# Supplementary material for: Core promoter factor TAF9B regulates neuronal gene expression
Source: eLife. 2014 Jul 8;3:e02559. doi: 10.7554/eLife.02559 (PMC4083437; doi:10.7554/eLife.02559)
Supplement: Supplementary file 1. — GO Term annotation of RNA-seq and ChIP-seq results. DOI: http://dx.doi.org/10.7554/eLife.02559.014 [file elife02559s001.xlsx]

## Sheet: ES_Down
Annotation Cluster 1	Enrichment Score: 0.5109680831645118
Category	Term	Count	%	PValue	Genes	List Total	Pop Hits	Pop Total	Fold Enrichment	Bonferroni	Benjamini	FDR
GOTERM_MF_FAT	GO:0046914~transition metal ion binding	5	27.7778	0.241222	SP5, CYP26A1, MID1, CAR2, CAR3	14	2608	13288	1.81968	1	1	93.4505
GOTERM_MF_FAT	GO:0046872~metal ion binding	6	33.3333	0.315117	SP5, CYP26A1, MID1, CAR2, CALB2, CAR3	14	3850	13288	1.47918	1	0.999975	97.6187
GOTERM_MF_FAT	GO:0043169~cation binding	6	33.3333	0.322881	SP5, CYP26A1, MID1, CAR2, CALB2, CAR3	14	3885	13288	1.46586	1	0.99931	97.8723
GOTERM_MF_FAT	GO:0043167~ion binding	6	33.3333	0.333833	SP5, CYP26A1, MID1, CAR2, CALB2, CAR3	14	3934	13288	1.4476	1	0.99661	98.1887
GOTERM_MF_FAT	GO:0008270~zinc ion binding	4	22.2222	0.340172	SP5, MID1, CAR2, CAR3	14	2105	13288	1.8036	1	0.990502	98.3519

## Sheet: ES_Up
N/A

## Sheet: EBD2_Down
Annotation Cluster 1	Enrichment Score: 2.250424206156875
Category	Term	Count	%	PValue	Genes	List Total	Pop Hits	Pop Total	Fold Enrichment	Bonferroni	Benjamini	FDR
GOTERM_BP_FAT	GO:0003002~regionalization	10	11.3636	2.74888e-07	CER1, FGF8, GSC, FOXA2, LHX1, CYP26A1, AXIN2, GLI2, CHRD, SHH	59	214	13588	10.7619	0.000252315	0.000252315	0.000429577
GOTERM_BP_FAT	GO:0009953~dorsal/ventral pattern formation	7	7.95455	2.87208e-07	FGF8, GSC, FOXA2, LHX1, GLI2, CHRD, SHH	59	64	13588	25.1896	0.000263622	0.00013182	0.00044883
GOTERM_BP_FAT	GO:0048598~embryonic morphogenesis	11	12.5	2.46718e-06	CER1, FGF8, DKK1, GSC, FOXA2, LHX1, RSPO3, AMOT, GLI2, CHRD, SHH	59	359	13588	7.0567	0.00226231	0.000754673	0.00385548
GOTERM_BP_FAT	GO:0007389~pattern specification process	10	11.3636	2.91135e-06	CER1, FGF8, GSC, FOXA2, LHX1, CYP26A1, AXIN2, GLI2, CHRD, SHH	59	284	13588	8.10933	0.00266906	0.000667933	0.00454958
GOTERM_BP_FAT	GO:0021904~dorsal/ventral neural tube patterning	4	4.54545	3.97332e-05	GSC, FOXA2, GLI2, SHH	59	16	13588	57.5763	0.0358186	0.00519728	0.0620746
GOTERM_BP_FAT	GO:0030900~forebrain development	7	7.95455	7.51436e-05	FGF8, DKK1, GSC, LHX1, GLI2, CHRD, SHH	59	167	13588	9.65351	0.0666588	0.00858598	0.117365
GOTERM_BP_FAT	GO:0021532~neural tube patterning	4	4.54545	0.000140164	GSC, FOXA2, GLI2, SHH	59	24	13588	38.3842	0.120744	0.014196	0.218815
GOTERM_BP_FAT	GO:0021937~Purkinje cell-granule cell precursor cell signaling involved in regulation of granule cell precursor cell proliferation	3	3.40909	0.000265667	LHX1, GLI2, SHH	59	6	13588	115.153	0.216445	0.0240964	0.414361
GOTERM_BP_FAT	GO:0007369~gastrulation	5	5.68182	0.000275278	CER1, FOXA2, LHX1, AMOT, CHRD	59	74	13588	15.5612	0.223331	0.0227145	0.429323
GOTERM_BP_FAT	GO:0043009~chordate embryonic development	9	10.2273	0.00039165	CCNB1IP1, FGF8, GSC, FOXA2, RSPO3, AMOT, AXIN2, GLI2, SHH	59	421	13588	4.92339	0.302048	0.0295225	0.610296
GOTERM_BP_FAT	GO:0009792~embryonic development ending in birth or egg hatching	9	10.2273	0.000417147	CCNB1IP1, FGF8, GSC, FOXA2, RSPO3, AMOT, AXIN2, GLI2, SHH	59	425	13588	4.87705	0.318201	0.0290333	0.649906
GOTERM_BP_FAT	GO:0009952~anterior/posterior pattern formation	6	6.81818	0.000480382	CER1, FOXA2, LHX1, CYP26A1, AXIN2, SHH	59	153	13588	9.03157	0.35667	0.0310157	0.748079
GOTERM_BP_FAT	GO:0021940~positive regulation of granule cell precursor proliferation	3	3.40909	0.000632365	LHX1, GLI2, SHH	59	9	13588	76.7684	0.440491	0.0379732	0.983664
GOTERM_BP_FAT	GO:0021936~regulation of granule cell precursor proliferation	3	3.40909	0.000632365	LHX1, GLI2, SHH	59	9	13588	76.7684	0.440491	0.0379732	0.983664
GOTERM_BP_FAT	GO:0045596~negative regulation of cell differentiation	6	6.81818	0.00105274	FOXA2, AXIN2, GLI2, NTN1, CHRD, SHH	59	182	13588	7.59248	0.619749	0.058643	1.63255
GOTERM_BP_FAT	GO:0001503~ossification	5	5.68182	0.00107403	ALOX15, AXIN2, GLI2, CHRD, SHH	59	106	13588	10.8634	0.627118	0.0563774	1.66531
GOTERM_BP_FAT	GO:0021871~forebrain regionalization	3	3.40909	0.00135516	FGF8, LHX1, SHH	59	13	13588	53.1473	0.712026	0.0668229	2.0969
GOTERM_BP_FAT	GO:0060348~bone development	5	5.68182	0.00159741	ALOX15, AXIN2, GLI2, CHRD, SHH	59	118	13588	9.75869	0.76952	0.0743339	2.46737
GOTERM_BP_FAT	GO:0001763~morphogenesis of a branching structure	5	5.68182	0.00197331	FGF8, FOXA2, RSPO3, GLI2, SHH	59	125	13588	9.2122	0.836883	0.0866758	3.03965
GOTERM_BP_FAT	GO:0001708~cell fate specification	4	4.54545	0.00202518	FGF8, FOXA2, GLI2, SHH	59	59	13588	15.6139	0.844484	0.084806	3.11838
GOTERM_BP_FAT	GO:0030902~hindbrain development	4	4.54545	0.0029132	FOXA2, LHX1, GLI2, SHH	59	67	13588	13.7496	0.931315	0.114619	4.45684
GOTERM_BP_FAT	GO:0045666~positive regulation of neuron differentiation	3	3.40909	0.00292248	FOXA2, GLI2, SHH	59	19	13588	36.364	0.931899	0.110251	4.47073
GOTERM_BP_FAT	GO:0048665~neuron fate specification	3	3.40909	0.00292248	FOXA2, GLI2, SHH	59	19	13588	36.364	0.931899	0.110251	4.47073
GOTERM_BP_FAT	GO:0051960~regulation of nervous system development	5	5.68182	0.00363428	FOXA2, LHX1, GLI2, NTN1, SHH	59	148	13588	7.78058	0.964646	0.125142	5.53093
GOTERM_BP_FAT	GO:0021915~neural tube development	4	4.54545	0.00532491	GSC, FOXA2, GLI2, SHH	59	83	13588	11.099	0.992563	0.17181	8.00507
GOTERM_BP_FAT	GO:0001501~skeletal system development	6	6.81818	0.00725419	ALOX15, GSC, AXIN2, GLI2, CHRD, SHH	59	285	13588	4.84853	0.998749	0.199715	10.7543
GOTERM_BP_FAT	GO:0048754~branching morphogenesis of a tube	4	4.54545	0.00729811	FGF8, FOXA2, GLI2, SHH	59	93	13588	9.9056	0.998799	0.194998	10.816
GOTERM_BP_FAT	GO:0042127~regulation of cell proliferation	8	9.09091	0.00767557	CER1, FGF8, LHX1, AXIN2, GLI2, NTN1, LTB, SHH	59	538	13588	3.42461	0.999153	0.198317	11.3445
GOTERM_BP_FAT	GO:0030326~embryonic limb morphogenesis	4	4.54545	0.00819325	FGF8, DKK1, GLI2, SHH	59	97	13588	9.49712	0.999475	0.20456	12.0645
GOTERM_BP_FAT	GO:0035113~embryonic appendage morphogenesis	4	4.54545	0.00819325	FGF8, DKK1, GLI2, SHH	59	97	13588	9.49712	0.999475	0.20456	12.0645
GOTERM_BP_FAT	GO:0045664~regulation of neuron differentiation	4	4.54545	0.0093995	FOXA2, GLI2, NTN1, SHH	59	102	13588	9.03157	0.999828	0.225073	13.721
GOTERM_BP_FAT	GO:0001822~kidney development	4	4.54545	0.0107044	FGF8, LHX1, GLI2, SHH	59	107	13588	8.60954	0.999949	0.234339	15.4801
GOTERM_BP_FAT	GO:0030324~lung development	4	4.54545	0.0118203	FGF8, FOXA2, GLI2, SHH	59	111	13588	8.29928	0.999982	0.249679	16.9577
GOTERM_BP_FAT	GO:0030323~respiratory tube development	4	4.54545	0.0124025	FGF8, FOXA2, GLI2, SHH	59	113	13588	8.15239	0.999989	0.24905	17.719
GOTERM_BP_FAT	GO:0035107~appendage morphogenesis	4	4.54545	0.0130009	FGF8, DKK1, GLI2, SHH	59	115	13588	8.01061	0.999994	0.248757	18.4947
GOTERM_BP_FAT	GO:0035108~limb morphogenesis	4	4.54545	0.0130009	FGF8, DKK1, GLI2, SHH	59	115	13588	8.01061	0.999994	0.248757	18.4947
GOTERM_BP_FAT	GO:0051094~positive regulation of developmental process	5	5.68182	0.0130789	FOXA2, AMOT, GLI2, NTN1, SHH	59	214	13588	5.38096	0.999994	0.245019	18.5953
GOTERM_BP_FAT	GO:0001657~ureteric bud development	3	3.40909	0.0138197	FGF8, LHX1, SHH	59	42	13588	16.4504	0.999997	0.251991	19.5449
GOTERM_BP_FAT	GO:0048736~appendage development	4	4.54545	0.0142468	FGF8, DKK1, GLI2, SHH	59	119	13588	7.74135	0.999998	0.253773	20.0878
GOTERM_BP_FAT	GO:0060173~limb development	4	4.54545	0.0142468	FGF8, DKK1, GLI2, SHH	59	119	13588	7.74135	0.999998	0.253773	20.0878
GOTERM_BP_FAT	GO:0060541~respiratory system development	4	4.54545	0.0158967	FGF8, FOXA2, GLI2, SHH	59	124	13588	7.4292	1	0.259339	22.1526
GOTERM_BP_FAT	GO:0001649~osteoblast differentiation	3	3.40909	0.0171167	GLI2, CHRD, SHH	59	47	13588	14.7003	1	0.271657	23.6471
GOTERM_BP_FAT	GO:0048663~neuron fate commitment	3	3.40909	0.0171167	FOXA2, GLI2, SHH	59	47	13588	14.7003	1	0.271657	23.6471
GOTERM_BP_FAT	GO:0048729~tissue morphogenesis	5	5.68182	0.0186166	FGF8, GLI2, CHRD, CAR2, SHH	59	238	13588	4.83834	1	0.282335	25.4478
GOTERM_BP_FAT	GO:0050767~regulation of neurogenesis	4	4.54545	0.0187521	FOXA2, GLI2, NTN1, SHH	59	132	13588	6.97894	1	0.279553	25.6085
GOTERM_BP_FAT	GO:0007398~ectoderm development	4	4.54545	0.0191277	FOXA2, LHX1, LTB, SHH	59	133	13588	6.92647	1	0.279869	26.0523
GOTERM_BP_FAT	GO:0048568~embryonic organ development	5	5.68182	0.019397	FGF8, GSC, RSPO3, GLI2, SHH	59	241	13588	4.77811	1	0.278869	26.3688
GOTERM_BP_FAT	GO:0001655~urogenital system development	4	4.54545	0.0243921	FGF8, LHX1, GLI2, SHH	59	146	13588	6.30973	1	0.328144	32.0168
GOTERM_BP_FAT	GO:0045165~cell fate commitment	4	4.54545	0.0248263	FGF8, FOXA2, GLI2, SHH	59	147	13588	6.26681	1	0.328271	32.4882
GOTERM_BP_FAT	GO:0001656~metanephros development	3	3.40909	0.0254048	FGF8, LHX1, SHH	59	58	13588	11.9123	1	0.329941	33.1113
GOTERM_BP_FAT	GO:0003006~reproductive developmental process	5	5.68182	0.0260562	CCNB1IP1, FGF8, ZGLP1, GLI2, SHH	59	264	13588	4.36184	1	0.332319	33.8065
GOTERM_BP_FAT	GO:0035295~tube development	5	5.68182	0.0260562	FGF8, FOXA2, LHX1, GLI2, SHH	59	264	13588	4.36184	1	0.332319	33.8065
GOTERM_BP_FAT	GO:0060429~epithelium development	5	5.68182	0.0283252	FGF8, FOXA2, GLI2, CAR2, SHH	59	271	13588	4.24917	1	0.342097	36.1759
GOTERM_BP_FAT	GO:0060284~regulation of cell development	4	4.54545	0.0303638	FOXA2, GLI2, NTN1, SHH	59	159	13588	5.79384	1	0.353043	38.2366
GOTERM_BP_FAT	GO:0048562~embryonic organ morphogenesis	4	4.54545	0.0313451	FGF8, GSC, GLI2, SHH	59	161	13588	5.72187	1	0.353608	39.2062
GOTERM_BP_FAT	GO:0008284~positive regulation of cell proliferation	5	5.68182	0.0328452	FGF8, LHX1, GLI2, NTN1, SHH	59	284	13588	4.05467	1	0.35874	40.6609
GOTERM_BP_FAT	GO:0035239~tube morphogenesis	4	4.54545	0.0365002	FGF8, FOXA2, GLI2, SHH	59	171	13588	5.38725	1	0.381687	44.0702
GOTERM_BP_FAT	GO:0002009~morphogenesis of an epithelium	4	4.54545	0.0375806	FGF8, GLI2, CAR2, SHH	59	173	13588	5.32497	1	0.382267	45.0423
GOTERM_BP_FAT	GO:0045597~positive regulation of cell differentiation	4	4.54545	0.0386774	FOXA2, GLI2, NTN1, SHH	59	175	13588	5.26412	1	0.386966	46.0129
GOTERM_BP_FAT	GO:0016331~morphogenesis of embryonic epithelium	3	3.40909	0.0437285	FGF8, GLI2, SHH	59	78	13588	8.85789	1	0.421486	50.2795
GOTERM_BP_FAT	GO:0006915~apoptosis	6	6.81818	0.0478052	CCNB1IP1, FGF8, GLI2, NTN1, LTB, SHH	59	465	13588	2.97168	1	0.446612	53.4907
GOTERM_BP_FAT	GO:0040007~growth	4	4.54545	0.0492763	CCNB1IP1, GM8580, GLI2, SHH	59	193	13588	4.77316	1	0.452528	54.601
GOTERM_BP_FAT	GO:0022612~gland morphogenesis	3	3.40909	0.04995	FGF8, GLI2, SHH	59	84	13588	8.22518	1	0.452867	55.1011
GOTERM_BP_FAT	GO:0012501~programmed cell death	6	6.81818	0.0507732	CCNB1IP1, FGF8, GLI2, NTN1, LTB, SHH	59	473	13588	2.92142	1	0.4542	55.7052
GOTERM_BP_FAT	GO:0048732~gland development	4	4.54545	0.0518066	FGF8, GLI2, NTN1, SHH	59	197	13588	4.67625	1	0.456885	56.4529
GOTERM_BP_FAT	GO:0008219~cell death	6	6.81818	0.0645868	CCNB1IP1, FGF8, GLI2, NTN1, LTB, SHH	59	507	13588	2.7255	1	0.517931	64.7742
GOTERM_BP_FAT	GO:0007411~axon guidance	3	3.40909	0.0655981	GLI2, NTN1, SHH	59	98	13588	7.05016	1	0.519422	65.3647
GOTERM_BP_FAT	GO:0007507~heart development	4	4.54545	0.0697439	FGF8, TNNI3, GLI2, SHH	59	223	13588	4.13103	1	0.537779	67.6898
GOTERM_BP_FAT	GO:0016265~death	6	6.81818	0.069926	CCNB1IP1, FGF8, GLI2, NTN1, LTB, SHH	59	519	13588	2.66249	1	0.534623	67.7885
GOTERM_BP_FAT	GO:0008285~negative regulation of cell proliferation	4	4.54545	0.0704839	CER1, AXIN2, LTB, SHH	59	224	13588	4.11259	1	0.533489	68.0891
GOTERM_BP_FAT	GO:0006928~cell motion	5	5.68182	0.0712167	CER1, AMOT, GLI2, NTN1, SHH	59	367	13588	3.13767	1	0.533287	68.48
GOTERM_BP_FAT	GO:0060562~epithelial tube morphogenesis	3	3.40909	0.0813869	FGF8, GLI2, SHH	59	111	13588	6.22446	1	0.571325	73.4625
GOTERM_BP_FAT	GO:0008283~cell proliferation	4	4.54545	0.0884673	GM8580, FGF8, GLI2, SHH	59	247	13588	3.72964	1	0.591424	76.4849
GOTERM_BP_FAT	GO:0030182~neuron differentiation	5	5.68182	0.0903131	FOXA2, LHX1, GLI2, NTN1, SHH	59	399	13588	2.88603	1	0.595513	77.2181
GOTERM_BP_FAT	GO:0051130~positive regulation of cellular component organization	3	3.40909	0.0955642	FGF8, NTN1, LTB	59	122	13588	5.66324	1	0.609721	79.1887
Annotation Cluster 2	Enrichment Score: 1.9740174975567257
Category	Term	Count	%	PValue	Genes	List Total	Pop Hits	Pop Total	Fold Enrichment	Bonferroni	Benjamini	FDR
GOTERM_BP_FAT	GO:0021904~dorsal/ventral neural tube patterning	4	4.54545	3.97332e-05	GSC, FOXA2, GLI2, SHH	59	16	13588	57.5763	0.0358186	0.00519728	0.0620746
GOTERM_BP_FAT	GO:0021532~neural tube patterning	4	4.54545	0.000140164	GSC, FOXA2, GLI2, SHH	59	24	13588	38.3842	0.120744	0.014196	0.218815
GOTERM_BP_FAT	GO:0000122~negative regulation of transcription from RNA polymerase II promoter	6	6.81818	0.00299501	TXNIP, GSC, ZGLP1, MLXIPL, GLI2, SHH	59	231	13588	5.98195	0.936298	0.108394	4.57928
GOTERM_BP_FAT	GO:0021915~neural tube development	4	4.54545	0.00532491	GSC, FOXA2, GLI2, SHH	59	83	13588	11.099	0.992563	0.17181	8.00507
GOTERM_BP_FAT	GO:0045892~negative regulation of transcription, DNA-dependent	6	6.81818	0.00995742	TXNIP, GSC, ZGLP1, MLXIPL, GLI2, SHH	59	308	13588	4.48646	0.999898	0.230857	14.4773
GOTERM_BP_FAT	GO:0051253~negative regulation of RNA metabolic process	6	6.81818	0.0102212	TXNIP, GSC, ZGLP1, MLXIPL, GLI2, SHH	59	310	13588	4.45752	0.99992	0.230475	14.8327
GOTERM_BP_FAT	GO:0006357~regulation of transcription from RNA polymerase II promoter	8	9.09091	0.0153961	TXNIP, GSC, FOXA2, ZGLP1, MLXIPL, TCEA2, GLI2, SHH	59	616	13588	2.99098	0.999999	0.261442	21.5315
GOTERM_BP_FAT	GO:0048568~embryonic organ development	5	5.68182	0.019397	FGF8, GSC, RSPO3, GLI2, SHH	59	241	13588	4.77811	1	0.278869	26.3688
GOTERM_BP_FAT	GO:0016481~negative regulation of transcription	6	6.81818	0.0209611	TXNIP, GSC, ZGLP1, MLXIPL, GLI2, SHH	59	372	13588	3.7146	1	0.293381	28.1829
GOTERM_BP_FAT	GO:0003006~reproductive developmental process	5	5.68182	0.0260562	CCNB1IP1, FGF8, ZGLP1, GLI2, SHH	59	264	13588	4.36184	1	0.332319	33.8065
GOTERM_BP_FAT	GO:0045934~negative regulation of nucleobase, nucleoside, nucleotide and nucleic acid metabolic process	6	6.81818	0.0268332	TXNIP, GSC, ZGLP1, MLXIPL, GLI2, SHH	59	397	13588	3.48068	1	0.335908	34.627
GOTERM_BP_FAT	GO:0051172~negative regulation of nitrogen compound metabolic process	6	6.81818	0.0278614	TXNIP, GSC, ZGLP1, MLXIPL, GLI2, SHH	59	401	13588	3.44596	1	0.34189	35.6981
GOTERM_BP_FAT	GO:0010629~negative regulation of gene expression	6	6.81818	0.0302663	TXNIP, GSC, ZGLP1, MLXIPL, GLI2, SHH	59	410	13588	3.37032	1	0.356502	38.1395
GOTERM_BP_FAT	GO:0048562~embryonic organ morphogenesis	4	4.54545	0.0313451	FGF8, GSC, GLI2, SHH	59	161	13588	5.72187	1	0.353608	39.2062
GOTERM_BP_FAT	GO:0010558~negative regulation of macromolecule biosynthetic process	6	6.81818	0.0325116	TXNIP, GSC, ZGLP1, MLXIPL, GLI2, SHH	59	418	13588	3.30581	1	0.359944	40.3403
GOTERM_BP_FAT	GO:0031327~negative regulation of cellular biosynthetic process	6	6.81818	0.0360722	TXNIP, GSC, ZGLP1, MLXIPL, GLI2, SHH	59	430	13588	3.21356	1	0.382332	43.6806
GOTERM_BP_FAT	GO:0009890~negative regulation of biosynthetic process	6	6.81818	0.0373109	TXNIP, GSC, ZGLP1, MLXIPL, GLI2, SHH	59	434	13588	3.18394	1	0.38419	44.8011
GOTERM_BP_FAT	GO:0010605~negative regulation of macromolecule metabolic process	6	6.81818	0.0641528	TXNIP, GSC, ZGLP1, MLXIPL, GLI2, SHH	59	506	13588	2.73089	1	0.519692	64.5179
Annotation Cluster 3	Enrichment Score: 1.9355527151556389
Category	Term	Count	%	PValue	Genes	List Total	Pop Hits	Pop Total	Fold Enrichment	Bonferroni	Benjamini	FDR
GOTERM_BP_FAT	GO:0007062~sister chromatid cohesion	3	3.40909	0.000632365	SYCP3, STAG3, SMC1B	59	9	13588	76.7684	0.440491	0.0379732	0.983664
GOTERM_CC_FAT	GO:0000795~synaptonemal complex	3	3.40909	0.00262344	SYCP3, STAG3, SMC1B	49	20	12504	38.2776	0.231019	0.231019	2.87358
GOTERM_BP_FAT	GO:0051327~M phase of meiotic cell cycle	4	4.54545	0.00626491	CCNB1IP1, SYCP3, STAG3, SMC1B	59	88	13588	10.4684	0.996878	0.186204	9.35433
GOTERM_BP_FAT	GO:0007126~meiosis	4	4.54545	0.00626491	CCNB1IP1, SYCP3, STAG3, SMC1B	59	88	13588	10.4684	0.996878	0.186204	9.35433
GOTERM_BP_FAT	GO:0051321~meiotic cell cycle	4	4.54545	0.00666688	CCNB1IP1, SYCP3, STAG3, SMC1B	59	90	13588	10.2358	0.997847	0.190831	9.92564
GOTERM_CC_FAT	GO:0000794~condensed nuclear chromosome	3	3.40909	0.0112674	SYCP3, STAG3, SMC1B	49	42	12504	18.2274	0.677978	0.314572	11.8183
GOTERM_BP_FAT	GO:0007059~chromosome segregation	3	3.40909	0.0304851	SYCP3, STAG3, SMC1B	59	64	13588	10.7956	1	0.349893	38.3573
GOTERM_CC_FAT	GO:0044454~nuclear chromosome part	3	3.40909	0.0593378	SYCP3, STAG3, SMC1B	49	103	12504	7.43253	0.997795	0.783308	49.2856
GOTERM_CC_FAT	GO:0000793~condensed chromosome	3	3.40909	0.0634498	SYCP3, STAG3, SMC1B	49	107	12504	7.15468	0.998577	0.730462	51.6927
GOTERM_CC_FAT	GO:0000228~nuclear chromosome	3	3.40909	0.0785613	SYCP3, STAG3, SMC1B	49	121	12504	6.32687	0.99972	0.744274	59.6725
Annotation Cluster 4	Enrichment Score: 1.3654693837362704
Category	Term	Count	%	PValue	Genes	List Total	Pop Hits	Pop Total	Fold Enrichment	Bonferroni	Benjamini	FDR
GOTERM_MF_FAT	GO:0032555~purine ribonucleotide binding	14	15.9091	0.0332537	PDK2, IRGM2, SLFN9, HCK, ATP10D, PSMB8, CAMKV, HUNK, DNAHC8, OAS1C, OAS1A, PGK1, GBP2, SMC1B	57	1796	13288	1.81722	0.996475	0.996475	33.7244
GOTERM_MF_FAT	GO:0032553~ribonucleotide binding	14	15.9091	0.0332537	PDK2, IRGM2, SLFN9, HCK, ATP10D, PSMB8, CAMKV, HUNK, DNAHC8, OAS1C, OAS1A, PGK1, GBP2, SMC1B	57	1796	13288	1.81722	0.996475	0.996475	33.7244
GOTERM_MF_FAT	GO:0005524~ATP binding	12	13.6364	0.0362587	CAMKV, PDK2, HUNK, DNAHC8, SLFN9, HCK, OAS1C, ATP10D, OAS1A, PGK1, PSMB8, SMC1B	57	1443	13288	1.93865	0.997904	0.954218	36.1871
GOTERM_MF_FAT	GO:0032559~adenyl ribonucleotide binding	12	13.6364	0.0390286	CAMKV, PDK2, HUNK, DNAHC8, SLFN9, HCK, OAS1C, ATP10D, OAS1A, PGK1, PSMB8, SMC1B	57	1460	13288	1.91608	0.998704	0.890969	38.3824
GOTERM_MF_FAT	GO:0017076~purine nucleotide binding	14	15.9091	0.0443626	PDK2, IRGM2, SLFN9, HCK, ATP10D, PSMB8, CAMKV, HUNK, DNAHC8, OAS1C, OAS1A, PGK1, GBP2, SMC1B	57	1871	13288	1.74437	0.999488	0.849603	42.4159
GOTERM_MF_FAT	GO:0030554~adenyl nucleotide binding	12	13.6364	0.0530604	CAMKV, PDK2, HUNK, DNAHC8, SLFN9, HCK, OAS1C, ATP10D, OAS1A, PGK1, PSMB8, SMC1B	57	1535	13288	1.82246	0.999889	0.780735	48.4766
GOTERM_MF_FAT	GO:0001883~purine nucleoside binding	12	13.6364	0.0558059	CAMKV, PDK2, HUNK, DNAHC8, SLFN9, HCK, OAS1C, ATP10D, OAS1A, PGK1, PSMB8, SMC1B	57	1548	13288	1.80715	0.999932	0.745883	50.2645
GOTERM_MF_FAT	GO:0001882~nucleoside binding	12	13.6364	0.0579831	CAMKV, PDK2, HUNK, DNAHC8, SLFN9, HCK, OAS1C, ATP10D, OAS1A, PGK1, PSMB8, SMC1B	57	1558	13288	1.79555	0.999953	0.712607	51.6416
Annotation Cluster 5	Enrichment Score: 1.3370790338084688
Category	Term	Count	%	PValue	Genes	List Total	Pop Hits	Pop Total	Fold Enrichment	Bonferroni	Benjamini	FDR
GOTERM_BP_FAT	GO:0051094~positive regulation of developmental process	5	5.68182	0.0130789	FOXA2, AMOT, GLI2, NTN1, SHH	59	214	13588	5.38096	0.999994	0.245019	18.5953
GOTERM_BP_FAT	GO:0001667~ameboidal cell migration	3	3.40909	0.0157612	CER1, AMOT, SHH	59	45	13588	15.3537	1	0.262016	21.9849
GOTERM_BP_FAT	GO:0030334~regulation of cell migration	3	3.40909	0.0587074	AMOT, NTN1, SHH	59	92	13588	7.50995	1	0.492023	61.1505
GOTERM_BP_FAT	GO:0006928~cell motion	5	5.68182	0.0712167	CER1, AMOT, GLI2, NTN1, SHH	59	367	13588	3.13767	1	0.533287	68.48
GOTERM_BP_FAT	GO:0051270~regulation of cell motion	3	3.40909	0.0764106	AMOT, NTN1, SHH	59	107	13588	6.45715	1	0.555487	71.1247
GOTERM_BP_FAT	GO:0040012~regulation of locomotion	3	3.40909	0.0801334	AMOT, NTN1, SHH	59	110	13588	6.28105	1	0.569415	72.8909
GOTERM_BP_FAT	GO:0016477~cell migration	4	4.54545	0.0828025	CER1, AMOT, NTN1, SHH	59	240	13588	3.83842	1	0.573939	74.0944
Annotation Cluster 6	Enrichment Score: 1.2766761612288626
Category	Term	Count	%	PValue	Genes	List Total	Pop Hits	Pop Total	Fold Enrichment	Bonferroni	Benjamini	FDR
GOTERM_BP_FAT	GO:0001570~vasculogenesis	3	3.40909	0.0144545	AMOT, TNNI3, SHH	59	43	13588	16.0678	0.999998	0.25216	20.3504
GOTERM_BP_FAT	GO:0048514~blood vessel morphogenesis	4	4.54545	0.052449	FGF8, AMOT, TNNI3, SHH	59	198	13588	4.65263	1	0.456963	56.9116
GOTERM_BP_FAT	GO:0007507~heart development	4	4.54545	0.0697439	FGF8, TNNI3, GLI2, SHH	59	223	13588	4.13103	1	0.537779	67.6898
GOTERM_BP_FAT	GO:0001568~blood vessel development	4	4.54545	0.0860196	FGF8, AMOT, TNNI3, SHH	59	244	13588	3.77549	1	0.584557	75.4785
GOTERM_BP_FAT	GO:0001944~vasculature development	4	4.54545	0.0909446	FGF8, AMOT, TNNI3, SHH	59	250	13588	3.68488	1	0.594396	77.464

## Sheet: EBD2_Up
Annotation Cluster 1	Enrichment Score: 2.2299592215299033
Category	Term	Count	%	PValue	Genes	List Total	Pop Hits	Pop Total	Fold Enrichment	Bonferroni	Benjamini	FDR
GOTERM_BP_FAT	GO:0001890~placenta development	5	7.46269	0.000226658	WNT7B, HAND1, PLAC1, KRT8, CITED1	48	87	13588	16.2692	0.104114	0.104114	0.324508
GOTERM_BP_FAT	GO:0001892~embryonic placenta development	4	5.97015	0.00121284	WNT7B, HAND1, KRT8, CITED1	48	61	13588	18.5628	0.444886	0.25494	1.72506
GOTERM_BP_FAT	GO:0001701~in utero embryonic development	5	7.46269	0.0134117	ASCL2, WNT7B, HAND1, KRT8, CITED1	48	267	13588	5.30119	0.998568	0.730109	17.6019
GOTERM_BP_FAT	GO:0043009~chordate embryonic development	6	8.95522	0.0146929	ASCL2, WNT7B, HAND1, KRT8, DLK1, CITED1	48	421	13588	4.03444	0.999238	0.697746	19.123
GOTERM_BP_FAT	GO:0009792~embryonic development ending in birth or egg hatching	6	8.95522	0.0152511	ASCL2, WNT7B, HAND1, KRT8, DLK1, CITED1	48	425	13588	3.99647	0.999421	0.655211	19.7775
GOTERM_BP_FAT	GO:0048568~embryonic organ development	4	5.97015	0.0504871	WNT7B, HAND1, KRT8, CITED1	48	241	13588	4.69848	1	0.918943	52.4237
Annotation Cluster 2	Enrichment Score: 1.698848542166394
Category	Term	Count	%	PValue	Genes	List Total	Pop Hits	Pop Total	Fold Enrichment	Bonferroni	Benjamini	FDR
GOTERM_CC_FAT	GO:0005882~intermediate filament	4	5.97015	0.0115352	PRPH, KRT17, KRT7, KRT8	44	137	12504	8.29728	0.609288	0.268941	11.631
GOTERM_CC_FAT	GO:0045111~intermediate filament cytoskeleton	4	5.97015	0.0122284	PRPH, KRT17, KRT7, KRT8	44	140	12504	8.11948	0.630869	0.220538	12.2892
GOTERM_MF_FAT	GO:0005198~structural molecule activity	5	7.46269	0.0567622	PRPH, KRT17, CRYAB, KRT7, KRT8	44	450	13288	3.35556	0.998644	0.808112	48.4959
Annotation Cluster 3	Enrichment Score: 1.5931666101326094
Category	Term	Count	%	PValue	Genes	List Total	Pop Hits	Pop Total	Fold Enrichment	Bonferroni	Benjamini	FDR
GOTERM_CC_FAT	GO:0030018~Z disc	3	4.47761	0.0108634	TRIM54, CRYAB, KRT8	44	46	12504	18.5336	0.587183	0.357491	10.9888
GOTERM_CC_FAT	GO:0031674~I band	3	4.47761	0.0142459	TRIM54, CRYAB, KRT8	44	53	12504	16.0858	0.687207	0.207405	14.1797
GOTERM_CC_FAT	GO:0030017~sarcomere	3	4.47761	0.0308194	TRIM54, CRYAB, KRT8	44	80	12504	10.6568	0.92079	0.344665	28.3674
GOTERM_CC_FAT	GO:0044449~contractile fiber part	3	4.47761	0.0351903	TRIM54, CRYAB, KRT8	44	86	12504	9.91332	0.945074	0.339356	31.7363
GOTERM_CC_FAT	GO:0030016~myofibril	3	4.47761	0.0390057	TRIM54, CRYAB, KRT8	44	91	12504	9.36863	0.960154	0.331582	34.559
GOTERM_CC_FAT	GO:0043292~contractile fiber	3	4.47761	0.0421667	TRIM54, CRYAB, KRT8	44	95	12504	8.97416	0.969487	0.321407	36.8169

## Sheet: EBD4_Down
Annotation Cluster 1	Enrichment Score: 6.143031681950599
Category	Term	Count	%	PValue	Genes	List Total	Pop Hits	Pop Total	Fold Enrichment	Bonferroni	Benjamini	FDR
GOTERM_MF_FAT	GO:0043565~sequence-specific DNA binding	25	1.58128	8.53143e-10	IRX3, TSHZ3, HNF1B, TSHZ1, SOX1, PAX6, ZEB2, GLI2, GLI1, DBX2, POU3F3, POU3F2, OLIG2, FOXB1, FOXD1, PHOX2B, NEUROG2, NKX6-1, HOXB3, PKNOX2, HOXB4, ASCL1, HOXD3, HOXB5, HOXD4	132	556	13288	4.52638	2.23523e-07	2.23523e-07	1.11649e-06
GOTERM_MF_FAT	GO:0003677~DNA binding	44	2.78305	8.23923e-09	TSHZ3, HMGB1, E2F2, IRX3, HNF1B, HMGN2, HMGB3, TSHZ1, SOX1, HP1BP3, SOX3, PAX6, ZEB2, H1FX, ZBTB16, GLI2, GLI1, MYCL1, DBX2, H2AFV, POU3F3, POU3F2, FOXB1, OLIG2, FOXD1, ZFP422, PHOX2B, NEIL3, NEUROG1, NEUROG2, TOX2, NKX6-1, MYCN, PKNOX2, SALL3, HOXB3, HOXB4, ASCL1, TOX, HES5, HOXB5, HOXD3, HOXD4, NEUROD4	132	1781	13288	2.48699	2.15868e-06	1.07934e-06	1.07825e-05
GOTERM_MF_FAT	GO:0030528~transcription regulator activity	35	2.21379	1.19476e-08	TSHZ3, E2F2, IRX3, HNF1B, TSHZ1, PAX6, ZEB2, ZBTB16, GLI2, GLI1, MYCL1, DBX2, NMRAL1, POU3F3, POU3F2, FOXB1, OLIG2, FOXD1, PHOX2B, PCBD1, NEUROG1, NEUROG2, NKX6-1, MYCN, HOXB3, PKNOX2, HOXB4, ASCL1, HES5, ID1, HOXB5, HOXD3, HOXD4, NEUROD4, ID3	132	1206	13288	2.9215	3.13027e-06	1.04342e-06	1.56355e-05
GOTERM_MF_FAT	GO:0003700~transcription factor activity	27	1.70778	3.09523e-08	TSHZ3, IRX3, E2F2, HNF1B, TSHZ1, PAX6, ZEB2, ZBTB16, GLI2, GLI1, MYCL1, DBX2, POU3F3, POU3F2, OLIG2, FOXB1, FOXD1, PHOX2B, NKX6-1, MYCN, HOXB3, PKNOX2, HOXB4, ASCL1, HOXD3, HOXB5, HOXD4	132	776	13288	3.50258	8.10948e-06	2.02738e-06	4.05065e-05
GOTERM_BP_FAT	GO:0006355~regulation of transcription, DNA-dependent	35	2.21379	2.77784e-06	TSHZ3, E2F2, IRX3, HMGB1, HNF1B, TSHZ1, ZFP560, PAX6, ZEB2, ZBTB16, GLI2, GLI1, MYCL1, DBX2, POU3F3, POU3F2, FOXB1, OLIG2, FOXD1, PLAGL2, TXNIP, PHOX2B, NEUROG2, NKX6-1, MYCN, HOXB3, PKNOX2, HOXB4, ASCL1, HES5, ID1, HOXB5, HOXD3, HOXD4, ID3	139	1465	13588	2.33545	0.0031285	0.000313292	0.00445617
GOTERM_BP_FAT	GO:0051252~regulation of RNA metabolic process	35	2.21379	3.92881e-06	TSHZ3, E2F2, IRX3, HMGB1, HNF1B, TSHZ1, ZFP560, PAX6, ZEB2, ZBTB16, GLI2, GLI1, MYCL1, DBX2, POU3F3, POU3F2, FOXB1, OLIG2, FOXD1, PLAGL2, TXNIP, PHOX2B, NEUROG2, NKX6-1, MYCN, HOXB3, PKNOX2, HOXB4, ASCL1, HES5, ID1, HOXB5, HOXD3, HOXD4, ID3	139	1488	13588	2.29935	0.0044219	0.000369241	0.00630248
GOTERM_BP_FAT	GO:0045449~regulation of transcription	44	2.78305	1.17313e-05	TSHZ3, HMGB1, E2F2, IRX3, HNF1B, TSHZ1, SOX1, LMO3, SOX3, ZFP560, PAX6, ZEB2, ZBTB16, GLI2, GLI1, MYCL1, DBX2, POU3F3, POU3F2, FOXB1, OLIG2, FOXD1, PLAGL2, ZFP422, TXNIP, PHOX2B, PCBD1, NEUROG1, NEUROG2, NKX6-1, MYCN, PKNOX2, SALL3, HOXB3, HOXB4, ASCL1, HES5, ID1, HOXB5, HOXD3, HOXD4, NEUROD4, CDCA7L, ID3	139	2227	13588	1.9314	0.0131458	0.000778109	0.0188179
GOTERM_BP_FAT	GO:0006357~regulation of transcription from RNA polymerase II promoter	19	1.20177	5.10004e-05	TXNIP, HMGB1, HNF1B, PAX6, NEUROG2, GLI2, NKX6-1, GLI1, PKNOX2, ASCL1, HOXB4, HES5, ID1, POU3F3, POU3F2, OLIG2, ID3, FOXD1, PLAGL2	139	616	13588	3.01518	0.0559063	0.00212847	0.0817844
GOTERM_BP_FAT	GO:0006350~transcription	31	1.96078	0.00304049	TSHZ3, E2F2, IRX3, HNF1B, TSHZ1, SOX1, LMO3, SOX3, PAX6, ZFP560, ZEB2, GLI1, POU3F3, POU3F2, FOXB1, OLIG2, FOXD1, ZFP422, TXNIP, NEUROG1, NEUROG2, HOXB3, SALL3, HOXB4, ASCL1, HES5, HOXB5, HOXD3, HOXD4, NEUROD4, CDCA7L	139	1772	13588	1.71017	0.967771	0.0514726	4.76765
Annotation Cluster 2	Enrichment Score: 4.968585106578457
Category	Term	Count	%	PValue	Genes	List Total	Pop Hits	Pop Total	Fold Enrichment	Bonferroni	Benjamini	FDR
GOTERM_BP_FAT	GO:0003002~regionalization	20	1.26502	4.92797e-13	IRX3, HNF1B, TSHZ1, PAX6, DLL3, ZEB2, ZBTB16, GLI2, NKX6-1, GLI1, HOXB3, HOXB4, SFRP1, SFRP2, HOXB5, HOXD3, HOXD4, PTCH1, HHIP, WNT7A	139	214	13588	9.13602	5.5591e-10	5.5591e-10	7.90601e-10
GOTERM_BP_FAT	GO:0007389~pattern specification process	22	1.39152	9.61995e-13	IRX3, HNF1B, MFNG, TSHZ1, PAX6, DLL3, ZEB2, ZBTB16, GLI2, NKX6-1, GLI1, HOXB3, ASCL1, HOXB4, SFRP1, SFRP2, HOXB5, HOXD3, HOXD4, PTCH1, HHIP, WNT7A	139	284	13588	7.5726	1.08515e-09	5.42573e-10	1.54327e-09
GOTERM_BP_FAT	GO:0009952~anterior/posterior pattern formation	13	0.822264	4.84642e-08	HNF1B, TSHZ1, PAX6, DLL3, ZEB2, ZBTB16, HOXB3, HOXB4, SFRP1, SFRP2, HOXD3, HOXB5, HOXD4	139	153	13588	8.30601	5.46661e-05	1.36668e-05	7.77471e-05
GOTERM_BP_FAT	GO:0048598~embryonic morphogenesis	16	1.01202	3.64065e-06	TSHZ1, CRABP2, NEUROG1, ZEB2, ZBTB16, GLI2, GLI1, HOXB3, HOXB4, RGMA, HOXD3, HOXB5, HOXD4, PTCH1, FBN2, WNT7A	139	359	13588	4.35679	0.00409824	0.000373263	0.00584024
GOTERM_BP_FAT	GO:0043009~chordate embryonic development	15	0.948767	9.65162e-05	HNF1B, GM5506, PAX6, DLL3, ZEB2, GLI2, HOXB3, HOXB4, RGMA, SFRP1, SFRP2, HOXD3, HOXB5, HOXD4, PTCH1	139	421	13588	3.48297	0.103158	0.00388086	0.154721
GOTERM_BP_FAT	GO:0009792~embryonic development ending in birth or egg hatching	15	0.948767	0.00010666	HNF1B, GM5506, PAX6, DLL3, ZEB2, GLI2, HOXB3, HOXB4, RGMA, SFRP1, SFRP2, HOXD3, HOXB5, HOXD4, PTCH1	139	425	13588	3.45019	0.113363	0.00414035	0.170969
GOTERM_BP_FAT	GO:0048562~embryonic organ morphogenesis	9	0.56926	0.00023531	HOXB3, HOXB4, TSHZ1, HOXB5, HOXD3, HOXD4, NEUROG1, GLI2, GLI1	139	161	13588	5.46459	0.233148	0.00755591	0.376821
GOTERM_BP_FAT	GO:0048568~embryonic organ development	9	0.56926	0.00320241	HOXB3, HOXB4, TSHZ1, HOXB5, HOXD3, HOXD4, NEUROG1, GLI2, GLI1	139	241	13588	3.65062	0.973167	0.0510853	5.01546
GOTERM_BP_FAT	GO:0048704~embryonic skeletal system morphogenesis	5	0.316256	0.00403972	HOXB3, HOXB4, HOXB5, HOXD3, HOXD4	139	64	13588	7.63714	0.989601	0.0606324	6.28736
GOTERM_BP_FAT	GO:0001501~skeletal system development	9	0.56926	0.00862098	HOXB3, HOXB4, HOXB5, HOXD3, HOXD4, DLL3, ZBTB16, GLI2, WNT7A	139	285	13588	3.08701	0.999943	0.0976986	12.9684
GOTERM_BP_FAT	GO:0048706~embryonic skeletal system development	5	0.316256	0.0100816	HOXB3, HOXB4, HOXB5, HOXD3, HOXD4	139	83	13588	5.88888	0.999989	0.106006	15.0027
GOTERM_BP_FAT	GO:0048705~skeletal system morphogenesis	6	0.379507	0.0104564	HOXB3, HOXB4, HOXB5, HOXD3, HOXD4, WNT7A	139	130	13588	4.51179	0.999993	0.108737	15.5176
Annotation Cluster 3	Enrichment Score: 4.229663382352159
Category	Term	Count	%	PValue	Genes	List Total	Pop Hits	Pop Total	Fold Enrichment	Bonferroni	Benjamini	FDR
GOTERM_BP_FAT	GO:0035295~tube development	13	0.822264	1.56622e-05	HMGB1, FGFR4, ZEB2, GLI2, MYCN, GLI1, LAMA1, RGMA, ID1, PTCH1, ROBO2, HHIP, FOXD1	139	264	13588	4.81371	0.0175119	0.000929413	0.0251226
GOTERM_BP_FAT	GO:0060541~respiratory system development	9	0.56926	3.77881e-05	LAMA1, ASCL1, HMGB1, FGFR4, ID1, HHIP, GLI2, MYCN, GLI1	139	124	13588	7.09515	0.0417301	0.00185158	0.0606031
GOTERM_BP_FAT	GO:0030324~lung development	8	0.506009	0.000134995	LAMA1, HMGB1, FGFR4, ID1, HHIP, GLI2, MYCN, GLI1	139	111	13588	7.04543	0.141256	0.0047476	0.216342
GOTERM_BP_FAT	GO:0030323~respiratory tube development	8	0.506009	0.000150946	LAMA1, HMGB1, FGFR4, ID1, HHIP, GLI2, MYCN, GLI1	139	113	13588	6.92074	0.156571	0.00514671	0.241876
Annotation Cluster 4	Enrichment Score: 3.3450741695735875
Category	Term	Count	%	PValue	Genes	List Total	Pop Hits	Pop Total	Fold Enrichment	Bonferroni	Benjamini	FDR
GOTERM_BP_FAT	GO:0045664~regulation of neuron differentiation	11	0.695762	8.09691e-08	PHOX2B, ASCL1, IRX3, HES5, HOXD3, PAX6, POU3F2, ROBO2, GLI2, WNT7A, NKX6-1	139	102	13588	10.5422	9.13289e-05	1.82665e-05	0.000129892
GOTERM_BP_FAT	GO:0007224~smoothened signaling pathway	7	0.442758	3.08451e-07	HES5, PAX6, PTCH1, HHIP, GLI2, NKX6-1, GLI1	139	28	13588	24.4388	0.000347872	5.79871e-05	0.000494822
GOTERM_BP_FAT	GO:0051960~regulation of nervous system development	12	0.759013	3.10414e-07	PHOX2B, ASCL1, IRX3, HES5, HOXD3, PAX6, POU3F2, ROBO2, GLI2, WNT7A, NKX6-1, GLI1	139	148	13588	7.92611	0.000350085	5.00197e-05	0.00049797
GOTERM_BP_FAT	GO:0050767~regulation of neurogenesis	11	0.695762	9.16527e-07	PHOX2B, ASCL1, IRX3, HES5, HOXD3, PAX6, POU3F2, ROBO2, GLI2, WNT7A, NKX6-1	139	132	13588	8.14628	0.00103331	0.000129222	0.0014703
GOTERM_BP_FAT	GO:0045165~cell fate commitment	11	0.695762	2.45147e-06	ASCL1, FGFR4, HES5, DLL3, PAX6, NEUROG1, NEUROD4, NEUROG2, OLIG2, GLI2, NKX6-1	139	147	13588	7.31503	0.00276144	0.000307204	0.00393262
GOTERM_BP_FAT	GO:0060284~regulation of cell development	11	0.695762	4.96503e-06	PHOX2B, ASCL1, IRX3, HES5, HOXD3, PAX6, POU3F2, ROBO2, GLI2, WNT7A, NKX6-1	139	159	13588	6.76295	0.00558492	0.000399961	0.0079647
GOTERM_BP_FAT	GO:0035270~endocrine system development	8	0.506009	8.1307e-06	HOXB3, HNF1B, HOXD3, PAX6, POU3F2, GLI2, NKX6-1, GLI1	139	72	13588	10.8617	0.00912954	0.000573052	0.0130426
GOTERM_BP_FAT	GO:0045666~positive regulation of neuron differentiation	5	0.316256	3.5068e-05	PHOX2B, IRX3, HOXD3, GLI2, NKX6-1	139	19	13588	25.7251	0.0387853	0.00179645	0.0562419
GOTERM_BP_FAT	GO:0009953~dorsal/ventral pattern formation	7	0.442758	4.54862e-05	PAX6, PTCH1, HHIP, GLI2, WNT7A, NKX6-1, GLI1	139	64	13588	10.692	0.0500155	0.0019715	0.0729448
GOTERM_BP_FAT	GO:0048663~neuron fate commitment	6	0.379507	0.000109403	ASCL1, HES5, PAX6, OLIG2, GLI2, NKX6-1	139	47	13588	12.4794	0.116102	0.00410532	0.175362
GOTERM_BP_FAT	GO:0010001~glial cell differentiation	6	0.379507	0.000121135	ASCL1, PAX6, POU3F2, NEUROD4, OLIG2, NKX6-1	139	48	13588	12.2194	0.127724	0.00439833	0.19415
GOTERM_BP_FAT	GO:0042063~gliogenesis	6	0.379507	0.00017798	ASCL1, PAX6, POU3F2, NEUROD4, OLIG2, NKX6-1	139	52	13588	11.2795	0.181907	0.00588788	0.285137
GOTERM_BP_FAT	GO:0021515~cell differentiation in spinal cord	5	0.316256	0.000293682	ASCL1, PAX6, OLIG2, GLI2, NKX6-1	139	32	13588	15.2743	0.282026	0.00916116	0.470091
GOTERM_BP_FAT	GO:0001708~cell fate specification	6	0.379507	0.000323906	ASCL1, FGFR4, PAX6, OLIG2, GLI2, NKX6-1	139	59	13588	9.94123	0.306098	0.00982774	0.518352
GOTERM_BP_FAT	GO:0051094~positive regulation of developmental process	10	0.632511	0.000334019	PHOX2B, ASCL1, HMGB1, IRX3, HOXD3, PAX6, ROBO2, GLI2, WNT7A, NKX6-1	139	214	13588	4.56801	0.313972	0.00986774	0.534496
GOTERM_BP_FAT	GO:0045597~positive regulation of cell differentiation	9	0.56926	0.000413122	PHOX2B, ASCL1, HMGB1, IRX3, HOXD3, PAX6, ROBO2, GLI2, NKX6-1	139	175	13588	5.02742	0.372554	0.0115848	0.660683
GOTERM_BP_FAT	GO:0045596~negative regulation of cell differentiation	9	0.56926	0.000536255	PHOX2B, IRX3, HMGB3, ENPP1, HES5, PAX6, ZBTB16, GLI2, NKX6-1	139	182	13588	4.83406	0.453957	0.0139726	0.85681
GOTERM_BP_FAT	GO:0021778~oligodendrocyte cell fate specification	3	0.189753	0.000606259	ASCL1, PAX6, OLIG2	139	4	13588	73.3165	0.495439	0.0154268	0.968149
GOTERM_BP_FAT	GO:0021779~oligodendrocyte cell fate commitment	3	0.189753	0.000606259	ASCL1, PAX6, OLIG2	139	4	13588	73.3165	0.495439	0.0154268	0.968149
GOTERM_BP_FAT	GO:0021780~glial cell fate specification	3	0.189753	0.000606259	ASCL1, PAX6, OLIG2	139	4	13588	73.3165	0.495439	0.0154268	0.968149
GOTERM_BP_FAT	GO:0048665~neuron fate specification	4	0.253004	0.000881623	ASCL1, PAX6, GLI2, NKX6-1	139	19	13588	20.5801	0.630243	0.0197015	1.40498
GOTERM_BP_FAT	GO:0048732~gland development	9	0.56926	0.000900912	HOXB3, LAMA1, SFRP1, HOXD3, PAX6, POU3F2, PTCH1, GLI2, GLI1	139	197	13588	4.46598	0.638208	0.0197376	1.43551
GOTERM_BP_FAT	GO:0048709~oligodendrocyte differentiation	4	0.253004	0.00102953	ASCL1, PAX6, OLIG2, NKX6-1	139	20	13588	19.5511	0.687111	0.0216842	1.63886
GOTERM_BP_FAT	GO:0021510~spinal cord development	5	0.316256	0.00119408	ASCL1, PAX6, OLIG2, GLI2, NKX6-1	139	46	13588	10.6256	0.740171	0.0242064	1.89846
GOTERM_BP_FAT	GO:0001709~cell fate determination	4	0.253004	0.00250797	ASCL1, HES5, DLL3, PAX6	139	27	13588	14.4823	0.941137	0.0453736	3.94833
GOTERM_BP_FAT	GO:0021514~ventral spinal cord interneuron differentiation	3	0.189753	0.00275464	PAX6, GLI2, NKX6-1	139	8	13588	36.6583	0.955467	0.0481894	4.32866
GOTERM_BP_FAT	GO:0021521~ventral spinal cord interneuron specification	3	0.189753	0.00275464	PAX6, GLI2, NKX6-1	139	8	13588	36.6583	0.955467	0.0481894	4.32866
GOTERM_BP_FAT	GO:0021520~spinal cord motor neuron cell fate specification	3	0.189753	0.00275464	PAX6, GLI2, NKX6-1	139	8	13588	36.6583	0.955467	0.0481894	4.32866
GOTERM_BP_FAT	GO:0021781~glial cell fate commitment	3	0.189753	0.00275464	ASCL1, PAX6, OLIG2	139	8	13588	36.6583	0.955467	0.0481894	4.32866
GOTERM_BP_FAT	GO:0060579~ventral spinal cord interneuron fate commitment	3	0.189753	0.00275464	PAX6, GLI2, NKX6-1	139	8	13588	36.6583	0.955467	0.0481894	4.32866
GOTERM_BP_FAT	GO:0021983~pituitary gland development	4	0.253004	0.00308703	PAX6, POU3F2, GLI2, GLI1	139	29	13588	13.4835	0.969424	0.0507214	4.83893
GOTERM_BP_FAT	GO:0045665~negative regulation of neuron differentiation	4	0.253004	0.00487221	PHOX2B, IRX3, HES5, PAX6	139	34	13588	11.5006	0.995951	0.0673617	7.53611
GOTERM_BP_FAT	GO:0021513~spinal cord dorsal/ventral patterning	3	0.189753	0.00632249	PAX6, GLI2, NKX6-1	139	12	13588	24.4388	0.999219	0.0825871	9.67433
GOTERM_BP_FAT	GO:0021536~diencephalon development	4	0.253004	0.00666913	PAX6, POU3F2, GLI2, GLI1	139	38	13588	10.29	0.999473	0.0849712	10.1785
GOTERM_BP_FAT	GO:0050769~positive regulation of neurogenesis	4	0.253004	0.00824337	ASCL1, PAX6, ROBO2, NKX6-1	139	41	13588	9.53711	0.999912	0.0965096	12.4351
GOTERM_BP_FAT	GO:0021511~spinal cord patterning	3	0.189753	0.00860237	PAX6, GLI2, NKX6-1	139	14	13588	20.9476	0.999941	0.0984817	12.9422
GOTERM_BP_FAT	GO:0010720~positive regulation of cell development	4	0.253004	0.0119988	ASCL1, PAX6, ROBO2, NKX6-1	139	47	13588	8.31961	0.999999	0.119492	17.6054
GOTERM_BP_FAT	GO:0010551~regulation of specific transcription from RNA polymerase II promoter	4	0.253004	0.0149652	HMGB1, HES5, PAX6, NKX6-1	139	51	13588	7.66709	1	0.137482	21.4857
GOTERM_BP_FAT	GO:0021522~spinal cord motor neuron differentiation	3	0.189753	0.0172617	PAX6, GLI2, NKX6-1	139	20	13588	14.6633	1	0.154539	24.3712
GOTERM_BP_FAT	GO:0008589~regulation of smoothened signaling pathway	3	0.189753	0.0207115	PTCH1, HHIP, GLI2	139	22	13588	13.3303	1	0.179947	28.5196
GOTERM_BP_FAT	GO:0021517~ventral spinal cord development	3	0.189753	0.0225351	PAX6, GLI2, NKX6-1	139	23	13588	12.7507	1	0.188627	30.6253
GOTERM_BP_FAT	GO:0032583~regulation of gene-specific transcription	4	0.253004	0.0306375	HMGB1, HES5, PAX6, NKX6-1	139	67	13588	5.83614	1	0.231955	39.2971
Annotation Cluster 5	Enrichment Score: 3.329582887426299
Category	Term	Count	%	PValue	Genes	List Total	Pop Hits	Pop Total	Fold Enrichment	Bonferroni	Benjamini	FDR
GOTERM_CC_FAT	GO:0031012~extracellular matrix	12	0.759013	6.60024e-05	LAMA1, COL4A1, SLC1A3, EMID1, FREM1, THSD4, FBN2, VIT, TIMP3, WNT7A, PRSS12, SPON1	108	309	12504	4.49622	0.00939424	0.00939424	0.0781378
GOTERM_CC_FAT	GO:0044420~extracellular matrix part	7	0.442758	0.000133969	LAMA1, COL4A1, SLC1A3, FREM1, FBN2, TIMP3, PRSS12	108	92	12504	8.80918	0.0189765	0.0095337	0.158543
GOTERM_CC_FAT	GO:0005578~proteinaceous extracellular matrix	11	0.695762	0.00022607	LAMA1, COL4A1, SLC1A3, EMID1, FREM1, THSD4, FBN2, VIT, TIMP3, WNT7A, SPON1	108	297	12504	4.28807	0.0318147	0.0107194	0.267404
GOTERM_CC_FAT	GO:0044421~extracellular region part	18	1.13852	0.000291009	HMGB1, COL4A1, ENPP1, VIT, TIMP3, CPN1, LAMA1, SLC1A3, FGB, FREM1, EMID1, THSD4, FBN2, THBS1, WNT7A, PRSS12, SRGN, SPON1	108	774	12504	2.69251	0.0407661	0.0103511	0.344095
GOTERM_CC_FAT	GO:0005576~extracellular region	28	1.77103	0.000736252	HMGB1, ENPP1, FGF15, NELL2, VIT, TIMP3, CPN1, SLC1A3, FGB, PAPPA, EMID1, FBN2, HHIP, THBS1, SRGN, PRSS12, SPON1, COL4A1, SFRP5, LAMA1, BTBD17, SFRP1, SERPINF2, SFRP2, FREM1, THSD4, PTCH1, WNT7A	108	1680	12504	1.92963	0.0999661	0.0208443	0.868462
GOTERM_CC_FAT	GO:0005604~basement membrane	4	0.253004	0.0245902	LAMA1, COL4A1, FREM1, TIMP3	108	73	12504	6.34399	0.971571	0.398676	25.5363
Annotation Cluster 6	Enrichment Score: 3.055746814777468
Category	Term	Count	%	PValue	Genes	List Total	Pop Hits	Pop Total	Fold Enrichment	Bonferroni	Benjamini	FDR
GOTERM_BP_FAT	GO:0006928~cell motion	16	1.01202	4.76058e-06	PHOX2B, SOX1, EFNB3, FGF15, PAX6, DPYSL5, ZEB2, NEUROG2, GLI2, ASCL1, CELF3, POU3F3, ROBO2, POU3F2, NEUROD4, FOXD1	139	367	13588	4.26182	0.00535556	0.000412988	0.00763674
GOTERM_BP_FAT	GO:0030900~forebrain development	11	0.695762	7.68069e-06	SALL3, ASCL1, SOX1, SOX3, PAX6, POU3F3, POU3F2, ZEB2, NEUROG2, GLI2, GLI1	139	167	13588	6.43898	0.00862643	0.000577423	0.0123208
GOTERM_BP_FAT	GO:0051674~localization of cell	11	0.695762	0.00063895	PHOX2B, ASCL1, SOX1, FGF15, CELF3, PAX6, POU3F3, POU3F2, ZEB2, NEUROD4, NEUROG2	139	284	13588	3.7863	0.513718	0.0158938	1.0201
GOTERM_BP_FAT	GO:0048870~cell motility	11	0.695762	0.00063895	PHOX2B, ASCL1, SOX1, FGF15, CELF3, PAX6, POU3F3, POU3F2, ZEB2, NEUROD4, NEUROG2	139	284	13588	3.7863	0.513718	0.0158938	1.0201
GOTERM_BP_FAT	GO:0001764~neuron migration	6	0.379507	0.000716272	PHOX2B, ASCL1, SOX1, PAX6, NEUROD4, NEUROG2	139	70	13588	8.37903	0.55436	0.0174171	1.14289
GOTERM_BP_FAT	GO:0016477~cell migration	10	0.632511	0.000765405	PHOX2B, ASCL1, SOX1, FGF15, PAX6, POU3F3, POU3F2, ZEB2, NEUROD4, NEUROG2	139	240	13588	4.07314	0.578404	0.017833	1.22083
GOTERM_BP_FAT	GO:0021537~telencephalon development	6	0.379507	0.000814744	SALL3, ASCL1, PAX6, POU3F3, POU3F2, ZEB2	139	72	13588	8.14628	0.601244	0.0185884	1.29905
GOTERM_BP_FAT	GO:0021543~pallium development	5	0.316256	0.00202856	ASCL1, PAX6, POU3F3, POU3F2, ZEB2	139	53	13588	9.22221	0.898788	0.0380787	3.20506
GOTERM_BP_FAT	GO:0021954~central nervous system neuron development	4	0.253004	0.00447521	ASCL1, SOX1, NEUROG2, GLI2	139	33	13588	11.8491	0.99365	0.0635939	6.94256
GOTERM_BP_FAT	GO:0021846~cell proliferation in forebrain	3	0.189753	0.00742256	POU3F3, POU3F2, ZEB2	139	13	13588	22.5589	0.999776	0.0910804	11.2652
GOTERM_BP_FAT	GO:0021953~central nervous system neuron differentiation	4	0.253004	0.00881247	ASCL1, SOX1, NEUROG2, GLI2	139	42	13588	9.31004	0.999954	0.0978128	13.2377
GOTERM_BP_FAT	GO:0021987~cerebral cortex development	3	0.189753	0.0541256	ASCL1, POU3F3, POU3F2	139	37	13588	7.92611	1	0.355279	59.0441
Annotation Cluster 7	Enrichment Score: 2.913248703045561
Category	Term	Count	%	PValue	Genes	List Total	Pop Hits	Pop Total	Fold Enrichment	Bonferroni	Benjamini	FDR
GOTERM_BP_FAT	GO:0030182~neuron differentiation	20	1.26502	2.0918e-08	SOX1, EFNB3, PAX6, DPYSL5, NEUROG1, NEUROG2, GLI2, NKX6-1, SALL3, ASCL1, SLC1A3, HES5, MIAT, NEUROD4, ROBO2, POU3F2, OLIG2, ID3, FOXD1, WNT7A	139	399	13588	4.90002	2.35952e-05	7.86513e-06	3.3557e-05
GOTERM_BP_FAT	GO:0006928~cell motion	16	1.01202	4.76058e-06	PHOX2B, SOX1, EFNB3, FGF15, PAX6, DPYSL5, ZEB2, NEUROG2, GLI2, ASCL1, CELF3, POU3F3, ROBO2, POU3F2, NEUROD4, FOXD1	139	367	13588	4.26182	0.00535556	0.000412988	0.00763674
GOTERM_BP_FAT	GO:0048666~neuron development	13	0.822264	4.22756e-05	SOX1, EFNB3, PAX6, DPYSL5, NEUROG2, GLI2, SALL3, ASCL1, SLC1A3, MIAT, ROBO2, NEUROD4, FOXD1	139	292	13588	4.35212	0.0465686	0.00198502	0.0677976
GOTERM_BP_FAT	GO:0007411~axon guidance	7	0.442758	0.000481788	EFNB3, DPYSL5, PAX6, ROBO2, NEUROG2, GLI2, FOXD1	139	98	13588	6.98253	0.419339	0.0128592	0.770099
GOTERM_BP_FAT	GO:0000904~cell morphogenesis involved in differentiation	9	0.56926	0.00144248	SLC1A3, EFNB3, ID1, DPYSL5, PAX6, ROBO2, NEUROG2, GLI2, FOXD1	139	212	13588	4.14999	0.803736	0.0281624	2.28912
GOTERM_BP_FAT	GO:0048667~cell morphogenesis involved in neuron differentiation	8	0.506009	0.00256159	SLC1A3, EFNB3, DPYSL5, PAX6, ROBO2, NEUROG2, GLI2, FOXD1	139	182	13588	4.29694	0.9446	0.0455922	4.03112
GOTERM_BP_FAT	GO:0000902~cell morphogenesis	10	0.632511	0.00428544	LAMA1, SLC1A3, EFNB3, ID1, DPYSL5, PAX6, ROBO2, NEUROG2, GLI2, FOXD1	139	309	13588	3.16361	0.992127	0.0617526	6.65758
GOTERM_BP_FAT	GO:0007409~axonogenesis	7	0.442758	0.00636375	EFNB3, DPYSL5, PAX6, ROBO2, NEUROG2, GLI2, FOXD1	139	163	13588	4.19808	0.999254	0.0821572	9.73448
GOTERM_BP_FAT	GO:0048812~neuron projection morphogenesis	7	0.442758	0.00913127	EFNB3, DPYSL5, PAX6, ROBO2, NEUROG2, GLI2, FOXD1	139	176	13588	3.888	0.999968	0.100203	13.6843
GOTERM_BP_FAT	GO:0032989~cellular component morphogenesis	10	0.632511	0.00959441	LAMA1, SLC1A3, EFNB3, ID1, DPYSL5, PAX6, ROBO2, NEUROG2, GLI2, FOXD1	139	351	13588	2.78505	0.999981	0.102077	14.3292
GOTERM_BP_FAT	GO:0048858~cell projection morphogenesis	7	0.442758	0.0170785	EFNB3, DPYSL5, PAX6, ROBO2, NEUROG2, GLI2, FOXD1	139	202	13588	3.38756	1	0.15423	24.1447
GOTERM_BP_FAT	GO:0032990~cell part morphogenesis	7	0.442758	0.0211179	EFNB3, DPYSL5, PAX6, ROBO2, NEUROG2, GLI2, FOXD1	139	212	13588	3.22777	1	0.181788	28.994
GOTERM_BP_FAT	GO:0031175~neuron projection development	7	0.442758	0.0238295	EFNB3, DPYSL5, PAX6, ROBO2, NEUROG2, GLI2, FOXD1	139	218	13588	3.13893	1	0.195586	32.0845
GOTERM_BP_FAT	GO:0030030~cell projection organization	7	0.442758	0.106488	EFNB3, DPYSL5, PAX6, ROBO2, NEUROG2, GLI2, FOXD1	139	319	13588	2.1451	1	0.564001	83.5735
Annotation Cluster 8	Enrichment Score: 2.652990447398809
Category	Term	Count	%	PValue	Genes	List Total	Pop Hits	Pop Total	Fold Enrichment	Bonferroni	Benjamini	FDR
GOTERM_BP_FAT	GO:0030900~forebrain development	11	0.695762	7.68069e-06	SALL3, ASCL1, SOX1, SOX3, PAX6, POU3F3, POU3F2, ZEB2, NEUROG2, GLI2, GLI1	139	167	13588	6.43898	0.00862643	0.000577423	0.0123208
GOTERM_BP_FAT	GO:0006357~regulation of transcription from RNA polymerase II promoter	19	1.20177	5.10004e-05	TXNIP, HMGB1, HNF1B, PAX6, NEUROG2, GLI2, NKX6-1, GLI1, PKNOX2, ASCL1, HOXB4, HES5, ID1, POU3F3, POU3F2, OLIG2, ID3, FOXD1, PLAGL2	139	616	13588	3.01518	0.0559063	0.00212847	0.0817844
GOTERM_BP_FAT	GO:0045944~positive regulation of transcription from RNA polymerase II promoter	12	0.759013	0.00105996	ASCL1, HMGB1, HNF1B, HES5, PAX6, POU3F3, POU3F2, NEUROG2, GLI2, FOXD1, PLAGL2, GLI1	139	358	13588	3.27672	0.697681	0.0219096	1.68692
GOTERM_BP_FAT	GO:0045941~positive regulation of transcription	13	0.822264	0.00328322	HMGB1, HNF1B, PCBD1, PAX6, NEUROG2, GLI2, GLI1, ASCL1, HES5, POU3F3, POU3F2, FOXD1, PLAGL2	139	475	13588	2.67541	0.975512	0.0516141	5.13891
GOTERM_BP_FAT	GO:0045893~positive regulation of transcription, DNA-dependent	12	0.759013	0.00343671	ASCL1, HMGB1, HNF1B, HES5, PAX6, POU3F3, POU3F2, NEUROG2, GLI2, FOXD1, PLAGL2, GLI1	139	416	13588	2.81987	0.979417	0.0532253	5.37299
GOTERM_BP_FAT	GO:0051254~positive regulation of RNA metabolic process	12	0.759013	0.00362854	ASCL1, HMGB1, HNF1B, HES5, PAX6, POU3F3, POU3F2, NEUROG2, GLI2, FOXD1, PLAGL2, GLI1	139	419	13588	2.79968	0.983435	0.0553592	5.66478
GOTERM_BP_FAT	GO:0010628~positive regulation of gene expression	13	0.822264	0.00407521	HMGB1, HNF1B, PCBD1, PAX6, NEUROG2, GLI2, GLI1, ASCL1, HES5, POU3F3, POU3F2, FOXD1, PLAGL2	139	488	13588	2.60414	0.990011	0.0603486	6.34092
GOTERM_BP_FAT	GO:0045935~positive regulation of nucleobase, nucleoside, nucleotide and nucleic acid metabolic process	13	0.822264	0.00576104	HMGB1, HNF1B, PCBD1, PAX6, NEUROG2, GLI2, GLI1, ASCL1, HES5, POU3F3, POU3F2, FOXD1, PLAGL2	139	510	13588	2.4918	0.998522	0.077308	8.85211
GOTERM_BP_FAT	GO:0051173~positive regulation of nitrogen compound metabolic process	13	0.822264	0.00730476	HMGB1, HNF1B, PCBD1, PAX6, NEUROG2, GLI2, GLI1, ASCL1, HES5, POU3F3, POU3F2, FOXD1, PLAGL2	139	526	13588	2.41601	0.999744	0.0906794	11.0961
GOTERM_BP_FAT	GO:0010557~positive regulation of macromolecule biosynthetic process	13	0.822264	0.00773759	HMGB1, HNF1B, PCBD1, PAX6, NEUROG2, GLI2, GLI1, ASCL1, HES5, POU3F3, POU3F2, FOXD1, PLAGL2	139	530	13588	2.39777	0.999843	0.0927661	11.7159
GOTERM_BP_FAT	GO:0031328~positive regulation of cellular biosynthetic process	13	0.822264	0.0104918	HMGB1, HNF1B, PCBD1, PAX6, NEUROG2, GLI2, GLI1, ASCL1, HES5, POU3F3, POU3F2, FOXD1, PLAGL2	139	552	13588	2.30221	0.999993	0.108096	15.566
GOTERM_BP_FAT	GO:0009891~positive regulation of biosynthetic process	13	0.822264	0.0112127	HMGB1, HNF1B, PCBD1, PAX6, NEUROG2, GLI2, GLI1, ASCL1, HES5, POU3F3, POU3F2, FOXD1, PLAGL2	139	557	13588	2.28154	0.999997	0.113075	16.5475
GOTERM_BP_FAT	GO:0010604~positive regulation of macromolecule metabolic process	14	0.885515	0.0122254	HMGB1, HNF1B, PCBD1, PAX6, NEUROG2, GLI2, GLI1, ASCL1, RGMA, HES5, POU3F3, POU3F2, FOXD1, PLAGL2	139	633	13588	2.16205	0.999999	0.120564	17.9081
Annotation Cluster 9	Enrichment Score: 2.4430943461678245
Category	Term	Count	%	PValue	Genes	List Total	Pop Hits	Pop Total	Fold Enrichment	Bonferroni	Benjamini	FDR
GOTERM_BP_FAT	GO:0048598~embryonic morphogenesis	16	1.01202	3.64065e-06	TSHZ1, CRABP2, NEUROG1, ZEB2, ZBTB16, GLI2, GLI1, HOXB3, HOXB4, RGMA, HOXD3, HOXB5, HOXD4, PTCH1, FBN2, WNT7A	139	359	13588	4.35679	0.00409824	0.000373263	0.00584024
GOTERM_BP_FAT	GO:0030326~embryonic limb morphogenesis	6	0.379507	0.00306719	CRABP2, PTCH1, FBN2, ZBTB16, GLI2, WNT7A	139	97	13588	6.04673	0.96873	0.0511473	4.80855
GOTERM_BP_FAT	GO:0035113~embryonic appendage morphogenesis	6	0.379507	0.00306719	CRABP2, PTCH1, FBN2, ZBTB16, GLI2, WNT7A	139	97	13588	6.04673	0.96873	0.0511473	4.80855
GOTERM_BP_FAT	GO:0035107~appendage morphogenesis	6	0.379507	0.00632128	CRABP2, PTCH1, FBN2, ZBTB16, GLI2, WNT7A	139	115	13588	5.10028	0.999218	0.0835356	9.67256
GOTERM_BP_FAT	GO:0035108~limb morphogenesis	6	0.379507	0.00632128	CRABP2, PTCH1, FBN2, ZBTB16, GLI2, WNT7A	139	115	13588	5.10028	0.999218	0.0835356	9.67256
GOTERM_BP_FAT	GO:0048736~appendage development	6	0.379507	0.00728512	CRABP2, PTCH1, FBN2, ZBTB16, GLI2, WNT7A	139	119	13588	4.92884	0.999738	0.0914483	11.0679
GOTERM_BP_FAT	GO:0060173~limb development	6	0.379507	0.00728512	CRABP2, PTCH1, FBN2, ZBTB16, GLI2, WNT7A	139	119	13588	4.92884	0.999738	0.0914483	11.0679
GOTERM_BP_FAT	GO:0035136~forelimb morphogenesis	3	0.189753	0.0304525	CRABP2, ZBTB16, WNT7A	139	27	13588	10.8617	1	0.232238	39.111
GOTERM_BP_FAT	GO:0035137~hindlimb morphogenesis	3	0.189753	0.0464924	PTCH1, ZBTB16, WNT7A	139	34	13588	8.62548	1	0.320463	53.4077
Annotation Cluster 10	Enrichment Score: 2.3473088691300354
Category	Term	Count	%	PValue	Genes	List Total	Pop Hits	Pop Total	Fold Enrichment	Bonferroni	Benjamini	FDR
GOTERM_BP_FAT	GO:0006096~glycolysis	5	0.316256	0.00100902	LDHA, PFKL, GM5506, HKDC1, PGK1	139	44	13588	11.1086	0.679781	0.021661	1.60646
GOTERM_BP_FAT	GO:0019320~hexose catabolic process	5	0.316256	0.00189017	LDHA, PFKL, GM5506, HKDC1, PGK1	139	52	13588	9.39956	0.881652	0.0361266	2.98952
GOTERM_BP_FAT	GO:0006007~glucose catabolic process	5	0.316256	0.00189017	LDHA, PFKL, GM5506, HKDC1, PGK1	139	52	13588	9.39956	0.881652	0.0361266	2.98952
GOTERM_BP_FAT	GO:0046365~monosaccharide catabolic process	5	0.316256	0.00217379	LDHA, PFKL, GM5506, HKDC1, PGK1	139	54	13588	9.05143	0.914112	0.0400862	3.4308
GOTERM_BP_FAT	GO:0006006~glucose metabolic process	7	0.442758	0.00302497	LDHA, PFKL, GM5506, HKDC1, PGK1, FABP5, PYGB	139	140	13588	4.88777	0.9672	0.0519953	4.74385
GOTERM_BP_FAT	GO:0044275~cellular carbohydrate catabolic process	5	0.316256	0.00319852	LDHA, PFKL, GM5506, HKDC1, PGK1	139	60	13588	8.14628	0.973048	0.0517554	5.00951
GOTERM_BP_FAT	GO:0046164~alcohol catabolic process	5	0.316256	0.00427124	LDHA, PFKL, GM5506, HKDC1, PGK1	139	65	13588	7.51965	0.992	0.0623486	6.63622
GOTERM_BP_FAT	GO:0019318~hexose metabolic process	7	0.442758	0.00755172	LDHA, PFKL, GM5506, HKDC1, PGK1, FABP5, PYGB	139	169	13588	4.04904	0.999807	0.091604	11.4503
GOTERM_BP_FAT	GO:0016052~carbohydrate catabolic process	5	0.316256	0.00927003	LDHA, PFKL, GM5506, HKDC1, PGK1	139	81	13588	6.03428	0.999973	0.100679	13.878
GOTERM_BP_FAT	GO:0005996~monosaccharide metabolic process	7	0.442758	0.0132894	LDHA, PFKL, GM5506, HKDC1, PGK1, FABP5, PYGB	139	191	13588	3.58266	1	0.129293	19.3152
GOTERM_BP_FAT	GO:0006091~generation of precursor metabolites and energy	7	0.442758	0.0501911	BC002163, LDHA, PFKL, GM5506, HKDC1, PGK1, PYGB	139	261	13588	2.62179	1	0.337646	56.224
Annotation Cluster 11	Enrichment Score: 2.052292235374622
Category	Term	Count	%	PValue	Genes	List Total	Pop Hits	Pop Total	Fold Enrichment	Bonferroni	Benjamini	FDR
GOTERM_BP_FAT	GO:0035295~tube development	13	0.822264	1.56622e-05	HMGB1, FGFR4, ZEB2, GLI2, MYCN, GLI1, LAMA1, RGMA, ID1, PTCH1, ROBO2, HHIP, FOXD1	139	264	13588	4.81371	0.0175119	0.000929413	0.0251226
GOTERM_BP_FAT	GO:0060429~epithelium development	13	0.822264	2.03197e-05	PAX6, ZEB2, GLI2, LAMA1, HOXB4, RGMA, SFRP1, ID1, HOXB5, PTCH1, ID3, FOXD1, CAR2	139	271	13588	4.68937	0.0226602	0.00109088	0.0325923
GOTERM_BP_FAT	GO:0002009~morphogenesis of an epithelium	9	0.56926	0.000382532	RGMA, LAMA1, HOXB4, SFRP1, ZEB2, PTCH1, GLI2, FOXD1, CAR2	139	173	13588	5.08554	0.350517	0.0110051	0.611903
GOTERM_BP_FAT	GO:0048729~tissue morphogenesis	10	0.632511	0.000721132	RGMA, LAMA1, HOXB4, SFRP1, ZEB2, PTCH1, GLI2, FOXD1, WNT7A, CAR2	139	238	13588	4.10737	0.556798	0.0171644	1.1506
GOTERM_BP_FAT	GO:0060562~epithelial tube morphogenesis	6	0.379507	0.00545081	RGMA, LAMA1, ZEB2, PTCH1, GLI2, FOXD1	139	111	13588	5.28408	0.997899	0.0741719	8.3948
GOTERM_BP_FAT	GO:0035239~tube morphogenesis	7	0.442758	0.00798112	RGMA, LAMA1, ZEB2, PTCH1, GLI2, FOXD1, MYCN	139	171	13588	4.00168	0.999881	0.094554	12.0629
GOTERM_BP_FAT	GO:0030855~epithelial cell differentiation	6	0.379507	0.00834722	LAMA1, ID1, HOXB5, PAX6, PTCH1, ID3	139	123	13588	4.76856	0.999922	0.0966711	12.5821
GOTERM_BP_FAT	GO:0021915~neural tube development	5	0.316256	0.0100816	RGMA, PAX6, ZEB2, PTCH1, GLI2	139	83	13588	5.88888	0.999989	0.106006	15.0027
GOTERM_BP_FAT	GO:0022612~gland morphogenesis	5	0.316256	0.0105041	LAMA1, SFRP1, PAX6, PTCH1, GLI2	139	84	13588	5.81877	0.999993	0.107243	15.5828
GOTERM_BP_FAT	GO:0001763~morphogenesis of a branching structure	5	0.316256	0.0385069	LAMA1, SFRP1, GLI2, FOXD1, MYCN	139	125	13588	3.91022	1	0.277973	46.7377
GOTERM_BP_FAT	GO:0016331~morphogenesis of embryonic epithelium	4	0.253004	0.0449323	RGMA, ZEB2, PTCH1, GLI2	139	78	13588	5.0131	1	0.313246	52.1695
GOTERM_BP_FAT	GO:0001843~neural tube closure	3	0.189753	0.0594426	RGMA, ZEB2, PTCH1	139	39	13588	7.51965	1	0.381246	62.5853
GOTERM_BP_FAT	GO:0060606~tube closure	3	0.189753	0.0594426	RGMA, ZEB2, PTCH1	139	39	13588	7.51965	1	0.381246	62.5853
GOTERM_BP_FAT	GO:0014020~primary neural tube formation	3	0.189753	0.0677373	RGMA, ZEB2, PTCH1	139	42	13588	6.98253	1	0.418363	67.5415
GOTERM_BP_FAT	GO:0048754~branching morphogenesis of a tube	4	0.253004	0.0688128	LAMA1, GLI2, FOXD1, MYCN	139	93	13588	4.20453	1	0.421363	68.1371
GOTERM_BP_FAT	GO:0001841~neural tube formation	3	0.189753	0.0946459	RGMA, ZEB2, PTCH1	139	51	13588	5.75032	1	0.524199	79.7104
GOTERM_BP_FAT	GO:0001838~embryonic epithelial tube formation	3	0.189753	0.104199	RGMA, ZEB2, PTCH1	139	54	13588	5.43086	1	0.558065	82.8854
GOTERM_BP_FAT	GO:0035148~tube lumen formation	3	0.189753	0.120665	RGMA, ZEB2, PTCH1	139	59	13588	4.97061	1	0.605366	87.2908
Annotation Cluster 12	Enrichment Score: 2.009627892989674
Category	Term	Count	%	PValue	Genes	List Total	Pop Hits	Pop Total	Fold Enrichment	Bonferroni	Benjamini	FDR
GOTERM_BP_FAT	GO:0009953~dorsal/ventral pattern formation	7	0.442758	4.54862e-05	PAX6, PTCH1, HHIP, GLI2, WNT7A, NKX6-1, GLI1	139	64	13588	10.692	0.0500155	0.0019715	0.0729448
GOTERM_BP_FAT	GO:0008544~epidermis development	4	0.253004	0.134295	PAX6, POU3F2, PTCH1, WNT7A	139	125	13588	3.12817	1	0.642836	90.1082
GOTERM_BP_FAT	GO:0007398~ectoderm development	4	0.253004	0.153171	PAX6, POU3F2, PTCH1, WNT7A	139	133	13588	2.94001	1	0.685772	93.0547
Annotation Cluster 13	Enrichment Score: 1.8176856955733494
Category	Term	Count	%	PValue	Genes	List Total	Pop Hits	Pop Total	Fold Enrichment	Bonferroni	Benjamini	FDR
GOTERM_BP_FAT	GO:0009953~dorsal/ventral pattern formation	7	0.442758	4.54862e-05	PAX6, PTCH1, HHIP, GLI2, WNT7A, NKX6-1, GLI1	139	64	13588	10.692	0.0500155	0.0019715	0.0729448
GOTERM_BP_FAT	GO:0030902~hindbrain development	5	0.316256	0.00476082	PHOX2B, HNF1B, GLI2, WNT7A, GLI1	139	67	13588	7.29518	0.995406	0.0666857	7.36993
GOTERM_BP_FAT	GO:0021696~cerebellar cortex morphogenesis	3	0.189753	0.0140851	GLI2, WNT7A, GLI1	139	18	13588	16.2926	1	0.132033	20.3528
GOTERM_BP_FAT	GO:0021587~cerebellum morphogenesis	3	0.189753	0.0207115	GLI2, WNT7A, GLI1	139	22	13588	13.3303	1	0.179947	28.5196
GOTERM_BP_FAT	GO:0021695~cerebellar cortex development	3	0.189753	0.0225351	GLI2, WNT7A, GLI1	139	23	13588	12.7507	1	0.188627	30.6253
GOTERM_BP_FAT	GO:0021575~hindbrain morphogenesis	3	0.189753	0.0283826	GLI2, WNT7A, GLI1	139	26	13588	11.2795	1	0.219584	36.9918
GOTERM_BP_FAT	GO:0021549~cerebellum development	3	0.189753	0.0489896	GLI2, WNT7A, GLI1	139	35	13588	8.37903	1	0.332831	55.3271
GOTERM_BP_FAT	GO:0022037~metencephalon development	3	0.189753	0.0649313	GLI2, WNT7A, GLI1	139	41	13588	7.15283	1	0.406825	65.9383
GOTERM_BP_FAT	GO:0007267~cell-cell signaling	5	0.316256	0.340271	FGFR4, HNF1B, GLI2, WNT7A, GLI1	139	290	13588	1.68544	1	0.915355	99.8735
Annotation Cluster 14	Enrichment Score: 1.8021123823302965
Category	Term	Count	%	PValue	Genes	List Total	Pop Hits	Pop Total	Fold Enrichment	Bonferroni	Benjamini	FDR
GOTERM_BP_FAT	GO:0006357~regulation of transcription from RNA polymerase II promoter	19	1.20177	5.10004e-05	TXNIP, HMGB1, HNF1B, PAX6, NEUROG2, GLI2, NKX6-1, GLI1, PKNOX2, ASCL1, HOXB4, HES5, ID1, POU3F3, POU3F2, OLIG2, ID3, FOXD1, PLAGL2	139	616	13588	3.01518	0.0559063	0.00212847	0.0817844
GOTERM_BP_FAT	GO:0000122~negative regulation of transcription from RNA polymerase II promoter	8	0.506009	0.00927379	TXNIP, HOXB4, HES5, ID1, POU3F3, ID3, OLIG2, GLI2	139	231	13588	3.38547	0.999973	0.0997623	13.8832
GOTERM_BP_FAT	GO:0045892~negative regulation of transcription, DNA-dependent	9	0.56926	0.0133306	TXNIP, HOXB4, HES5, ID1, POU3F3, ID3, OLIG2, ZBTB16, GLI2	139	308	13588	2.85649	1	0.128569	19.3692
GOTERM_BP_FAT	GO:0016481~negative regulation of transcription	10	0.632511	0.0136383	TXNIP, HOXB4, HES5, ID1, POU3F3, ZEB2, ID3, OLIG2, ZBTB16, GLI2	139	372	13588	2.62783	1	0.130249	19.7717
GOTERM_BP_FAT	GO:0051253~negative regulation of RNA metabolic process	9	0.56926	0.0138145	TXNIP, HOXB4, HES5, ID1, POU3F3, ID3, OLIG2, ZBTB16, GLI2	139	310	13588	2.83806	1	0.130731	20.0013
GOTERM_BP_FAT	GO:0045934~negative regulation of nucleobase, nucleoside, nucleotide and nucleic acid metabolic process	10	0.632511	0.0199654	TXNIP, HOXB4, HES5, ID1, POU3F3, ZEB2, ID3, OLIG2, ZBTB16, GLI2	139	397	13588	2.46235	1	0.175342	27.6409
GOTERM_BP_FAT	GO:0051172~negative regulation of nitrogen compound metabolic process	10	0.632511	0.0211474	TXNIP, HOXB4, HES5, ID1, POU3F3, ZEB2, ID3, OLIG2, ZBTB16, GLI2	139	401	13588	2.43779	1	0.180661	29.0283
GOTERM_BP_FAT	GO:0010629~negative regulation of gene expression	10	0.632511	0.0239908	TXNIP, HOXB4, HES5, ID1, POU3F3, ZEB2, ID3, OLIG2, ZBTB16, GLI2	139	410	13588	2.38428	1	0.195386	32.2643
GOTERM_BP_FAT	GO:0010558~negative regulation of macromolecule biosynthetic process	10	0.632511	0.0267395	TXNIP, HOXB4, HES5, ID1, POU3F3, ZEB2, ID3, OLIG2, ZBTB16, GLI2	139	418	13588	2.33865	1	0.209568	35.2606
GOTERM_BP_FAT	GO:0031327~negative regulation of cellular biosynthetic process	10	0.632511	0.0312711	TXNIP, HOXB4, HES5, ID1, POU3F3, ZEB2, ID3, OLIG2, ZBTB16, GLI2	139	430	13588	2.27338	1	0.234664	39.9305
GOTERM_BP_FAT	GO:0009890~negative regulation of biosynthetic process	10	0.632511	0.0328942	TXNIP, HOXB4, HES5, ID1, POU3F3, ZEB2, ID3, OLIG2, ZBTB16, GLI2	139	434	13588	2.25243	1	0.243817	41.5249
GOTERM_BP_FAT	GO:0010605~negative regulation of macromolecule metabolic process	10	0.632511	0.072683	TXNIP, HOXB4, HES5, ID1, POU3F3, ZEB2, ID3, OLIG2, ZBTB16, GLI2	139	506	13588	1.93192	1	0.437366	70.1964
GOTERM_MF_FAT	GO:0016564~transcription repressor activity	5	0.316256	0.155358	HOXB4, NMRAL1, POU3F3, ZEB2, ZBTB16	132	211	13288	2.38547	1	0.974938	89.0256
Annotation Cluster 15	Enrichment Score: 1.6884453912351618
Category	Term	Count	%	PValue	Genes	List Total	Pop Hits	Pop Total	Fold Enrichment	Bonferroni	Benjamini	FDR
GOTERM_MF_FAT	GO:0030247~polysaccharide binding	6	0.379507	0.00869266	GM8580, HMGB1, ENPP1, PTCH1, VIT, THBS1	132	128	13288	4.71875	0.898473	0.316985	10.797
GOTERM_MF_FAT	GO:0001871~pattern binding	6	0.379507	0.00869266	GM8580, HMGB1, ENPP1, PTCH1, VIT, THBS1	132	128	13288	4.71875	0.898473	0.316985	10.797
GOTERM_MF_FAT	GO:0005539~glycosaminoglycan binding	5	0.316256	0.0262154	GM8580, HMGB1, PTCH1, VIT, THBS1	132	114	13288	4.4152	0.999051	0.630017	29.3655
GOTERM_MF_FAT	GO:0030246~carbohydrate binding	8	0.506009	0.037467	GM8580, HMGB1, CLEC2L, ENPP1, FREM1, PTCH1, VIT, THBS1	132	317	13288	2.54048	0.999955	0.670989	39.3313
GOTERM_MF_FAT	GO:0008201~heparin binding	4	0.253004	0.0486701	GM8580, HMGB1, PTCH1, THBS1	132	83	13288	4.85141	0.999998	0.729432	47.9494
Annotation Cluster 16	Enrichment Score: 1.687550622737616
Category	Term	Count	%	PValue	Genes	List Total	Pop Hits	Pop Total	Fold Enrichment	Bonferroni	Benjamini	FDR
GOTERM_BP_FAT	GO:0030334~regulation of cell migration	5	0.316256	0.0142996	LAMA1, HMGB1, DLL4, PAX6, THBS1	139	92	13588	5.31279	1	0.132823	20.6303
GOTERM_BP_FAT	GO:0051270~regulation of cell motion	5	0.316256	0.0235316	LAMA1, HMGB1, DLL4, PAX6, THBS1	139	107	13588	4.56801	1	0.194764	31.7512
GOTERM_BP_FAT	GO:0040012~regulation of locomotion	5	0.316256	0.025726	LAMA1, HMGB1, DLL4, PAX6, THBS1	139	110	13588	4.44343	1	0.20521	34.1705
Annotation Cluster 17	Enrichment Score: 1.6833969244355917
Category	Term	Count	%	PValue	Genes	List Total	Pop Hits	Pop Total	Fold Enrichment	Bonferroni	Benjamini	FDR
GOTERM_BP_FAT	GO:0007423~sensory organ development	10	0.632511	0.00123878	ASCL1, HMGB1, TSHZ1, SOX1, HES5, MIAT, PAX6, NEUROG1, NEUROD4, CRYGE	139	257	13588	3.80371	0.75296	0.0246589	1.96886
GOTERM_BP_FAT	GO:0001654~eye development	6	0.379507	0.0219634	HMGB1, SOX1, MIAT, PAX6, NEUROD4, CRYGE	139	157	13588	3.73587	1	0.185625	29.9715
GOTERM_BP_FAT	GO:0002088~lens development in camera-type eye	3	0.189753	0.0464924	SOX1, PAX6, CRYGE	139	34	13588	8.62548	1	0.320463	53.4077
GOTERM_BP_FAT	GO:0043010~camera-type eye development	4	0.253004	0.145995	SOX1, PAX6, NEUROD4, CRYGE	139	130	13588	3.00786	1	0.669023	92.048
Annotation Cluster 18	Enrichment Score: 0.9758106677445576
Category	Term	Count	%	PValue	Genes	List Total	Pop Hits	Pop Total	Fold Enrichment	Bonferroni	Benjamini	FDR
GOTERM_BP_FAT	GO:0050770~regulation of axonogenesis	3	0.189753	0.0594426	POU3F2, ROBO2, WNT7A	139	39	13588	7.51965	1	0.381246	62.5853
GOTERM_BP_FAT	GO:0010975~regulation of neuron projection development	3	0.189753	0.0823393	POU3F2, ROBO2, WNT7A	139	47	13588	6.23971	1	0.478222	74.8035
GOTERM_BP_FAT	GO:0010769~regulation of cell morphogenesis involved in differentiation	3	0.189753	0.0915211	POU3F2, ROBO2, WNT7A	139	50	13588	5.86532	1	0.514122	78.5573
GOTERM_BP_FAT	GO:0031344~regulation of cell projection organization	3	0.189753	0.114002	POU3F2, ROBO2, WNT7A	139	57	13588	5.14502	1	0.587939	85.6549
GOTERM_BP_FAT	GO:0022604~regulation of cell morphogenesis	3	0.189753	0.258706	POU3F2, ROBO2, WNT7A	139	97	13588	3.02336	1	0.845199	99.179
Annotation Cluster 19	Enrichment Score: 0.5409310611691884
Category	Term	Count	%	PValue	Genes	List Total	Pop Hits	Pop Total	Fold Enrichment	Bonferroni	Benjamini	FDR
GOTERM_CC_FAT	GO:0000786~nucleosome	3	0.189753	0.0985998	H2AFV, HP1BP3, H1FX	108	62	12504	5.60215	1	0.740624	70.752
GOTERM_CC_FAT	GO:0032993~protein-DNA complex	3	0.189753	0.134947	H2AFV, HP1BP3, H1FX	108	75	12504	4.63111	1	0.797012	82.0359
GOTERM_CC_FAT	GO:0000785~chromatin	4	0.253004	0.167808	HMGN2, H2AFV, HP1BP3, H1FX	108	165	12504	2.80673	1	0.80636	88.6443
GOTERM_BP_FAT	GO:0006334~nucleosome assembly	3	0.189753	0.169583	H2AFV, HP1BP3, H1FX	139	73	13588	4.01735	1	0.719276	94.9262
GOTERM_BP_FAT	GO:0031497~chromatin assembly	3	0.189753	0.176827	H2AFV, HP1BP3, H1FX	139	75	13588	3.91022	1	0.731352	95.5915
GOTERM_BP_FAT	GO:0065004~protein-DNA complex assembly	3	0.189753	0.180468	H2AFV, HP1BP3, H1FX	139	76	13588	3.85877	1	0.737181	95.8941
GOTERM_BP_FAT	GO:0034728~nucleosome organization	3	0.189753	0.180468	H2AFV, HP1BP3, H1FX	139	76	13588	3.85877	1	0.737181	95.8941
GOTERM_CC_FAT	GO:0005694~chromosome	6	0.379507	0.22282	HMGB1, HMGN2, HMGB3, H2AFV, HP1BP3, H1FX	108	378	12504	1.83774	1	0.880024	94.948
GOTERM_BP_FAT	GO:0006323~DNA packaging	3	0.189753	0.273781	H2AFV, HP1BP3, H1FX	139	101	13588	2.90363	1	0.862303	99.4095
GOTERM_BP_FAT	GO:0006333~chromatin assembly or disassembly	3	0.189753	0.303875	H2AFV, HP1BP3, H1FX	139	109	13588	2.69052	1	0.888833	99.7005
GOTERM_BP_FAT	GO:0034622~cellular macromolecular complex assembly	4	0.253004	0.379014	H2AFV, FGB, HP1BP3, H1FX	139	217	13588	1.80194	1	0.931926	99.9521
GOTERM_BP_FAT	GO:0065003~macromolecular complex assembly	5	0.316256	0.450428	H2AFV, PCBD1, FGB, HP1BP3, H1FX	139	338	13588	1.44609	1	0.961689	99.9932
GOTERM_BP_FAT	GO:0034621~cellular macromolecular complex subunit organization	4	0.253004	0.454926	H2AFV, FGB, HP1BP3, H1FX	139	245	13588	1.59601	1	0.96278	99.9941
GOTERM_BP_FAT	GO:0043933~macromolecular complex subunit organization	5	0.316256	0.514343	H2AFV, PCBD1, FGB, HP1BP3, H1FX	139	367	13588	1.33182	1	0.976988	99.9991
GOTERM_CC_FAT	GO:0044427~chromosomal part	4	0.253004	0.514559	HMGN2, H2AFV, HP1BP3, H1FX	108	318	12504	1.45632	1	0.986514	99.9808
GOTERM_BP_FAT	GO:0006325~chromatin organization	3	0.189753	0.833486	H2AFV, HP1BP3, H1FX	139	315	13588	0.931004	1	0.999712	100
GOTERM_BP_FAT	GO:0051276~chromosome organization	3	0.189753	0.91987	H2AFV, HP1BP3, H1FX	139	404	13588	0.725906	1	0.999988	100
Annotation Cluster 20	Enrichment Score: 0.4789871898758238
Category	Term	Count	%	PValue	Genes	List Total	Pop Hits	Pop Total	Fold Enrichment	Bonferroni	Benjamini	FDR
GOTERM_BP_FAT	GO:0010033~response to organic substance	8	0.506009	0.253662	HMGB1, HNF1B, CAPN10, SLC1A3, PFKL, ID1, ID3, TIMP3	139	505	13588	1.5486	1	0.843403	99.0846
GOTERM_BP_FAT	GO:0009719~response to endogenous stimulus	4	0.253004	0.287389	HMGB1, CAPN10, SLC1A3, TIMP3	139	184	13588	2.12512	1	0.874709	99.5641
GOTERM_BP_FAT	GO:0009725~response to hormone stimulus	3	0.189753	0.501548	HMGB1, CAPN10, TIMP3	139	165	13588	1.77737	1	0.974522	99.9986
Annotation Cluster 21	Enrichment Score: 0.4069375239311241
Category	Term	Count	%	PValue	Genes	List Total	Pop Hits	Pop Total	Fold Enrichment	Bonferroni	Benjamini	FDR
GOTERM_BP_FAT	GO:0043065~positive regulation of apoptosis	5	0.316256	0.24491	ASCL1, CAPN10, ID3, ZBTB16, PLAGL2	139	248	13588	1.97087	1	0.836464	98.8964
GOTERM_BP_FAT	GO:0043068~positive regulation of programmed cell death	5	0.316256	0.249326	ASCL1, CAPN10, ID3, ZBTB16, PLAGL2	139	250	13588	1.95511	1	0.839207	98.9955
GOTERM_BP_FAT	GO:0010942~positive regulation of cell death	5	0.316256	0.253759	ASCL1, CAPN10, ID3, ZBTB16, PLAGL2	139	252	13588	1.93959	1	0.841902	99.0865
GOTERM_BP_FAT	GO:0042981~regulation of apoptosis	8	0.506009	0.330668	ASCL1, CAPN10, AGTR1A, POU3F3, GLO1, ID3, ZBTB16, PLAGL2	139	553	13588	1.41418	1	0.910082	99.8404
GOTERM_BP_FAT	GO:0043067~regulation of programmed cell death	8	0.506009	0.342242	ASCL1, CAPN10, AGTR1A, POU3F3, GLO1, ID3, ZBTB16, PLAGL2	139	560	13588	1.39651	1	0.915756	99.8794
GOTERM_BP_FAT	GO:0010941~regulation of cell death	8	0.506009	0.34722	ASCL1, CAPN10, AGTR1A, POU3F3, GLO1, ID3, ZBTB16, PLAGL2	139	563	13588	1.38906	1	0.918388	99.8932
GOTERM_BP_FAT	GO:0043066~negative regulation of apoptosis	3	0.189753	0.701715	AGTR1A, POU3F3, GLO1	139	239	13588	1.22706	1	0.997349	100
GOTERM_BP_FAT	GO:0043069~negative regulation of programmed cell death	3	0.189753	0.712512	AGTR1A, POU3F3, GLO1	139	244	13588	1.20191	1	0.997728	100
GOTERM_BP_FAT	GO:0060548~negative regulation of cell death	3	0.189753	0.714632	AGTR1A, POU3F3, GLO1	139	245	13588	1.197	1	0.997691	100
Annotation Cluster 22	Enrichment Score: 0.34879819773715853
Category	Term	Count	%	PValue	Genes	List Total	Pop Hits	Pop Total	Fold Enrichment	Bonferroni	Benjamini	FDR
GOTERM_BP_FAT	GO:0009611~response to wounding	7	0.442758	0.142	SLC1A3, FGB, SERPINF2, EPHX2, ID3, THBS1, TIMP3	139	347	13588	1.97201	1	0.662607	91.4298
GOTERM_BP_FAT	GO:0006954~inflammatory response	3	0.189753	0.669706	SERPINF2, EPHX2, THBS1	139	225	13588	1.30341	1	0.995932	100
GOTERM_BP_FAT	GO:0006952~defense response	3	0.189753	0.945003	SERPINF2, EPHX2, THBS1	139	448	13588	0.654612	1	0.999997	100
Annotation Cluster 23	Enrichment Score: 0.3129554430413677
Category	Term	Count	%	PValue	Genes	List Total	Pop Hits	Pop Total	Fold Enrichment	Bonferroni	Benjamini	FDR
GOTERM_BP_FAT	GO:0042325~regulation of phosphorylation	5	0.316256	0.340271	RGMA, HMGB1, ZEB2, MAP2K6, CDC25B	139	290	13588	1.68544	1	0.915355	99.8735
GOTERM_BP_FAT	GO:0001932~regulation of protein amino acid phosphorylation	3	0.189753	0.348555	RGMA, HMGB1, ZEB2	139	121	13588	2.42369	1	0.918305	99.8967
GOTERM_BP_FAT	GO:0045860~positive regulation of protein kinase activity	3	0.189753	0.35959	ZEB2, MAP2K6, CDC25B	139	124	13588	2.36505	1	0.925068	99.9214
GOTERM_BP_FAT	GO:0051174~regulation of phosphorus metabolic process	5	0.316256	0.365701	RGMA, HMGB1, ZEB2, MAP2K6, CDC25B	139	301	13588	1.62384	1	0.928163	99.9326
GOTERM_BP_FAT	GO:0019220~regulation of phosphate metabolic process	5	0.316256	0.365701	RGMA, HMGB1, ZEB2, MAP2K6, CDC25B	139	301	13588	1.62384	1	0.928163	99.9326
GOTERM_BP_FAT	GO:0033674~positive regulation of kinase activity	3	0.189753	0.381449	ZEB2, MAP2K6, CDC25B	139	130	13588	2.25589	1	0.932514	99.955
GOTERM_BP_FAT	GO:0051347~positive regulation of transferase activity	3	0.189753	0.399118	ZEB2, MAP2K6, CDC25B	139	135	13588	2.17234	1	0.940182	99.9717
GOTERM_BP_FAT	GO:0031399~regulation of protein modification process	3	0.189753	0.501548	RGMA, HMGB1, ZEB2	139	165	13588	1.77737	1	0.974522	99.9986
GOTERM_BP_FAT	GO:0045859~regulation of protein kinase activity	3	0.189753	0.566158	ZEB2, MAP2K6, CDC25B	139	186	13588	1.5767	1	0.98618	99.9998
GOTERM_BP_FAT	GO:0043549~regulation of kinase activity	3	0.189753	0.58349	ZEB2, MAP2K6, CDC25B	139	192	13588	1.52743	1	0.988557	99.9999
GOTERM_BP_FAT	GO:0051338~regulation of transferase activity	3	0.189753	0.603064	ZEB2, MAP2K6, CDC25B	139	199	13588	1.4737	1	0.990267	100
GOTERM_BP_FAT	GO:0043085~positive regulation of catalytic activity	3	0.189753	0.746814	ZEB2, MAP2K6, CDC25B	139	261	13588	1.12363	1	0.998592	100
GOTERM_BP_FAT	GO:0032268~regulation of cellular protein metabolic process	3	0.189753	0.78097	RGMA, HMGB1, ZEB2	139	280	13588	1.04738	1	0.999205	100
GOTERM_BP_FAT	GO:0044093~positive regulation of molecular function	3	0.189753	0.821177	ZEB2, MAP2K6, CDC25B	139	306	13588	0.958386	1	0.999615	100
Annotation Cluster 24	Enrichment Score: 0.2821412435841424
Category	Term	Count	%	PValue	Genes	List Total	Pop Hits	Pop Total	Fold Enrichment	Bonferroni	Benjamini	FDR
GOTERM_BP_FAT	GO:0007276~gamete generation	5	0.316256	0.434596	SOX3, CELF3, ZBTB16, CDC25B, GLI1	139	331	13588	1.47667	1	0.955946	99.9894
GOTERM_BP_FAT	GO:0048232~male gamete generation	4	0.253004	0.481149	SOX3, CELF3, ZBTB16, GLI1	139	255	13588	1.53342	1	0.970034	99.9973
GOTERM_BP_FAT	GO:0007283~spermatogenesis	4	0.253004	0.481149	SOX3, CELF3, ZBTB16, GLI1	139	255	13588	1.53342	1	0.970034	99.9973
GOTERM_BP_FAT	GO:0048610~reproductive cellular process	3	0.189753	0.526875	SOX3, ZBTB16, CDC25B	139	173	13588	1.69518	1	0.979192	99.9994
GOTERM_BP_FAT	GO:0019953~sexual reproduction	5	0.316256	0.554355	SOX3, CELF3, ZBTB16, CDC25B, GLI1	139	386	13588	1.26626	1	0.984439	99.9998
GOTERM_BP_FAT	GO:0048609~reproductive process in a multicellular organism	5	0.316256	0.600392	SOX3, CELF3, ZBTB16, CDC25B, GLI1	139	409	13588	1.19505	1	0.990139	100
GOTERM_BP_FAT	GO:0032504~multicellular organism reproduction	5	0.316256	0.600392	SOX3, CELF3, ZBTB16, CDC25B, GLI1	139	409	13588	1.19505	1	0.990139	100
Annotation Cluster 25	Enrichment Score: 0.2737775293293175
Category	Term	Count	%	PValue	Genes	List Total	Pop Hits	Pop Total	Fold Enrichment	Bonferroni	Benjamini	FDR
GOTERM_MF_FAT	GO:0008270~zinc ion binding	24	1.51803	0.329179	ZFP422, DTX4, TSHZ3, SH3RF1, TSHZ1, LMO3, CAR14, NEIL3, ZFP560, ZEB2, ZBTB16, MID1, GLI2, TRAIP, ZSWIM5, GLI1, CPN1, ZDHHC15, SALL3, PAPPA, GLO1, PTCH1, CAR2, PLAGL2	132	2105	13288	1.14774	1	0.999064	99.4619
GOTERM_MF_FAT	GO:0046914~transition metal ion binding	27	1.70778	0.509806	TSHZ3, SH3RF1, TSHZ1, LMO3, ZFP560, ZEB2, ZBTB16, GLI2, TRAIP, GLI1, CPN1, PAPPA, CH25H, GLO1, CAR2, PLAGL2, ZFP422, DTX4, CAR14, NEIL3, MID1, ZSWIM5, SALL3, ZDHHC15, B3GAT1, CYP4F15, PTCH1	132	2608	13288	1.04218	1	0.999946	99.9911
GOTERM_MF_FAT	GO:0046872~metal ion binding	38	2.40354	0.606101	TSHZ3, SH3RF1, TSHZ1, ENPP1, LMO3, NELL2, ZFP560, ZEB2, ZBTB16, GLI2, TRAIP, GLI1, CPN1, CRB2, PAPPA, CH25H, GLO1, FBN2, PLCB1, THBS1, CAR2, PLAGL2, ZFP422, DTX4, PFKL, CAR14, GM5506, NEIL3, EPHX2, MID1, ZSWIM5, ZDHHC15, SALL3, B3GAT1, FREM1, DLL4, CYP4F15, PTCH1	132	3850	13288	0.993593	1	0.999985	99.9995
GOTERM_MF_FAT	GO:0043169~cation binding	38	2.40354	0.631461	TSHZ3, SH3RF1, TSHZ1, ENPP1, LMO3, NELL2, ZFP560, ZEB2, ZBTB16, GLI2, TRAIP, GLI1, CPN1, CRB2, PAPPA, CH25H, GLO1, FBN2, PLCB1, THBS1, CAR2, PLAGL2, ZFP422, DTX4, PFKL, CAR14, GM5506, NEIL3, EPHX2, MID1, ZSWIM5, ZDHHC15, SALL3, B3GAT1, FREM1, DLL4, CYP4F15, PTCH1	132	3885	13288	0.984642	1	0.999988	99.9998
GOTERM_MF_FAT	GO:0043167~ion binding	38	2.40354	0.665861	TSHZ3, SH3RF1, TSHZ1, ENPP1, LMO3, NELL2, ZFP560, ZEB2, ZBTB16, GLI2, TRAIP, GLI1, CPN1, CRB2, PAPPA, CH25H, GLO1, FBN2, PLCB1, THBS1, CAR2, PLAGL2, ZFP422, DTX4, PFKL, CAR14, GM5506, NEIL3, EPHX2, MID1, ZSWIM5, ZDHHC15, SALL3, B3GAT1, FREM1, DLL4, CYP4F15, PTCH1	132	3934	13288	0.972378	1	0.999984	99.9999
Annotation Cluster 26	Enrichment Score: 0.22098294978898417
Category	Term	Count	%	PValue	Genes	List Total	Pop Hits	Pop Total	Fold Enrichment	Bonferroni	Benjamini	FDR
GOTERM_CC_FAT	GO:0005667~transcription factor complex	5	0.316256	0.140802	E2F2, HNF1B, PAX6, POU3F2, OLIG2	108	234	12504	2.47388	1	0.787769	83.4243
GOTERM_CC_FAT	GO:0044451~nucleoplasm part	6	0.379507	0.448725	E2F2, HNF1B, PAX6, POU3F2, OLIG2, ZBTB16	108	513	12504	1.35413	1	0.97916	99.9135
GOTERM_MF_FAT	GO:0042802~identical protein binding	4	0.253004	0.547688	HNF1B, ROBO2, OLIG2, ZBTB16	132	290	13288	1.38851	1	0.999969	99.9969
GOTERM_MF_FAT	GO:0042803~protein homodimerization activity	3	0.189753	0.570149	HNF1B, OLIG2, ZBTB16	132	193	13288	1.56477	1	0.999973	99.9984
GOTERM_CC_FAT	GO:0005654~nucleoplasm	6	0.379507	0.586842	E2F2, HNF1B, PAX6, POU3F2, OLIG2, ZBTB16	108	599	12504	1.15971	1	0.992262	99.9972
GOTERM_MF_FAT	GO:0046983~protein dimerization activity	4	0.253004	0.655643	HNF1B, ROBO2, OLIG2, ZBTB16	132	340	13288	1.18431	1	0.999991	99.9999
GOTERM_CC_FAT	GO:0031981~nuclear lumen	6	0.379507	0.882113	E2F2, HNF1B, PAX6, POU3F2, OLIG2, ZBTB16	108	883	12504	0.786712	1	0.999795	100
GOTERM_CC_FAT	GO:0070013~intracellular organelle lumen	6	0.379507	0.970686	E2F2, HNF1B, PAX6, POU3F2, OLIG2, ZBTB16	108	1133	12504	0.613122	1	0.999983	100
GOTERM_CC_FAT	GO:0043233~organelle lumen	6	0.379507	0.971209	E2F2, HNF1B, PAX6, POU3F2, OLIG2, ZBTB16	108	1136	12504	0.611502	1	0.999979	100
GOTERM_CC_FAT	GO:0031974~membrane-enclosed lumen	6	0.379507	0.977133	E2F2, HNF1B, PAX6, POU3F2, OLIG2, ZBTB16	108	1174	12504	0.591709	1	0.999984	100
Annotation Cluster 27	Enrichment Score: 0.20495752916868154
Category	Term	Count	%	PValue	Genes	List Total	Pop Hits	Pop Total	Fold Enrichment	Bonferroni	Benjamini	FDR
GOTERM_BP_FAT	GO:0033365~protein localization in organelle	3	0.189753	0.258706	TXNIP, PAX6, SRGN	139	97	13588	3.02336	1	0.845199	99.179
GOTERM_BP_FAT	GO:0034613~cellular protein localization	3	0.189753	0.81105	TXNIP, PAX6, SRGN	139	299	13588	0.980823	1	0.999534	100
GOTERM_BP_FAT	GO:0070727~cellular macromolecule localization	3	0.189753	0.813994	TXNIP, PAX6, SRGN	139	301	13588	0.974306	1	0.999553	100
GOTERM_BP_FAT	GO:0008104~protein localization	6	0.379507	0.886531	ZDHHC15, TXNIP, ARHGAP33, AGTR1A, PAX6, SRGN	139	753	13588	0.778927	1	0.999946	100
Annotation Cluster 28	Enrichment Score: 0.19355609509059743
Category	Term	Count	%	PValue	Genes	List Total	Pop Hits	Pop Total	Fold Enrichment	Bonferroni	Benjamini	FDR
GOTERM_MF_FAT	GO:0008237~metallopeptidase activity	4	0.253004	0.280529	PAPPA, THSD4, TMEM27, CPN1	132	187	13288	2.1533	1	0.997891	98.6549
GOTERM_MF_FAT	GO:0070011~peptidase activity, acting on L-amino acid peptides	6	0.379507	0.714932	CAPN10, PAPPA, THSD4, PRSS12, TMEM27, CPN1	132	603	13288	1.00166	1	0.999983	100
GOTERM_MF_FAT	GO:0008233~peptidase activity	6	0.379507	0.748957	CAPN10, PAPPA, THSD4, PRSS12, TMEM27, CPN1	132	629	13288	0.960254	1	0.999992	100
GOTERM_MF_FAT	GO:0004175~endopeptidase activity	4	0.253004	0.789235	CAPN10, PAPPA, THSD4, PRSS12	132	421	13288	0.956453	1	0.999997	100
GOTERM_BP_FAT	GO:0006508~proteolysis	8	0.506009	0.908476	CAPN10, PAPPA, SPSB4, MID1, SRGN, PRSS12, TMEM27, CPN1	139	1034	13588	0.756328	1	0.999978	100
Annotation Cluster 29	Enrichment Score: 0.17509647625228167
Category	Term	Count	%	PValue	Genes	List Total	Pop Hits	Pop Total	Fold Enrichment	Bonferroni	Benjamini	FDR
GOTERM_CC_FAT	GO:0005694~chromosome	6	0.379507	0.22282	HMGB1, HMGN2, HMGB3, H2AFV, HP1BP3, H1FX	108	378	12504	1.83774	1	0.880024	94.948
GOTERM_CC_FAT	GO:0043232~intracellular non-membrane-bounded organelle	12	0.759013	0.950988	PKNOX2, GM8580, HMGB1, HMGN2, HMGB3, H2AFV, HP1BP3, H1FX, MID1, ARHGAP24, KIF21A, CDC25B	108	1919	12504	0.723988	1	0.999956	100
GOTERM_CC_FAT	GO:0043228~non-membrane-bounded organelle	12	0.759013	0.950988	PKNOX2, GM8580, HMGB1, HMGN2, HMGB3, H2AFV, HP1BP3, H1FX, MID1, ARHGAP24, KIF21A, CDC25B	108	1919	12504	0.723988	1	0.999956	100
GOTERM_CC_FAT	GO:0005856~cytoskeleton	5	0.316256	0.989258	PKNOX2, MID1, ARHGAP24, KIF21A, CDC25B	108	1122	12504	0.515944	1	0.999998	100
Annotation Cluster 30	Enrichment Score: 0.13229433132466667
Category	Term	Count	%	PValue	Genes	List Total	Pop Hits	Pop Total	Fold Enrichment	Bonferroni	Benjamini	FDR
GOTERM_BP_FAT	GO:0006915~apoptosis	5	0.316256	0.699895	E2F2, UNC5A, ID1, GLI2, SRGN	139	465	13588	1.05113	1	0.997338	100
GOTERM_BP_FAT	GO:0012501~programmed cell death	5	0.316256	0.712569	E2F2, UNC5A, ID1, GLI2, SRGN	139	473	13588	1.03336	1	0.99767	100
GOTERM_BP_FAT	GO:0008219~cell death	5	0.316256	0.762105	E2F2, UNC5A, ID1, GLI2, SRGN	139	507	13588	0.964057	1	0.998892	100
GOTERM_BP_FAT	GO:0016265~death	5	0.316256	0.777944	E2F2, UNC5A, ID1, GLI2, SRGN	139	519	13588	0.941767	1	0.999177	100
Annotation Cluster 31	Enrichment Score: 0.1130109066041323
Category	Term	Count	%	PValue	Genes	List Total	Pop Hits	Pop Total	Fold Enrichment	Bonferroni	Benjamini	FDR
GOTERM_BP_FAT	GO:0030097~hemopoiesis	3	0.189753	0.727081	HOXB3, HOXB4, ZBTB16	139	251	13588	1.16839	1	0.998037	100
GOTERM_BP_FAT	GO:0048534~hemopoietic or lymphoid organ development	3	0.189753	0.782652	HOXB3, HOXB4, ZBTB16	139	281	13588	1.04365	1	0.99921	100
GOTERM_BP_FAT	GO:0002520~immune system development	3	0.189753	0.805038	HOXB3, HOXB4, ZBTB16	139	295	13588	0.994123	1	0.999478	100
Annotation Cluster 32	Enrichment Score: 0.09546851459632089
Category	Term	Count	%	PValue	Genes	List Total	Pop Hits	Pop Total	Fold Enrichment	Bonferroni	Benjamini	FDR
GOTERM_BP_FAT	GO:0048878~chemical homeostasis	4	0.253004	0.721116	POU3F2, PTCH1, OLIG2, GPR12	139	365	13588	1.07129	1	0.997878	100
GOTERM_BP_FAT	GO:0006873~cellular ion homeostasis	3	0.189753	0.746814	POU3F2, OLIG2, GPR12	139	261	13588	1.12363	1	0.998592	100
GOTERM_BP_FAT	GO:0055082~cellular chemical homeostasis	3	0.189753	0.759895	POU3F2, OLIG2, GPR12	139	268	13588	1.09428	1	0.998875	100
GOTERM_BP_FAT	GO:0050801~ion homeostasis	3	0.189753	0.801969	POU3F2, OLIG2, GPR12	139	293	13588	1.00091	1	0.999456	100
GOTERM_BP_FAT	GO:0019725~cellular homeostasis	3	0.189753	0.867068	POU3F2, OLIG2, GPR12	139	343	13588	0.855003	1	0.999893	100
GOTERM_BP_FAT	GO:0042592~homeostatic process	4	0.253004	0.939739	POU3F2, PTCH1, OLIG2, GPR12	139	584	13588	0.669558	1	0.999996	100
Annotation Cluster 33	Enrichment Score: 0.06584775913715256
Category	Term	Count	%	PValue	Genes	List Total	Pop Hits	Pop Total	Fold Enrichment	Bonferroni	Benjamini	FDR
GOTERM_CC_FAT	GO:0005743~mitochondrial inner membrane	3	0.189753	0.724399	BC002163, MAOB, PRODH2	108	296	12504	1.17342	1	0.998262	100
GOTERM_CC_FAT	GO:0019866~organelle inner membrane	3	0.189753	0.751026	BC002163, MAOB, PRODH2	108	312	12504	1.11325	1	0.998361	100
GOTERM_CC_FAT	GO:0031966~mitochondrial membrane	3	0.189753	0.82758	BC002163, MAOB, PRODH2	108	368	12504	0.943841	1	0.999612	100
GOTERM_CC_FAT	GO:0031090~organelle membrane	6	0.379507	0.830148	BC002163, MFNG, CHST7, MAOB, ABCD2, PRODH2	108	809	12504	0.858673	1	0.999539	100
GOTERM_CC_FAT	GO:0005740~mitochondrial envelope	3	0.189753	0.852429	BC002163, MAOB, PRODH2	108	391	12504	0.888321	1	0.999597	100
GOTERM_CC_FAT	GO:0044429~mitochondrial part	3	0.189753	0.94252	BC002163, MAOB, PRODH2	108	524	12504	0.66285	1	0.999984	100
GOTERM_CC_FAT	GO:0005739~mitochondrion	8	0.506009	0.944148	TSHZ3, KYNU, BC002163, LDHA, MAOB, ABCD2, PRODH2, HEMK1	108	1322	12504	0.700622	1	0.999981	100
GOTERM_CC_FAT	GO:0031967~organelle envelope	3	0.189753	0.948899	BC002163, MAOB, PRODH2	108	540	12504	0.64321	1	0.999976	100
GOTERM_CC_FAT	GO:0031975~envelope	3	0.189753	0.949648	BC002163, MAOB, PRODH2	108	542	12504	0.640836	1	0.99997	100
Annotation Cluster 34	Enrichment Score: 0.045256130118054065
Category	Term	Count	%	PValue	Genes	List Total	Pop Hits	Pop Total	Fold Enrichment	Bonferroni	Benjamini	FDR
GOTERM_CC_FAT	GO:0015630~microtubule cytoskeleton	4	0.253004	0.745782	PKNOX2, MID1, KIF21A, CDC25B	108	450	12504	1.02914	1	0.998538	100
GOTERM_CC_FAT	GO:0005856~cytoskeleton	5	0.316256	0.989258	PKNOX2, MID1, ARHGAP24, KIF21A, CDC25B	108	1122	12504	0.515944	1	0.999998	100
GOTERM_CC_FAT	GO:0044430~cytoskeletal part	3	0.189753	0.99154	MID1, KIF21A, CDC25B	108	774	12504	0.448751	1	0.999998	100
Annotation Cluster 35	Enrichment Score: 0.02378078007853783
Category	Term	Count	%	PValue	Genes	List Total	Pop Hits	Pop Total	Fold Enrichment	Bonferroni	Benjamini	FDR
GOTERM_BP_FAT	GO:0008104~protein localization	6	0.379507	0.886531	ZDHHC15, TXNIP, ARHGAP33, AGTR1A, PAX6, SRGN	139	753	13588	0.778927	1	0.999946	100
GOTERM_BP_FAT	GO:0045184~establishment of protein localization	4	0.253004	0.965648	ZDHHC15, TXNIP, ARHGAP33, AGTR1A	139	656	13588	0.596069	1	1	100
GOTERM_BP_FAT	GO:0015031~protein transport	3	0.189753	0.991162	TXNIP, ARHGAP33, AGTR1A	139	651	13588	0.450486	1	1	100
Annotation Cluster 36	Enrichment Score: 0.006095090411331404
Category	Term	Count	%	PValue	Genes	List Total	Pop Hits	Pop Total	Fold Enrichment	Bonferroni	Benjamini	FDR
GOTERM_BP_FAT	GO:0006793~phosphorus metabolic process	6	0.379507	0.944373	FGFR4, PTPRN2, MAPK11, PGK1, MAP2K6, CDC25B	139	866	13588	0.677289	1	0.999997	100
GOTERM_BP_FAT	GO:0006796~phosphate metabolic process	6	0.379507	0.944373	FGFR4, PTPRN2, MAPK11, PGK1, MAP2K6, CDC25B	139	866	13588	0.677289	1	0.999997	100
GOTERM_BP_FAT	GO:0016310~phosphorylation	4	0.253004	0.979194	FGFR4, MAPK11, PGK1, MAP2K6	139	718	13588	0.544598	1	1	100
GOTERM_MF_FAT	GO:0004672~protein kinase activity	3	0.189753	0.980758	FGFR4, MAPK11, MAP2K6	132	583	13288	0.51801	1	1	100
GOTERM_BP_FAT	GO:0006468~protein amino acid phosphorylation	3	0.189753	0.99021	FGFR4, MAPK11, MAP2K6	139	640	13588	0.458228	1	1	100
GOTERM_MF_FAT	GO:0005524~ATP binding	8	0.506009	0.991082	FGFR4, PFKL, HKDC1, ABCD2, MAPK11, PGK1, KIF21A, MAP2K6	132	1443	13288	0.558097	1	1	100
GOTERM_MF_FAT	GO:0032559~adenyl ribonucleotide binding	8	0.506009	0.992063	FGFR4, PFKL, HKDC1, ABCD2, MAPK11, PGK1, KIF21A, MAP2K6	132	1460	13288	0.551598	1	1	100
GOTERM_MF_FAT	GO:0030554~adenyl nucleotide binding	8	0.506009	0.995303	FGFR4, PFKL, HKDC1, ABCD2, MAPK11, PGK1, KIF21A, MAP2K6	132	1535	13288	0.524647	1	1	100
GOTERM_MF_FAT	GO:0001883~purine nucleoside binding	8	0.506009	0.995719	FGFR4, PFKL, HKDC1, ABCD2, MAPK11, PGK1, KIF21A, MAP2K6	132	1548	13288	0.520241	1	1	100
GOTERM_MF_FAT	GO:0001882~nucleoside binding	8	0.506009	0.996015	FGFR4, PFKL, HKDC1, ABCD2, MAPK11, PGK1, KIF21A, MAP2K6	132	1558	13288	0.516902	1	1	100
GOTERM_MF_FAT	GO:0032555~purine ribonucleotide binding	8	0.506009	0.999333	FGFR4, PFKL, HKDC1, ABCD2, MAPK11, PGK1, KIF21A, MAP2K6	132	1796	13288	0.448404	1	1	100
GOTERM_MF_FAT	GO:0032553~ribonucleotide binding	8	0.506009	0.999333	FGFR4, PFKL, HKDC1, ABCD2, MAPK11, PGK1, KIF21A, MAP2K6	132	1796	13288	0.448404	1	1	100
GOTERM_MF_FAT	GO:0017076~purine nucleotide binding	8	0.506009	0.999632	FGFR4, PFKL, HKDC1, ABCD2, MAPK11, PGK1, KIF21A, MAP2K6	132	1871	13288	0.430429	1	1	100
GOTERM_MF_FAT	GO:0000166~nucleotide binding	9	0.56926	0.999899	FGFR4, PFKL, HKDC1, CELF3, ABCD2, MAPK11, PGK1, KIF21A, MAP2K6	132	2183	13288	0.415025	1	1	100

## Sheet: EBD4_Up
Annotation Cluster 1	Enrichment Score: 16.670938366182376
Category	Term	Count	%	PValue	Genes	List Total	Pop Hits	Pop Total	Fold Enrichment	Bonferroni	Benjamini	FDR
GOTERM_CC_FAT	GO:0044421~extracellular region part	107	10.2099	2.7392e-20	GDF3, WNT3A, MMP9, PGLYRP1, POSTN, MMP3, APOA2, WNT4, WNT3, APOE, TDGF1, LOX, WNT6, WNT10A, LAD1, CLCA3, SPARCL1, NODAL, MGP, THBD, COL1A2, LAMC2, COL1A1, GC, PODN, MAMDC2, APOC1, CCL8, GREM1, IL34, CCL7, LIF, LAMB3, IL23A, FN1, SPP1, LGALS3, PRL3B1, LGALS1, IL1RN, CHI3L1, EMILIN1, LAMA3, COL14A1, FREM2, LAMA5, CXCL16, BMP8B, BMP8A, TPBPA, SORL1, PRL7D1, MMP28, TNFRSF11B, DMKN, LOXL4, SAA3, ARTN,…	667	774	12504	2.59159	9.47764e-18	4.73882e-18	3.73995e-17
GOTERM_CC_FAT	GO:0031012~extracellular matrix	57	5.43893	3.62129e-16	WNT3A, MMP9, POSTN, MMP28, MMP3, WNT4, TNFRSF11B, WNT3, LOX, WNT6, WNT10A, LAD1, SPARCL1, MMP15, MMP14, MMP13, MMP12, MMP10, BGN, OTOG, COL1A2, WNT9B, WNT11, LAMC2, WNT9A, ADAM19, COL1A1, PODN, MAMDC2, TNC, LUM, COL3A1, DCN, CPZ, COL9A2, LAMB3, CRISPLD2, COL6A3, ACAN, COL6A1, WNT8A, DPT, FN1, HAPLN1, LGALS3, LGALS1, HSPG2, PAPLN, NID1, COL5A2, ANXA2, EMILIN1, WNT7B, COL14A1, LAMA3, FREM2, LAMA5	667	309	12504	3.45812	1.15241e-13	3.84137e-14	4.55191e-13
GOTERM_CC_FAT	GO:0005578~proteinaceous extracellular matrix	55	5.24809	9.78808e-16	WNT3A, MMP9, POSTN, MMP28, MMP3, WNT4, TNFRSF11B, WNT3, LOX, WNT6, WNT10A, LAD1, SPARCL1, MMP15, MMP14, MMP13, MMP12, MMP10, BGN, OTOG, COL1A2, WNT9B, WNT11, LAMC2, WNT9A, ADAM19, COL1A1, PODN, MAMDC2, TNC, LUM, COL3A1, DCN, CPZ, COL9A2, LAMB3, ACAN, COL6A1, WNT8A, DPT, FN1, HAPLN1, LGALS3, LGALS1, HSPG2, PAPLN, NID1, COL5A2, ANXA2, EMILIN1, WNT7B, COL14A1, LAMA3, FREM2, LAMA5	667	297	12504	3.4716	3.45723e-13	8.63754e-14	1.36557e-12
Annotation Cluster 2	Enrichment Score: 6.956244089041055
Category	Term	Count	%	PValue	Genes	List Total	Pop Hits	Pop Total	Fold Enrichment	Bonferroni	Benjamini	FDR
GOTERM_BP_FAT	GO:0007155~cell adhesion	66	6.29771	5.9826e-09	CLDN8, DLC1, CLDN7, MPZL2, CLDN4, CLDN3, CLDN6, FERMT1, POSTN, BARX2, WISP1, FGF4, ICAM1, ICAM5, PDPN, FBLIM1, IGFALS, MYH9, JUP, TNFAIP6, OTOG, CNTN2, LAMC2, TNC, DSCAML1, ITGB2, CDH1, CDH3, CDH5, VCAM1, LAMB3, FAT1, MSLN, FAT2, PSTPIP1, ACAN, COL6A1, GPNMB, THBS2, FN1, DPT, SPP1, B4GALT1, HAPLN1, OLR1, LPP, COL13A1, LGALS1, HSPG2, NID1, MCAM, EMILIN1, CDH12, WNT7B, LAMA3, COL14A1, DSG2, LAMA5, …	743	561	13588	2.15153	1.51538e-05	1.51538e-05	1.05697e-05
GOTERM_BP_FAT	GO:0022610~biological adhesion	66	6.29771	6.3038e-09	CLDN8, DLC1, CLDN7, MPZL2, CLDN4, CLDN3, CLDN6, FERMT1, POSTN, BARX2, WISP1, FGF4, ICAM1, ICAM5, PDPN, FBLIM1, IGFALS, MYH9, JUP, TNFAIP6, OTOG, CNTN2, LAMC2, TNC, DSCAML1, ITGB2, CDH1, CDH3, CDH5, VCAM1, LAMB3, FAT1, MSLN, FAT2, PSTPIP1, ACAN, COL6A1, GPNMB, THBS2, FN1, DPT, SPP1, B4GALT1, HAPLN1, OLR1, LPP, COL13A1, LGALS1, HSPG2, NID1, MCAM, EMILIN1, CDH12, WNT7B, LAMA3, COL14A1, DSG2, LAMA5, …	743	562	13588	2.1477	1.59674e-05	7.98373e-06	1.11371e-05
GOTERM_BP_FAT	GO:0016337~cell-cell adhesion	30	2.8626	3.58737e-05	CLDN8, CLDN7, CLDN4, CLDN3, CLDN6, DSCAML1, ITGB2, CDH1, CDH3, CDH5, VCAM1, BARX2, FAT1, FAT2, ACAN, FGF4, ICAM1, COL13A1, ICAM5, PDPN, LGALS1, MYH9, MCAM, JUP, CDH12, WNT7B, DSG2, FREM2, CDH18, DSC3	743	236	13588	2.32475	0.0868632	0.00477119	0.0633603
Annotation Cluster 3	Enrichment Score: 4.773423592718335
Category	Term	Count	%	PValue	Genes	List Total	Pop Hits	Pop Total	Fold Enrichment	Bonferroni	Benjamini	FDR
GOTERM_BP_FAT	GO:0001501~skeletal system development	42	4.00763	1.14922e-08	FGF18, PTGS2, MMP9, JAG2, HOXD12, HOXC6, BARX2, PAX7, ACAN, HOXA10, ETL4, GPNMB, FGF4, SPP1, IDUA, TBX15, RARG, LGALS3, TBX3, COL13A1, H2-M5, ARID5B, NODAL, TBX4, HSPG2, MGP, TBX1, IGF2, SIX4, MMP14, MMP13, COL5A2, EPHA2, HOXC10, HOXB1, CSRNP1, UBD, WNT9A, COL1A1, IGFBP3, BMP8B, BMP8A	743	285	13588	2.69508	2.91094e-05	7.27743e-06	2.03037e-05
GOTERM_BP_FAT	GO:0001503~ossification	16	1.52672	0.000620797	FGF18, PTGS2, COL13A1, H2-M5, HSPG2, MGP, IGF2, MMP14, MMP13, UBD, COL1A1, GPNMB, IGFBP3, BMP8B, SPP1, BMP8A	743	106	13588	2.76046	0.792571	0.0376384	1.09113
GOTERM_BP_FAT	GO:0060348~bone development	17	1.62214	0.000670464	FGF18, RARG, PTGS2, COL13A1, H2-M5, HSPG2, MGP, IGF2, MMP14, MMP13, UBD, COL1A1, GPNMB, IGFBP3, BMP8B, SPP1, BMP8A	743	118	13588	2.63471	0.817107	0.0396418	1.17794
Annotation Cluster 4	Enrichment Score: 4.675477592116127
Category	Term	Count	%	PValue	Genes	List Total	Pop Hits	Pop Total	Fold Enrichment	Bonferroni	Benjamini	FDR
GOTERM_BP_FAT	GO:0001892~embryonic placenta development	16	1.52672	6.65535e-07	CEBPB, ESRRB, NODAL, SPINT1, GJB5, ESX1, JUNB, VCAM1, LIF, GATA2, WNT7B, KRT19, GCM1, HAND1, KRT8, GAB1	743	61	13588	4.79686	0.00168438	0.0002408	0.00117582
GOTERM_BP_FAT	GO:0001890~placenta development	19	1.81298	8.32281e-07	CEBPB, ESRRB, PLAC1, NODAL, GJB3, SPINT1, GJB5, ESX1, JUNB, DLX3, VCAM1, LIF, GATA2, WNT7B, KRT19, GCM1, HAND1, KRT8, GAB1	743	87	13588	3.99394	0.00210595	0.000263486	0.00147041
GOTERM_BP_FAT	GO:0048568~embryonic organ development	32	3.05344	7.73388e-06	MYO7A, WNT3A, VCAM1, LIF, SPRY2, GATA2, HAND1, GATA4, KRT8, GAB1, POU4F3, PITX2, TBX15, RARG, CEBPB, MAFB, ESRRB, NODAL, HSPG2, SPINT1, GJB5, TBX1, SIX4, ESX1, JUNB, EPHA2, WNT7B, KRT19, HOXB1, GCM1, FOXE1, WNT9A	743	241	13588	2.42829	0.0193994	0.00195708	0.0136628
GOTERM_BP_FAT	GO:0043009~chordate embryonic development	42	4.00763	0.000230221	DLC1, IFITM1, WNT3A, CDH1, LIF, HOXC6, VCAM1, GATA2, HAND1, POU5F1, PAX7, GATA4, DNMT3L, TDGF1, KRT8, GAB1, ETL4, SKIL, PITX2, TBX15, CEBPB, OOEP, TBX3, ESRRB, NODAL, HSPG2, SPINT1, GJB5, TBX1, ESX1, SIX4, MYH9, JUNB, EPHA2, ASCL2, WNT7B, KRT19, HOXB1, GCM1, GRN, DSC3, WNT9A	743	421	13588	1.82446	0.4419	0.0180605	0.40596
GOTERM_BP_FAT	GO:0009792~embryonic development ending in birth or egg hatching	42	4.00763	0.000280779	DLC1, IFITM1, WNT3A, CDH1, LIF, HOXC6, VCAM1, GATA2, HAND1, POU5F1, PAX7, GATA4, DNMT3L, TDGF1, KRT8, GAB1, ETL4, SKIL, PITX2, TBX15, CEBPB, OOEP, TBX3, ESRRB, NODAL, HSPG2, SPINT1, GJB5, TBX1, ESX1, SIX4, MYH9, JUNB, EPHA2, ASCL2, WNT7B, KRT19, HOXB1, GCM1, GRN, DSC3, WNT9A	743	425	13588	1.80729	0.509001	0.0201181	0.494904
GOTERM_BP_FAT	GO:0001701~in utero embryonic development	30	2.8626	0.000319732	WNT3A, CDH1, VCAM1, LIF, GATA2, HAND1, POU5F1, GATA4, TDGF1, KRT8, GAB1, DNMT3L, SKIL, PITX2, CEBPB, TBX3, OOEP, ESRRB, NODAL, SPINT1, GJB5, ESX1, MYH9, JUNB, ASCL2, WNT7B, KRT19, GCM1, GRN, DSC3	743	267	13588	2.05483	0.555146	0.0216543	0.563378
Annotation Cluster 5	Enrichment Score: 4.589514740078436
Category	Term	Count	%	PValue	Genes	List Total	Pop Hits	Pop Total	Fold Enrichment	Bonferroni	Benjamini	FDR
GOTERM_MF_FAT	GO:0003700~transcription factor activity	86	8.20611	1.9066e-10	MEF2B, CDX1, FOSL2, ELF3, ELF4, HOXD12, PDX1, FOXO3, RHOX4E, RHOX4F, RHOX4G, FEV, HOXC6, RHOX4A, GATA2, FOS, RHOX4D, RHOX4C, BARX2, POU5F1, PAX7, NKX6-3, GATA4, POU4F3, HSF5, CREB3L1, PITX2, NANOG, RARG, TBX15, DMRT3, MTA3, DMRT1, SIX4, NR0B1, GRHL2, JUNB, HOXC10, ZSCAN10, HOXC13, JUN, HOXA13, NR3C1, MSX2, FOXH1, FOXQ1, STAT4, NR1D1, HAND1, POU2F3, HOXA10, ETV1, TLX3, ETV5, ETV4, NKX2-3, KLF5, ER…	717	776	13288	2.05389	1.34415e-07	1.34415e-07	2.878e-07
GOTERM_MF_FAT	GO:0043565~sequence-specific DNA binding	68	6.48855	3.6768e-10	MEF2B, CDX1, FOSL2, ELF3, ELF4, HOXD12, PDX1, FOXO3, RHOX4E, RHOX4F, RHOX4G, FEV, HOXC6, RHOX4A, GATA2, FOS, RHOX4D, RHOX4C, BARX2, POU5F1, PAX7, NKX6-3, GATA4, HSF5, POU4F3, CREB3L1, PITX2, NANOG, RARG, MTA3, SIX4, JUNB, HOXC10, HOXC13, JUN, HOXA13, NR3C1, MSX2, FOXH1, STAT4, FOXQ1, NR1D1, POU2F3, HOXA10, ETV1, TLX3, ETV5, ETV4, NKX2-3, ERF, RHOX6, CEBPB, TBX3, LMX1B, MAFB, ESRRB, GSX1, CREB5, T…	717	556	13288	2.2666	2.59215e-07	1.29607e-07	5.55013e-07
GOTERM_MF_FAT	GO:0030528~transcription regulator activity	111	10.5916	1.72614e-08	MEF2B, CDX1, HOXD12, PDLIM1, FOXO3, PDX1, CITED4, HOXC6, GATA2, GATA4, NKX6-3, CREB3L1, PITX2, RARG, MTA3, SIX4, NR0B1, GRHL2, JUNB, ASCL2, JUN, VGLL1, VGLL3, HOXA13, FOXH1, FOXQ1, TRIM66, DNMT3L, HOXA10, SKIL, BHLHE40, NKX2-3, KLF5, KLF6, UTF1, KLF9, ESRRB, SMAD7, MAFB, GSX1, ESX1, DLX3, HOXB1, FOXI2, GCM1, ATF3, CSRNP1, EBF1, FABP4, KLF2, FOSL2, ELF3, ELF4, HR, RHOX4E, RHOX4F, RHOX4G, FEV, RHOX…	717	1206	13288	1.70575	1.21692e-05	4.05643e-06	2.60561e-05
GOTERM_BP_FAT	GO:0010628~positive regulation of gene expression	48	4.58015	0.000106696	CDX1, HOXA13, ELF4, LRRC32, PDX1, FOXO3, CITED4, ZIC3, PLAGL1, LIF, FOXH1, FOS, GATA2, BARX2, HAND1, POU5F1, POU2F3, GATA4, TDGF1, ETV1, ETV5, ETV4, PITX2, NKX2-3, KLF5, KLF6, UTF1, IL2RB, RARG, CEBPB, TBX3, LMX1B, MAFB, NODAL, GSX1, CREB5, GRHL3, TBX1, SIX4, INHBA, ADRB2, HOXB1, IRF6, CSRNP1, JUN, EBF1, NR5A2, KLF2	743	488	13588	1.79882	0.23683	0.0111983	0.188335
GOTERM_BP_FAT	GO:0051252~regulation of RNA metabolic process	114	10.8779	0.000147702	MEF2B, CDX1, 5730507C01RIK, HOXD12, PDX1, FOXO3, ZIC3, HOXC6, GATA2, GATA4, TDGF1, NKX6-3, CREB3L1, PITX2, RARG, NODAL, MTA3, SIX4, NR0B1, JUNB, JUN, HOXA13, FOXH1, LIF, PLAGL1, EU599041, FOXQ1, TRIM66, HOXA10, SKIL, BHLHE40, NKX2-3, KLF5, KLF6, UTF1, ESRRB, SMAD7, MAFB, GSX1, ESX1, DLX3, HOXB1, FOXI2, GCM1, ATF3, CSRNP1, EBF1, GM10324, INS2, GM2381, GM14124, FOSL2, ELF3, ELF4, RHOX4E, RHOX4F, RH…	743	1488	13588	1.4011	0.31213	0.0137621	0.260629
GOTERM_BP_FAT	GO:0045935~positive regulation of nucleobase, nucleoside, nucleotide and nucleic acid metabolic process	49	4.67557	0.000157751	CDX1, ELF4, FOXO3, PDX1, CITED4, ZIC3, FOS, GATA2, BARX2, POU5F1, GPX4, TDGF1, GATA4, PITX2, RARG, NODAL, GRHL3, SIX4, INHBA, ADRB2, EREG, JUN, HOXA13, PLAGL1, LIF, FOXH1, HAND1, POU2F3, ETV1, ETV5, ETV4, NKX2-3, KLF5, KLF6, UTF1, CEBPB, TBX3, LMX1B, MAFB, GSX1, NPR1, TBX1, CREB5, HOXB1, IRF6, CSRNP1, EBF1, KLF2, NR5A2	743	510	13588	1.75708	0.329422	0.0141706	0.278338
GOTERM_BP_FAT	GO:0045941~positive regulation of transcription	46	4.38931	0.000215033	CDX1, HOXA13, ELF4, PDX1, FOXO3, CITED4, ZIC3, PLAGL1, LIF, FOXH1, FOS, GATA2, BARX2, HAND1, POU5F1, POU2F3, GATA4, TDGF1, ETV1, ETV5, ETV4, PITX2, NKX2-3, KLF5, KLF6, UTF1, RARG, CEBPB, LMX1B, TBX3, MAFB, NODAL, GSX1, CREB5, GRHL3, TBX1, SIX4, INHBA, ADRB2, HOXB1, IRF6, JUN, CSRNP1, EBF1, NR5A2, KLF2	743	475	13588	1.77105	0.420006	0.0174187	0.379226
GOTERM_BP_FAT	GO:0006355~regulation of transcription, DNA-dependent	111	10.5916	0.000291119	MEF2B, CDX1, 5730507C01RIK, HOXD12, PDX1, FOXO3, ZIC3, HOXC6, GATA2, GATA4, TDGF1, NKX6-3, CREB3L1, PITX2, RARG, NODAL, MTA3, SIX4, NR0B1, JUNB, JUN, HOXA13, FOXH1, LIF, PLAGL1, EU599041, FOXQ1, TRIM66, HOXA10, SKIL, BHLHE40, NKX2-3, KLF5, KLF6, UTF1, ESRRB, SMAD7, MAFB, GSX1, ESX1, DLX3, HOXB1, FOXI2, GCM1, ATF3, CSRNP1, EBF1, GM10324, INS2, GM2381, GM14124, FOSL2, ELF3, ELF4, RHOX4E, RHOX4F, RH…	743	1465	13588	1.38565	0.521697	0.020278	0.513083
GOTERM_BP_FAT	GO:0045449~regulation of transcription	147	14.0267	0.00823615	MEF2B, CDX1, 5730507C01RIK, HOXD12, PDLIM1, TLR4, PDX1, FOXO3, CITED4, CBX7, ZIC3, HOXC6, GATA2, NLRC3, GATA4, TDGF1, NKX6-3, CREB3L1, PITX2, RARG, NODAL, MTA3, GRHL3, SIX4, NR0B1, GRHL2, JUNB, ASCL2, JUN, VGLL1, VGLL3, HOXA13, ITGB2, MYBL2, PLAGL1, FOXH1, LIF, EU599041, IRAK3, TRIM66, FOXQ1, HOXA10, CASZ1, SKIL, BHLHE40, NKX2-3, KLF5, KLF6, UTF1, KLF9, ESRRB, SMAD7, MAFB, GSX1, KLF14, ESX1, SFMB…	743	2227	13588	1.20716	1	0.203638	13.594
GOTERM_BP_FAT	GO:0006357~regulation of transcription from RNA polymerase II promoter	45	4.29389	0.0405394	CDX1, HOXA13, ELF4, PDX1, FOXO3, ZIC3, PLAGL1, LIF, FOXH1, FOS, GATA2, BARX2, HAND1, TCEA3, POU5F1, POU2F3, GATA4, TDGF1, POU4F3, SKIL, BHLHE41, PITX2, NKX2-3, KLF6, UTF1, NANOG, RARG, CEBPB, LMX1B, MAFB, TBX2, JARID2, NODAL, GSX1, TBX1, SIX4, NR0B1, INHBA, ADRB2, HOXB1, JUN, CSRNP1, FOXE1, INS2, NR5A2	743	616	13588	1.33598	1	0.505164	51.8643
GOTERM_MF_FAT	GO:0003677~DNA binding	112	10.687	0.0521017	MEF2B, CDX1, HOXD12, FOXO3, PDX1, ZIC3, HOXC6, GATA2, GATA4, NKX6-3, CREB3L1, PITX2, RARG, MTA3, GRHL3, SIX4, NR0B1, GRHL2, JUNB, ASCL2, JUN, HOXA13, MYBL2, FOXH1, PLAGL1, FOXQ1, CASZ1, HOXA10, BHLHE40, NKX2-3, KLF5, KLF6, KLF9, SMAD7, ESRRB, MAFB, GSX1, KLF14, ESX1, DLX3, HOXB1, FOXI2, GCM1, ATF3, CSRNP1, EBF1, KLF2, AHDC1, FOSL2, ELF3, ELF4, ZFP42, HR, RHOX4E, RHOX4F, RHOX4G, FEV, RHOX4A, FOS, …	717	1781	13288	1.16545	1	0.536922	55.4119
Annotation Cluster 6	Enrichment Score: 4.484635307819495
Category	Term	Count	%	PValue	Genes	List Total	Pop Hits	Pop Total	Fold Enrichment	Bonferroni	Benjamini	FDR
GOTERM_BP_FAT	GO:0048598~embryonic morphogenesis	46	4.38931	1.50665e-07	DLC1, HOXA13, WNT3A, MYO7A, JAG2, HOXD12, PDX1, GREM1, MSX2, VCAM1, SPRY2, WNT4, WNT3, HAND1, POU5F1, GATA4, TDGF1, HOXA10, POU4F3, FGF4, NANOG, TBX15, RARG, TBX3, LMX1B, MAFB, ESRRB, NODAL, TBX4, HSPG2, SPINT1, GJB5, TBX1, ESX1, SIX4, MMP13, EPHA2, LEFTY1, HOXC10, WNT7B, HOXB1, GCM1, LAMA5, FOXE1, TXNRD1, WNT9A	743	359	13588	2.34331	0.000381562	7.63241e-05	0.000266185
GOTERM_BP_FAT	GO:0048568~embryonic organ development	32	3.05344	7.73388e-06	MYO7A, WNT3A, VCAM1, LIF, SPRY2, GATA2, HAND1, GATA4, KRT8, GAB1, POU4F3, PITX2, TBX15, RARG, CEBPB, MAFB, ESRRB, NODAL, HSPG2, SPINT1, GJB5, TBX1, SIX4, ESX1, JUNB, EPHA2, WNT7B, KRT19, HOXB1, GCM1, FOXE1, WNT9A	743	241	13588	2.42829	0.0193994	0.00195708	0.0136628
GOTERM_BP_FAT	GO:0048562~embryonic organ morphogenesis	16	1.52672	0.0301775	RARG, TBX15, MAFB, WNT3A, NODAL, MYO7A, HSPG2, TBX1, SIX4, EPHA2, SPRY2, HOXB1, GATA4, POU4F3, FOXE1, WNT9A	743	161	13588	1.81744	1	0.427873	41.8048
Annotation Cluster 7	Enrichment Score: 4.210960898052293
Category	Term	Count	%	PValue	Genes	List Total	Pop Hits	Pop Total	Fold Enrichment	Bonferroni	Benjamini	FDR
GOTERM_MF_FAT	GO:0005539~glycosaminoglycan binding	20	1.9084	1.003e-05	HAPLN1, MAMDC2, COL13A1, PGLYRP1, CCL8, POSTN, DCN, CCL7, TNFAIP6, BGN, APOE, CRISPLD2, SERPINC1, ACAN, CFH, LTF, LAMC2, GPNMB, THBS2, FN1	717	114	13288	3.25136	0.00704625	0.00100966	0.0151392
GOTERM_MF_FAT	GO:0030247~polysaccharide binding	21	2.00382	1.59398e-05	HAPLN1, MAMDC2, COL13A1, PGLYRP1, CCL8, POSTN, DCN, TINAGL1, CCL7, TNFAIP6, BGN, APOE, CRISPLD2, SERPINC1, CFH, ACAN, LTF, LAMC2, GPNMB, THBS2, FN1	717	128	13288	3.04053	0.0111747	0.00140372	0.0240584
GOTERM_MF_FAT	GO:0001871~pattern binding	21	2.00382	1.59398e-05	HAPLN1, MAMDC2, COL13A1, PGLYRP1, CCL8, POSTN, DCN, TINAGL1, CCL7, TNFAIP6, BGN, APOE, CRISPLD2, SERPINC1, CFH, ACAN, LTF, LAMC2, GPNMB, THBS2, FN1	717	128	13288	3.04053	0.0111747	0.00140372	0.0240584
GOTERM_MF_FAT	GO:0030246~carbohydrate binding	34	3.24427	0.000221241	GALNT3, MAMDC2, GALNT6, PGLYRP1, CCL8, POSTN, DCN, CCL7, APOE, CRISPLD2, UPK1A, CFH, ACAN, SERPINC1, LTF, GPNMB, MAN2B1, THBS2, FN1, HAPLN1, LGALS3, OLR1, COL13A1, LGALS1, FBXO2, COLEC11, TINAGL1, LGALS9, TNFAIP6, BGN, IGF2R, LAMC2, NOMO1, REG2	717	317	13288	1.98774	0.144434	0.0110805	0.333443
GOTERM_MF_FAT	GO:0008201~heparin binding	13	1.24046	0.00156338	COL13A1, CCL8, POSTN, CCL7, CRISPLD2, APOE, CFH, SERPINC1, LTF, LAMC2, GPNMB, THBS2, FN1	717	83	13288	2.90272	0.668141	0.0489022	2.33409
Annotation Cluster 8	Enrichment Score: 3.7605286316286297
Category	Term	Count	%	PValue	Genes	List Total	Pop Hits	Pop Total	Fold Enrichment	Bonferroni	Benjamini	FDR
GOTERM_MF_FAT	GO:0004867~serine-type endopeptidase inhibitor activity	19	1.81298	4.08988e-05	SPINT1, PAPLN, SERPINB9C, SERPINB9B, SERPINB9, SERPINA3M, SPINT2, SERPINB6B, SERPINB5, SERPINB8, COL6A3, SERPINE1, SERPINC1, ITIH2, SERPINB9G, SERPINB9F, WFDC2, SERPINB9E, SERPINB9D	717	115	13288	3.06194	0.0284225	0.00261786	0.0617189
GOTERM_MF_FAT	GO:0004866~endopeptidase inhibitor activity	22	2.09924	0.000150368	KNG2, FETUB, SPINT1, PAPLN, SERPINB9C, SERPINB9B, SERPINB9, SERPINA3M, SERPINB5, SPINT2, SERPINB6B, SERPINB8, SERPINE1, COL6A3, SERPINC1, CSTB, ITIH2, SERPINB9G, SERPINB9F, WFDC2, SERPINB9E, SERPINB9D	717	161	13288	2.53243	0.100591	0.00812204	0.22674
GOTERM_MF_FAT	GO:0004857~enzyme inhibitor activity	28	2.67176	0.000286185	TRIB3, SMTNL1, SERPINB9C, SERPINB9B, SPINT2, COL6A3, SERPINE1, SERPINC1, ITIH2, SERPINB9G, SERPINB9F, SERPINB9E, SERPINB9D, KNG2, FETUB, ANXA1, SPINT1, PAPLN, ANXA2, SERPINB9, CDKN1A, SERPINA3M, SERPINB6B, SERPINB5, SERPINB8, CSTB, WFDC2, OAS1D	717	243	13288	2.13546	0.182733	0.0133626	0.431126
GOTERM_MF_FAT	GO:0030414~peptidase inhibitor activity	22	2.09924	0.000515669	KNG2, FETUB, SPINT1, PAPLN, SERPINB9C, SERPINB9B, SERPINB9, SERPINA3M, SERPINB5, SPINT2, SERPINB6B, SERPINB8, SERPINE1, COL6A3, SERPINC1, CSTB, ITIH2, SERPINB9G, SERPINB9F, WFDC2, SERPINB9E, SERPINB9D	717	176	13288	2.3166	0.304859	0.0199995	0.775579
Annotation Cluster 9	Enrichment Score: 3.645604311763625
Category	Term	Count	%	PValue	Genes	List Total	Pop Hits	Pop Total	Fold Enrichment	Bonferroni	Benjamini	FDR
GOTERM_MF_FAT	GO:0004175~endopeptidase activity	48	4.58015	1.60174e-06	CORIN, MMP9, PAMR1, HP, MMP28, MMP3, PSMA8, PRSS8, C1RB, HTRA1, FAP, SERPINE1, PYCARD, 4930519F16RIK, C2, TMPRSS13, CAPNS1, PRSS52, GZME, TRY5, PAPLN, CTSR, MMP15, MCPT8, MMP14, TINAGL1, MMP13, MMP12, CAPN1, PROC, TMPRSS4, MMP10, CTSK, CTSJ, CTSQ, CASP14, BACE2, TMPRSS11F, CASP12, ST14, CTSD, MEP1B, RHBDL2, ADAM19, CTSB, CMA2, TLL2, PLAU	717	421	13288	2.113	0.00112859	0.000282267	0.0024178
GOTERM_MF_FAT	GO:0008233~peptidase activity	59	5.62977	3.97095e-05	TPBPA, CORIN, MMP9, HP, MMP28, MMP3, C1RB, HTRA1, FAP, SERPINE1, LTF, LONRF3, DPP7, TMPRSS13, CAPNS1, PRSS52, TRY5, GZME, SPINT1, CTSR, MMP15, MMP14, MCPT8, MMP13, MMP12, PROC, MMP10, CTSK, CTSJ, CTSQ, BACE2, TMPRSS11F, ST14, CTSD, CTSB, ADAM19, DHH, CPM, PAMR1, PSMA8, CPZ, PRSS8, PYCARD, 4930519F16RIK, PRSS16, C2, PM20D1, PAPLN, TINAGL1, CAPN1, TMPRSS4, QPCT, CASP14, CASP12, MEP1B, RHBDL2, CMA2,…	717	629	13288	1.73837	0.0276075	0.00279566	0.0599246
GOTERM_MF_FAT	GO:0070011~peptidase activity, acting on L-amino acid peptides	56	5.34351	8.53505e-05	TPBPA, CORIN, MMP9, HP, MMP28, MMP3, C1RB, HTRA1, FAP, SERPINE1, LTF, LONRF3, DPP7, TMPRSS13, CAPNS1, PRSS52, GZME, TRY5, CTSR, MMP15, MCPT8, MMP14, MMP13, MMP12, PROC, MMP10, CTSK, CTSJ, CTSQ, BACE2, TMPRSS11F, ST14, CTSD, CTSB, ADAM19, CPM, PAMR1, PSMA8, CPZ, PRSS8, PYCARD, 4930519F16RIK, PRSS16, C2, PM20D1, PAPLN, TINAGL1, CAPN1, TMPRSS4, CASP14, CASP12, MEP1B, RHBDL2, CMA2, TLL2, PLAU	717	603	13288	1.72112	0.0584	0.005002	0.128759
GOTERM_MF_FAT	GO:0008236~serine-type peptidase activity	25	2.3855	0.000465061	CORIN, PAMR1, HP, PRSS8, C1RB, HTRA1, FAP, SERPINE1, LTF, PRSS16, 4930519F16RIK, C2, DPP7, TMPRSS13, PRSS52, TRY5, GZME, MCPT8, PROC, TMPRSS4, ST14, TMPRSS11F, RHBDL2, CMA2, PLAU	717	212	13288	2.18547	0.279597	0.0202879	0.699713
GOTERM_MF_FAT	GO:0017171~serine hydrolase activity	25	2.3855	0.00049816	CORIN, PAMR1, HP, PRSS8, C1RB, HTRA1, FAP, SERPINE1, LTF, PRSS16, 4930519F16RIK, C2, DPP7, TMPRSS13, PRSS52, TRY5, GZME, MCPT8, PROC, TMPRSS4, ST14, TMPRSS11F, RHBDL2, CMA2, PLAU	717	213	13288	2.17521	0.296221	0.0204521	0.749337
GOTERM_MF_FAT	GO:0004252~serine-type endopeptidase activity	22	2.09924	0.0013053	CORIN, PRSS52, PAMR1, TRY5, GZME, HP, MCPT8, PROC, TMPRSS4, PRSS8, C1RB, HTRA1, FAP, ST14, TMPRSS11F, SERPINE1, RHBDL2, 4930519F16RIK, C2, CMA2, TMPRSS13, PLAU	717	189	13288	2.15725	0.601816	0.0449982	1.95233
GOTERM_BP_FAT	GO:0006508~proteolysis	73	6.96565	0.0184284	CORIN, MMP9, HP, MMP28, MMP3, RLIM, C1RB, ZYG11A, HTRA1, FAP, CFH, LONRF3, DPP7, TMPRSS13, DAF2, PRSS52, UBR4, TRY5, GZME, CTSR, MMP15, MYH9, MMP14, MCPT8, MMP13, MMP12, PROC, MMP10, CTSK, CTSJ, CTSQ, BACE2, TMPRSS11F, ST14, CHST8, KLHL13, MDM2, UBD, CTSD, CTSB, ADAM19, FBXO15, PMEPA1, DHH, CPM, PAMR1, PSMA8, PCOLCE, CPZ, PRSS8, UEVLD, RNF128, PYCARD, FBXO44, 4930519F16RIK, PRSS16, C2, TRIP12, CB…	743	1034	13588	1.29113	1	0.333796	28.0082
Annotation Cluster 10	Enrichment Score: 3.5865537674503556
Category	Term	Count	%	PValue	Genes	List Total	Pop Hits	Pop Total	Fold Enrichment	Bonferroni	Benjamini	FDR
GOTERM_BP_FAT	GO:0009891~positive regulation of biosynthetic process	56	5.34351	1.37231e-05	CDX1, ELF4, TLR4, FOXO3, PDX1, CITED4, ZIC3, FOS, GATA2, APOA2, BARX2, POU5F1, GATA4, TDGF1, PIWIL2, FAM129A, PITX2, RARG, NODAL, GRHL3, SIX4, CARD11, INHBA, ADRB2, EREG, JUN, HOXA13, ITGB2, PLAGL1, LIF, FOXH1, HAND1, POU2F3, C1QTNF2, ETV1, ETV5, ETV4, NKX2-3, KLF5, KLF6, UTF1, CEBPB, TBX3, LMX1B, MAFB, GSX1, NPR1, CREB5, TBX1, ABCG1, HOXB1, IRF6, CSRNP1, EBF1, KLF2, NR5A2	743	557	13588	1.83865	0.0341636	0.00289254	0.0242423
GOTERM_BP_FAT	GO:0031328~positive regulation of cellular biosynthetic process	55	5.24809	2.13579e-05	CDX1, ELF4, TLR4, FOXO3, PDX1, CITED4, ZIC3, FOS, GATA2, APOA2, BARX2, POU5F1, GATA4, TDGF1, PIWIL2, FAM129A, PITX2, RARG, NODAL, GRHL3, SIX4, CARD11, INHBA, ADRB2, EREG, JUN, HOXA13, ITGB2, PLAGL1, LIF, FOXH1, HAND1, POU2F3, C1QTNF2, ETV1, ETV5, ETV4, NKX2-3, KLF5, KLF6, UTF1, CEBPB, TBX3, LMX1B, MAFB, GSX1, NPR1, CREB5, TBX1, HOXB1, IRF6, CSRNP1, EBF1, KLF2, NR5A2	743	552	13588	1.82218	0.0526627	0.00360018	0.037727
GOTERM_BP_FAT	GO:0010557~positive regulation of macromolecule biosynthetic process	53	5.05725	2.82534e-05	CDX1, ELF4, TLR4, FOXO3, PDX1, CITED4, ZIC3, FOS, GATA2, APOA2, BARX2, POU5F1, GATA4, TDGF1, PIWIL2, FAM129A, PITX2, RARG, NODAL, GRHL3, SIX4, INHBA, CARD11, ADRB2, EREG, JUN, HOXA13, PLAGL1, LIF, FOXH1, HAND1, POU2F3, C1QTNF2, ETV1, ETV5, ETV4, NKX2-3, KLF5, KLF6, UTF1, CEBPB, TBX3, LMX1B, MAFB, GSX1, CREB5, TBX1, HOXB1, IRF6, CSRNP1, EBF1, KLF2, NR5A2	743	530	13588	1.8288	0.0690661	0.00396805	0.0499046
GOTERM_BP_FAT	GO:0051173~positive regulation of nitrogen compound metabolic process	52	4.96183	4.57107e-05	CDX1, HPRT, ELF4, TLR4, FOXO3, PDX1, CITED4, ZIC3, FOS, GATA2, BARX2, POU5F1, GPX4, GATA4, TDGF1, PITX2, RARG, NODAL, GRHL3, SIX4, INHBA, ADRB2, EREG, JUN, HOXA13, ITGB2, PLAGL1, LIF, FOXH1, HAND1, POU2F3, ETV1, ETV5, ETV4, NKX2-3, KLF5, KLF6, UTF1, CEBPB, TBX3, LMX1B, MAFB, GSX1, NPR1, CREB5, TBX1, HOXB1, IRF6, CSRNP1, EBF1, KLF2, NR5A2	743	526	13588	1.80794	0.109336	0.00524926	0.0807279
GOTERM_BP_FAT	GO:0010628~positive regulation of gene expression	48	4.58015	0.000106696	CDX1, HOXA13, ELF4, LRRC32, PDX1, FOXO3, CITED4, ZIC3, PLAGL1, LIF, FOXH1, FOS, GATA2, BARX2, HAND1, POU5F1, POU2F3, GATA4, TDGF1, ETV1, ETV5, ETV4, PITX2, NKX2-3, KLF5, KLF6, UTF1, IL2RB, RARG, CEBPB, TBX3, LMX1B, MAFB, NODAL, GSX1, CREB5, GRHL3, TBX1, SIX4, INHBA, ADRB2, HOXB1, IRF6, CSRNP1, JUN, EBF1, NR5A2, KLF2	743	488	13588	1.79882	0.23683	0.0111983	0.188335
GOTERM_BP_FAT	GO:0010604~positive regulation of macromolecule metabolic process	58	5.53435	0.000124686	CDX1, ELF4, TLR4, FOXO3, PDX1, CITED4, ZIC3, FOS, GATA2, APOA2, BARX2, POU5F1, GPX4, GATA4, TDGF1, PIWIL2, FAM129A, PITX2, RARG, NODAL, GRHL3, SIX4, CARD11, INHBA, ADRB2, EREG, JUN, HOXA13, LRRC32, PML, IL34, LIF, PLAGL1, FOXH1, HAND1, POU2F3, C1QTNF2, ETV1, ETV5, ETV4, NKX2-3, KLF5, KLF6, UTF1, IL2RB, CEBPB, TBX3, LMX1B, MAFB, GSX1, CREB5, TBX1, HOXB1, IRF6, CSRNP1, EBF1, KLF2, NR5A2	743	633	13588	1.67568	0.270831	0.0120746	0.220058
GOTERM_BP_FAT	GO:0045935~positive regulation of nucleobase, nucleoside, nucleotide and nucleic acid metabolic process	49	4.67557	0.000157751	CDX1, ELF4, FOXO3, PDX1, CITED4, ZIC3, FOS, GATA2, BARX2, POU5F1, GPX4, TDGF1, GATA4, PITX2, RARG, NODAL, GRHL3, SIX4, INHBA, ADRB2, EREG, JUN, HOXA13, PLAGL1, LIF, FOXH1, HAND1, POU2F3, ETV1, ETV5, ETV4, NKX2-3, KLF5, KLF6, UTF1, CEBPB, TBX3, LMX1B, MAFB, GSX1, NPR1, TBX1, CREB5, HOXB1, IRF6, CSRNP1, EBF1, KLF2, NR5A2	743	510	13588	1.75708	0.329422	0.0141706	0.278338
GOTERM_BP_FAT	GO:0045941~positive regulation of transcription	46	4.38931	0.000215033	CDX1, HOXA13, ELF4, PDX1, FOXO3, CITED4, ZIC3, PLAGL1, LIF, FOXH1, FOS, GATA2, BARX2, HAND1, POU5F1, POU2F3, GATA4, TDGF1, ETV1, ETV5, ETV4, PITX2, NKX2-3, KLF5, KLF6, UTF1, RARG, CEBPB, LMX1B, TBX3, MAFB, NODAL, GSX1, CREB5, GRHL3, TBX1, SIX4, INHBA, ADRB2, HOXB1, IRF6, JUN, CSRNP1, EBF1, NR5A2, KLF2	743	475	13588	1.77105	0.420006	0.0174187	0.379226
GOTERM_BP_FAT	GO:0045944~positive regulation of transcription from RNA polymerase II promoter	35	3.33969	0.0011703	CDX1, HOXA13, ELF4, FOXO3, PDX1, ZIC3, PLAGL1, FOXH1, LIF, FOS, GATA2, BARX2, HAND1, POU5F1, POU2F3, GATA4, TDGF1, PITX2, NKX2-3, KLF6, UTF1, RARG, CEBPB, LMX1B, MAFB, NODAL, GSX1, TBX1, SIX4, INHBA, ADRB2, HOXB1, JUN, CSRNP1, NR5A2	743	358	13588	1.78794	0.948496	0.0599231	2.04756
GOTERM_BP_FAT	GO:0051254~positive regulation of RNA metabolic process	38	3.62595	0.00267652	CDX1, HOXA13, ELF4, FOXO3, PDX1, ZIC3, PLAGL1, FOXH1, LIF, FOS, GATA2, BARX2, HAND1, POU5F1, GPX4, POU2F3, GATA4, TDGF1, PITX2, NKX2-3, KLF6, UTF1, RARG, CEBPB, LMX1B, TBX3, MAFB, NODAL, GSX1, CREB5, TBX1, SIX4, INHBA, ADRB2, HOXB1, JUN, CSRNP1, NR5A2	743	419	13588	1.65858	0.998874	0.0950124	4.62468
GOTERM_BP_FAT	GO:0045893~positive regulation of transcription, DNA-dependent	37	3.53053	0.00421767	CDX1, HOXA13, ELF4, FOXO3, PDX1, ZIC3, PLAGL1, FOXH1, LIF, FOS, GATA2, BARX2, HAND1, POU5F1, POU2F3, GATA4, TDGF1, PITX2, NKX2-3, KLF6, UTF1, RARG, CEBPB, LMX1B, TBX3, MAFB, NODAL, GSX1, CREB5, TBX1, SIX4, INHBA, ADRB2, HOXB1, JUN, CSRNP1, NR5A2	743	416	13588	1.62658	0.999978	0.122396	7.19527
GOTERM_BP_FAT	GO:0006357~regulation of transcription from RNA polymerase II promoter	45	4.29389	0.0405394	CDX1, HOXA13, ELF4, PDX1, FOXO3, ZIC3, PLAGL1, LIF, FOXH1, FOS, GATA2, BARX2, HAND1, TCEA3, POU5F1, POU2F3, GATA4, TDGF1, POU4F3, SKIL, BHLHE41, PITX2, NKX2-3, KLF6, UTF1, NANOG, RARG, CEBPB, LMX1B, MAFB, TBX2, JARID2, NODAL, GSX1, TBX1, SIX4, NR0B1, INHBA, ADRB2, HOXB1, JUN, CSRNP1, FOXE1, INS2, NR5A2	743	616	13588	1.33598	1	0.505164	51.8643
Annotation Cluster 11	Enrichment Score: 3.4877277074614703
Category	Term	Count	%	PValue	Genes	List Total	Pop Hits	Pop Total	Fold Enrichment	Bonferroni	Benjamini	FDR
GOTERM_BP_FAT	GO:0048863~stem cell differentiation	10	0.954198	2.79472e-05	LIF, NANOG, ESRRB, POU5F1, NODAL, PAX7, PIWIL2, ETV4, FGF4, TCL1	743	31	13588	5.89936	0.0683436	0.00415553	0.0493638
GOTERM_BP_FAT	GO:0019827~stem cell maintenance	8	0.763359	0.000116573	LIF, NANOG, ESRRB, POU5F1, NODAL, PIWIL2, FGF4, TCL1	743	22	13588	6.65019	0.255689	0.0117424	0.205754
GOTERM_BP_FAT	GO:0048864~stem cell development	8	0.763359	0.00015973	LIF, NANOG, ESRRB, POU5F1, NODAL, PIWIL2, FGF4, TCL1	743	23	13588	6.36105	0.332776	0.0138559	0.281826
GOTERM_BP_FAT	GO:0045596~negative regulation of cell differentiation	18	1.71756	0.0215162	ZFP36, NANOG, CAV1, TBX3, ESRRB, NODAL, NR0B1, ABCG1, TCL1, LIF, WNT4, EREG, POU5F1, PIWIL2, SKIL, WNT9A, TLX3, FGF4	743	182	13588	1.80871	1	0.358738	31.9061
Annotation Cluster 12	Enrichment Score: 3.346734453714344
Category	Term	Count	%	PValue	Genes	List Total	Pop Hits	Pop Total	Fold Enrichment	Bonferroni	Benjamini	FDR
GOTERM_BP_FAT	GO:0001892~embryonic placenta development	16	1.52672	6.65535e-07	CEBPB, ESRRB, NODAL, SPINT1, GJB5, ESX1, JUNB, VCAM1, LIF, GATA2, WNT7B, KRT19, GCM1, HAND1, KRT8, GAB1	743	61	13588	4.79686	0.00168438	0.0002408	0.00117582
GOTERM_BP_FAT	GO:0060713~labyrinthine layer morphogenesis	6	0.572519	0.0017097	VCAM1, WNT7B, GCM1, SPINT1, GJB5, ESX1	743	17	13588	6.4546	0.98689	0.0744802	2.97794
GOTERM_BP_FAT	GO:0060711~labyrinthine layer development	8	0.763359	0.00247311	VCAM1, WNT7B, GCM1, GAB1, SPINT1, GJB5, ESX1, JUNB	743	35	13588	4.18012	0.998112	0.0906565	4.28042
GOTERM_BP_FAT	GO:0060669~embryonic placenta morphogenesis	4	0.381679	0.014579	VCAM1, WNT7B, GCM1, SPINT1	743	10	13588	7.31521	1	0.293666	22.8538
Annotation Cluster 13	Enrichment Score: 3.065761162316425
Category	Term	Count	%	PValue	Genes	List Total	Pop Hits	Pop Total	Fold Enrichment	Bonferroni	Benjamini	FDR
GOTERM_BP_FAT	GO:0001944~vasculature development	31	2.95802	4.15455e-05	FGF18, CAV1, PDGFA, COL3A1, CSPG4, CDH5, HAND1, APOE, HMOX1, TDGF1, LOX, PITX2, B4GALT1, KLF5, FLT1, TBX3, PDPN, SMAD7, NODAL, TBX4, SPINT1, TBX1, ESX1, MYH9, MMP14, JUNB, EPHA2, ANXA2, DLX3, EREG, COL1A1	743	250	13588	2.26771	0.0998888	0.00524803	0.0733745
GOTERM_BP_FAT	GO:0001568~blood vessel development	29	2.76718	0.000161385	FGF18, CAV1, PDGFA, COL3A1, CSPG4, CDH5, HAND1, APOE, HMOX1, TDGF1, LOX, PITX2, B4GALT1, KLF5, FLT1, TBX3, SMAD7, TBX4, SPINT1, TBX1, ESX1, MYH9, MMP14, JUNB, EPHA2, ANXA2, DLX3, EREG, COL1A1	743	244	13588	2.17358	0.335567	0.013535	0.284742
GOTERM_BP_FAT	GO:0048514~blood vessel morphogenesis	21	2.00382	0.0058861	KLF5, B4GALT1, FGF18, CAV1, FLT1, SMAD7, PDGFA, TBX4, CSPG4, TBX1, MYH9, MMP14, JUNB, EPHA2, ANXA2, EREG, HAND1, APOE, HMOX1, TDGF1, PITX2	743	198	13588	1.93964	1	0.15792	9.90442
GOTERM_BP_FAT	GO:0001525~angiogenesis	15	1.4313	0.0138274	KLF5, B4GALT1, FGF18, FLT1, PDGFA, TBX4, CSPG4, TBX1, MYH9, MMP14, ANXA2, EREG, HAND1, HMOX1, PITX2	743	133	13588	2.06256	1	0.283035	21.8076
Annotation Cluster 14	Enrichment Score: 2.712534339151782
Category	Term	Count	%	PValue	Genes	List Total	Pop Hits	Pop Total	Fold Enrichment	Bonferroni	Benjamini	FDR
GOTERM_BP_FAT	GO:0048732~gland development	27	2.57634	2.63166e-05	XDH, CAV1, PDGFB, HOXA13, ELF3, TNC, WNT3A, PML, CDH1, NR3C1, GATA2, WNT4, ETV4, PITX2, NKX2-3, B4GALT1, RARG, CEBPB, TBX3, TBX2, GSX1, TBX1, NR0B1, IRF6, LAMA5, SERPINB5, FOXE1	743	197	13588	2.50648	0.0644876	0.00415764	0.0464843
GOTERM_BP_FAT	GO:0022612~gland morphogenesis	16	1.52672	4.32565e-05	CAV1, RARG, TBX3, ELF3, HOXA13, PDGFB, TBX2, TNC, PML, CDH1, NR3C1, WNT4, LAMA5, SERPINB5, ETV4, NKX2-3	743	84	13588	3.48343	0.103782	0.00520409	0.0763953
GOTERM_BP_FAT	GO:0048729~tissue morphogenesis	29	2.76718	0.000105092	DLC1, HOXA13, TNC, WNT3A, PML, JAG2, NR3C1, PDX1, GREM1, WNT4, FOXQ1, WNT3, HAND1, POU5F1, ETV4, PITX2, NKX2-3, NANOG, RARG, TBX3, SMAD7, NODAL, TBX4, EPHA2, FREM2, LAMA5, SERPINB5, FOXE1, TXNRD1	743	238	13588	2.22837	0.233724	0.0115078	0.185508
GOTERM_BP_FAT	GO:0060429~epithelium development	29	2.76718	0.000889916	DLC1, HRNR, PTGS2, HOXA13, ELF3, TNC, PML, JAG2, NR3C1, PDX1, SFN, GREM1, WNT4, POU2F3, UPK1A, ETV4, NKX2-3, B4GALT1, RARG, CEBPB, TBX3, NODAL, TBX4, EVPL, SERPINB5, FREM2, IRF6, LAMA5, JUN	743	271	13588	1.95702	0.895143	0.0478429	1.56064
GOTERM_BP_FAT	GO:0060443~mammary gland morphogenesis	8	0.763359	0.0017275	WNT4, CAV1, TBX3, ELF3, TBX2, PML, NR3C1, ETV4	743	33	13588	4.43346	0.987469	0.072729	3.00849
GOTERM_BP_FAT	GO:0030879~mammary gland development	13	1.24046	0.00238233	XDH, B4GALT1, CAV1, CEBPB, ELF3, TBX3, TBX2, WNT3A, PML, NR3C1, WNT4, IRF6, ETV4	743	86	13588	2.76447	0.997622	0.0900818	4.12641
GOTERM_BP_FAT	GO:0002009~morphogenesis of an epithelium	18	1.71756	0.0136785	DLC1, RARG, TBX3, HOXA13, NODAL, TNC, TBX4, JAG2, PML, NR3C1, PDX1, GREM1, WNT4, FREM2, LAMA5, SERPINB5, ETV4, NKX2-3	743	173	13588	1.9028	1	0.282697	21.5989
GOTERM_BP_FAT	GO:0048754~branching morphogenesis of a tube	11	1.04962	0.0301245	B4GALT1, SPRY2, WNT4, FLT1, TBX3, LAMA5, PML, MMP14, GREM1, ETV4, PITX2	743	93	13588	2.1631	1	0.429611	41.7486
GOTERM_BP_FAT	GO:0060603~mammary gland duct morphogenesis	5	0.477099	0.0506617	WNT4, TBX3, PML, NR3C1, ETV4	743	26	13588	3.51693	1	0.563184	60.0893
GOTERM_BP_FAT	GO:0060444~branching involved in mammary gland duct morphogenesis	4	0.381679	0.0819209	WNT4, TBX3, PML, ETV4	743	19	13588	3.85011	1	0.678098	77.9103
Annotation Cluster 15	Enrichment Score: 2.666206216373512
Category	Term	Count	%	PValue	Genes	List Total	Pop Hits	Pop Total	Fold Enrichment	Bonferroni	Benjamini	FDR
GOTERM_BP_FAT	GO:0009952~anterior/posterior pattern formation	19	1.81298	0.00172045	CDX1, RARG, TBX3, IFITM1, WNT3A, NODAL, TBX1, ZIC3, LEFTY1, FOXH1, HOXC10, HOXC6, HOXB1, WNT3, BTG2, HOXC13, GATA4, TDGF1, HOXA10	743	153	13588	2.27106	0.987243	0.0736657	2.99638
GOTERM_BP_FAT	GO:0007389~pattern specification process	29	2.76718	0.00180779	CDX1, IFITM1, WNT3A, HOXD12, GREM1, ZIC3, HOXC6, FOXH1, WNT3, PAX7, GATA4, TDGF1, HOXA10, PITX2, NANOG, FLT1, RARG, OOEP, LMX1B, TBX3, MAFB, NODAL, TBX1, GRHL3, LEFTY1, HOXC10, HOXB1, BTG2, HOXC13	743	284	13588	1.86744	0.989779	0.074742	3.14622
GOTERM_BP_FAT	GO:0003002~regionalization	23	2.19466	0.00322546	CDX1, RARG, TBX3, IFITM1, LMX1B, MAFB, NODAL, WNT3A, TBX1, GREM1, ZIC3, LEFTY1, FOXH1, HOXC10, HOXC6, HOXB1, WNT3, BTG2, HOXC13, PAX7, GATA4, TDGF1, HOXA10	743	214	13588	1.96554	0.999721	0.106045	5.54791
Annotation Cluster 16	Enrichment Score: 2.5888822925895782
Category	Term	Count	%	PValue	Genes	List Total	Pop Hits	Pop Total	Fold Enrichment	Bonferroni	Benjamini	FDR
GOTERM_CC_FAT	GO:0005911~cell-cell junction	23	2.19466	0.000129178	CLDN8, CGNL1, CLDN7, INADL, CLDN4, COL13A1, CLDN3, CLDN6, GJB3, GJB5, CDH1, MYH9, CDH3, CDH5, JUP, EVPL, DSG2, ABCB1A, CGN, PKP3, DSC3, 3110007F17RIK, PERP	667	173	12504	2.49233	0.0437142	0.00495418	0.176228
GOTERM_CC_FAT	GO:0043296~apical junction complex	16	1.52672	0.000279679	CLDN8, CGNL1, CLDN7, INADL, CLDN4, CLDN3, CLDN6, CDH5, JUP, EVPL, DSG2, CGN, PKP3, DSC3, 3110007F17RIK, PERP	667	101	12504	2.96976	0.0922466	0.00963157	0.381183
GOTERM_CC_FAT	GO:0016327~apicolateral plasma membrane	16	1.52672	0.000347776	CLDN8, CGNL1, CLDN7, INADL, CLDN4, CLDN3, CLDN6, CDH5, JUP, EVPL, DSG2, CGN, PKP3, DSC3, 3110007F17RIK, PERP	667	103	12504	2.9121	0.113391	0.0108814	0.47379
GOTERM_CC_FAT	GO:0030057~desmosome	6	0.572519	0.00335362	JUP, EVPL, DSG2, PKP3, DSC3, PERP	667	20	12504	5.62399	0.687234	0.0625317	4.48294
GOTERM_BP_FAT	GO:0016338~calcium-independent cell-cell adhesion	6	0.572519	0.0070835	CLDN8, CLDN7, CLDN4, CLDN3, CLDN6, DSCAML1	743	23	13588	4.77079	1	0.179525	11.8025
GOTERM_CC_FAT	GO:0030054~cell junction	37	3.53053	0.0176496	CLDN8, CLDN7, CGNL1, CLDN4, CLDN3, CLDN6, FERMT1, CDH1, CPEB1, CDH3, CDH5, PTK2B, FAT1, GABRP, INADL, COL13A1, LPP, GJB3, FBLIM1, GJB5, GRIA3, MYH9, FLNB, ANXA2, JUP, EVPL, ABCB1A, DSG2, COLQ, CHRM3, CGN, LASP1, PKP3, DSC3, CHRNB1, 3110007F17RIK, PERP	667	470	12504	1.4758	0.99789	0.185659	21.583
GOTERM_CC_FAT	GO:0070160~occluding junction	10	0.954198	0.0192154	CLDN8, CLDN7, CGNL1, INADL, CLDN4, CLDN3, CGN, CLDN6, 3110007F17RIK, CDH5	667	76	12504	2.46666	0.998785	0.194712	23.2724
GOTERM_CC_FAT	GO:0005923~tight junction	10	0.954198	0.0192154	CLDN8, CLDN7, CGNL1, INADL, CLDN4, CLDN3, CGN, CLDN6, 3110007F17RIK, CDH5	667	76	12504	2.46666	0.998785	0.194712	23.2724
Annotation Cluster 17	Enrichment Score: 2.5190637343279003
Category	Term	Count	%	PValue	Genes	List Total	Pop Hits	Pop Total	Fold Enrichment	Bonferroni	Benjamini	FDR
GOTERM_CC_FAT	GO:0005773~vacuole	22	2.09924	0.00289293	ABCB9, IRGM1, ATG9B, MYO7A, PEBP4, IFI30, 0610031J06RIK, CTSR, MANBA, ASAH1, NPC1, CTSK, CD68, LAPTM5, CTSJ, IGF2R, MT1, CTSD, CTSB, MAN2B1, DPP7, IDUA	667	204	12504	2.0217	0.633003	0.069097	3.87834
GOTERM_CC_FAT	GO:0005764~lysosome	20	1.9084	0.00299991	ABCB9, MYO7A, PEBP4, IFI30, 0610031J06RIK, CTSR, MANBA, ASAH1, NPC1, CD68, CTSK, LAPTM5, CTSJ, IGF2R, MT1, CTSD, CTSB, MAN2B1, DPP7, IDUA	667	178	12504	2.10636	0.646378	0.066955	4.01906
GOTERM_CC_FAT	GO:0000323~lytic vacuole	20	1.9084	0.00319421	ABCB9, MYO7A, PEBP4, IFI30, 0610031J06RIK, CTSR, MANBA, ASAH1, NPC1, CD68, CTSK, LAPTM5, CTSJ, IGF2R, MT1, CTSD, CTSB, MAN2B1, DPP7, IDUA	667	179	12504	2.0946	0.66944	0.0630409	4.27414
Annotation Cluster 18	Enrichment Score: 2.478791105426151
Category	Term	Count	%	PValue	Genes	List Total	Pop Hits	Pop Total	Fold Enrichment	Bonferroni	Benjamini	FDR
GOTERM_BP_FAT	GO:0001763~morphogenesis of a branching structure	17	1.62214	0.00125881	B4GALT1, FLT1, TBX3, HOXA13, PDGFB, COL13A1, PML, SPINT1, MMP14, GREM1, SPRY2, WNT4, GCM1, LAMA5, TDGF1, ETV4, PITX2	743	125	13588	2.48717	0.958852	0.0618183	2.20081
GOTERM_BP_FAT	GO:0035295~tube development	28	2.67176	0.00126897	DLC1, FGF18, PDGFA, WNT3A, PML, CDH1, NR3C1, GREM1, ASAH1, ZIC3, FOXH1, SPRY2, WNT4, HAND1, CRISPLD2, GATA4, LOX, ETV4, PITX2, B4GALT1, FLT1, TBX3, PDPN, NODAL, TBX4, MGP, MMP14, LAMA5	743	264	13588	1.93964	0.959899	0.0599788	2.21838
GOTERM_BP_FAT	GO:0035239~tube morphogenesis	20	1.9084	0.0025264	DLC1, B4GALT1, FLT1, TBX3, PDPN, NODAL, WNT3A, PML, CDH1, NR3C1, MMP14, GREM1, ZIC3, SPRY2, WNT4, HAND1, LAMA5, GATA4, ETV4, PITX2	743	171	13588	2.13895	0.998351	0.0912033	4.37073
GOTERM_BP_FAT	GO:0048754~branching morphogenesis of a tube	11	1.04962	0.0301245	B4GALT1, SPRY2, WNT4, FLT1, TBX3, LAMA5, PML, MMP14, GREM1, ETV4, PITX2	743	93	13588	2.1631	1	0.429611	41.7486
Annotation Cluster 19	Enrichment Score: 2.235261206548185
Category	Term	Count	%	PValue	Genes	List Total	Pop Hits	Pop Total	Fold Enrichment	Bonferroni	Benjamini	FDR
GOTERM_BP_FAT	GO:0048332~mesoderm morphogenesis	9	0.858779	0.000863296	NANOG, WNT3, TBX3, HAND1, POU5F1, NODAL, WNT3A, TXNRD1, EPHA2	743	38	13588	4.33137	0.887822	0.0474522	1.51429
GOTERM_BP_FAT	GO:0007498~mesoderm development	11	1.04962	0.0012225	FOXH1, NANOG, WNT3, TBX3, HAND1, POU5F1, NODAL, WNT3A, TXNRD1, TBX1, EPHA2	743	59	13588	3.40963	0.954882	0.0612765	2.13797
GOTERM_BP_FAT	GO:0001707~mesoderm formation	8	0.763359	0.00292804	NANOG, WNT3, HAND1, POU5F1, NODAL, WNT3A, TXNRD1, EPHA2	743	36	13588	4.064	0.999405	0.100673	5.04875
GOTERM_BP_FAT	GO:0001704~formation of primary germ layer	8	0.763359	0.00541333	NANOG, WNT3, HAND1, POU5F1, NODAL, WNT3A, TXNRD1, EPHA2	743	40	13588	3.6576	0.999999	0.150987	9.14442
GOTERM_BP_FAT	GO:0007369~gastrulation	11	1.04962	0.00671228	NANOG, WNT3, HAND1, POU5F1, NODAL, WNT3A, TDGF1, GATA4, TXNRD1, EPHA2, LEFTY1	743	74	13588	2.71849	1	0.172669	11.2182
GOTERM_BP_FAT	GO:0001710~mesodermal cell fate commitment	3	0.28626	0.0385691	NANOG, POU5F1, WNT3A	743	6	13588	9.14401	1	0.494594	50.0877
GOTERM_BP_FAT	GO:0048333~mesodermal cell differentiation	3	0.28626	0.052073	NANOG, POU5F1, WNT3A	743	7	13588	7.83772	1	0.568877	61.1246
Annotation Cluster 20	Enrichment Score: 2.196190329147043
Category	Term	Count	%	PValue	Genes	List Total	Pop Hits	Pop Total	Fold Enrichment	Bonferroni	Benjamini	FDR
GOTERM_BP_FAT	GO:0007398~ectoderm development	19	1.81298	0.000324853	HRNR, PTGS2, PDGFA, GRHL3, SFN, MREG, COL5A2, KRT9, FOXQ1, BARX2, EVPL, POU5F1, IRF6, LAMA5, HOXC13, POU2F3, GAB1, FOXE1, COL1A1	743	133	13588	2.61257	0.560881	0.0214247	0.572377
GOTERM_BP_FAT	GO:0008544~epidermis development	18	1.71756	0.000444988	HRNR, PTGS2, PDGFA, GRHL3, SFN, MREG, COL5A2, KRT9, FOXQ1, BARX2, EVPL, IRF6, LAMA5, HOXC13, POU2F3, GAB1, FOXE1, COL1A1	743	125	13588	2.63348	0.676128	0.028494	0.783267
GOTERM_BP_FAT	GO:0001942~hair follicle development	8	0.763359	0.0181447	FOXQ1, BARX2, PTGS2, LAMA5, PDGFA, HOXC13, FOXE1, MREG	743	50	13588	2.92608	1	0.334266	27.6397
GOTERM_BP_FAT	GO:0022404~molting cycle process	8	0.763359	0.0181447	FOXQ1, BARX2, PTGS2, LAMA5, PDGFA, HOXC13, FOXE1, MREG	743	50	13588	2.92608	1	0.334266	27.6397
GOTERM_BP_FAT	GO:0022405~hair cycle process	8	0.763359	0.0181447	FOXQ1, BARX2, PTGS2, LAMA5, PDGFA, HOXC13, FOXE1, MREG	743	50	13588	2.92608	1	0.334266	27.6397
GOTERM_BP_FAT	GO:0042633~hair cycle	8	0.763359	0.0221407	FOXQ1, BARX2, PTGS2, LAMA5, PDGFA, HOXC13, FOXE1, MREG	743	52	13588	2.81354	1	0.362436	32.6699
GOTERM_BP_FAT	GO:0042303~molting cycle	8	0.763359	0.0221407	FOXQ1, BARX2, PTGS2, LAMA5, PDGFA, HOXC13, FOXE1, MREG	743	52	13588	2.81354	1	0.362436	32.6699
Annotation Cluster 21	Enrichment Score: 2.0272290127414205
Category	Term	Count	%	PValue	Genes	List Total	Pop Hits	Pop Total	Fold Enrichment	Bonferroni	Benjamini	FDR
GOTERM_BP_FAT	GO:0030326~embryonic limb morphogenesis	13	1.24046	0.00644424	RARG, LMX1B, HOXA13, TBX3, TBX4, HOXD12, GREM1, MMP13, HOXC10, MSX2, HOXA10, WNT9A, FGF4	743	97	13588	2.45097	1	0.168065	10.7939
GOTERM_BP_FAT	GO:0035113~embryonic appendage morphogenesis	13	1.24046	0.00644424	RARG, LMX1B, HOXA13, TBX3, TBX4, HOXD12, GREM1, MMP13, HOXC10, MSX2, HOXA10, WNT9A, FGF4	743	97	13588	2.45097	1	0.168065	10.7939
GOTERM_BP_FAT	GO:0035108~limb morphogenesis	14	1.33588	0.00990028	RARG, TBX3, LMX1B, HOXA13, TBX4, HOXD12, GREM1, MMP13, HOXC10, MSX2, HOXA10, WNT9A, FGF4, IDUA	743	115	13588	2.22637	1	0.230893	16.12
GOTERM_BP_FAT	GO:0035107~appendage morphogenesis	14	1.33588	0.00990028	RARG, TBX3, LMX1B, HOXA13, TBX4, HOXD12, GREM1, MMP13, HOXC10, MSX2, HOXA10, WNT9A, FGF4, IDUA	743	115	13588	2.22637	1	0.230893	16.12
GOTERM_BP_FAT	GO:0048736~appendage development	14	1.33588	0.0129866	RARG, TBX3, LMX1B, HOXA13, TBX4, HOXD12, GREM1, MMP13, HOXC10, MSX2, HOXA10, WNT9A, FGF4, IDUA	743	119	13588	2.15153	1	0.279511	20.6213
GOTERM_BP_FAT	GO:0060173~limb development	14	1.33588	0.0129866	RARG, TBX3, LMX1B, HOXA13, TBX4, HOXD12, GREM1, MMP13, HOXC10, MSX2, HOXA10, WNT9A, FGF4, IDUA	743	119	13588	2.15153	1	0.279511	20.6213
Annotation Cluster 22	Enrichment Score: 2.02409652993867
Category	Term	Count	%	PValue	Genes	List Total	Pop Hits	Pop Total	Fold Enrichment	Bonferroni	Benjamini	FDR
GOTERM_BP_FAT	GO:0045859~regulation of protein kinase activity	22	2.09924	0.0012599	CAV1, CSPG4, TRIB3, TLR4, SFN, SPRY4, AVPI1, CARD10, DGKA, IRAK3, SPRY2, CDKN1A, EREG, C1QTNF2, GAB1, TDGF1, FABP4, NRK, INS2, NRG1, DUSP9, GADD45A	743	186	13588	2.1631	0.958966	0.0606947	2.2027
GOTERM_BP_FAT	GO:0051338~regulation of transferase activity	23	2.19466	0.00128746	CAV1, CSPG4, TRIB3, TLR4, SFN, SPRY4, AVPI1, CARD10, DGKA, IRAK3, SPRY2, CDKN1A, EREG, C1QTNF2, GAB1, TDGF1, FABP4, NRK, INS2, NRG1, DUSP9, GADD45A, OAS1D	743	199	13588	2.11369	0.961735	0.0597133	2.25035
GOTERM_BP_FAT	GO:0043549~regulation of kinase activity	22	2.09924	0.0018756	CAV1, CSPG4, TRIB3, TLR4, SFN, SPRY4, AVPI1, CARD10, DGKA, IRAK3, SPRY2, CDKN1A, EREG, C1QTNF2, GAB1, TDGF1, FABP4, NRK, INS2, NRG1, DUSP9, GADD45A	743	192	13588	2.0955	0.991395	0.0761965	3.2624
GOTERM_BP_FAT	GO:0051348~negative regulation of transferase activity	10	0.954198	0.00209343	SPRY2, IRAK3, CDKN1A, CAV1, FABP4, TRIB3, DUSP9, GADD45A, SPRY4, OAS1D	743	53	13588	3.45057	0.995049	0.0833411	3.63471
GOTERM_BP_FAT	GO:0042325~regulation of phosphorylation	29	2.76718	0.00245497	CAV1, PDGFB, PDGFA, CSPG4, TRIB3, TLR4, SFN, IL34, SPRY4, DGKA, LIF, SPRY2, IRAK3, C1QTNF2, TDGF1, GAB1, NRG1, FAM129A, AVPI1, CARD10, CDKN1A, EREG, JUN, FABP4, NRK, INS2, DUSP9, IGFBP3, GADD45A	743	290	13588	1.8288	0.998023	0.0913414	4.24967
GOTERM_BP_FAT	GO:0019220~regulation of phosphate metabolic process	29	2.76718	0.00415395	CAV1, PDGFB, PDGFA, CSPG4, TRIB3, TLR4, SFN, IL34, SPRY4, DGKA, LIF, SPRY2, IRAK3, C1QTNF2, TDGF1, GAB1, NRG1, FAM129A, AVPI1, CARD10, CDKN1A, EREG, JUN, FABP4, NRK, INS2, DUSP9, IGFBP3, GADD45A	743	301	13588	1.76197	0.999974	0.122055	7.0903
GOTERM_BP_FAT	GO:0051174~regulation of phosphorus metabolic process	29	2.76718	0.00415395	CAV1, PDGFB, PDGFA, CSPG4, TRIB3, TLR4, SFN, IL34, SPRY4, DGKA, LIF, SPRY2, IRAK3, C1QTNF2, TDGF1, GAB1, NRG1, FAM129A, AVPI1, CARD10, CDKN1A, EREG, JUN, FABP4, NRK, INS2, DUSP9, IGFBP3, GADD45A	743	301	13588	1.76197	0.999974	0.122055	7.0903
GOTERM_BP_FAT	GO:0043405~regulation of MAP kinase activity	12	1.14504	0.00582251	SPRY2, IRAK3, CAV1, C1QTNF2, TDGF1, GAB1, CSPG4, TRIB3, INS2, DUSP9, AVPI1, SPRY4	743	84	13588	2.61257	1	0.158016	9.80255
GOTERM_BP_FAT	GO:0006469~negative regulation of protein kinase activity	9	0.858779	0.00602095	SPRY2, IRAK3, CDKN1A, CAV1, FABP4, TRIB3, DUSP9, GADD45A, SPRY4	743	51	13588	3.2273	1	0.159561	10.1201
GOTERM_BP_FAT	GO:0033673~negative regulation of kinase activity	9	0.858779	0.00602095	SPRY2, IRAK3, CDKN1A, CAV1, FABP4, TRIB3, DUSP9, GADD45A, SPRY4	743	51	13588	3.2273	1	0.159561	10.1201
GOTERM_BP_FAT	GO:0043086~negative regulation of catalytic activity	13	1.24046	0.00884754	CAV1, TRIB3, SPRY4, SPRY2, IRAK3, S1PR3, CDKN1A, APOA2, FABP4, DUSP9, NQO1, GADD45A, OAS1D	743	101	13588	2.3539	1	0.214982	14.5303
GOTERM_BP_FAT	GO:0044092~negative regulation of molecular function	15	1.4313	0.013001	CAV1, TRIB3, SPRY4, SPRY2, IRAK3, S1PR3, ADRB2, APOA2, CDKN1A, HMOX1, FABP4, DUSP9, NQO1, GADD45A, OAS1D	743	132	13588	2.07818	1	0.277454	20.6418
GOTERM_BP_FAT	GO:0043407~negative regulation of MAP kinase activity	5	0.477099	0.0212197	SPRY2, IRAK3, CAV1, DUSP9, SPRY4	743	20	13588	4.57201	1	0.357051	31.5407
GOTERM_BP_FAT	GO:0044093~positive regulation of molecular function	25	2.3855	0.0475631	CAV1, GNA15, CSPG4, PML, ITGB2, TLR4, DGKA, IRAK3, AGTR2, NLRC3, NOD1, GAB1, C1QTNF2, TDGF1, PYCARD, NRG1, AVPI1, CARD10, ADRB2, CHRM3, EREG, PLCG2, ADM2, NRK, INS2	743	306	13588	1.49412	1	0.549035	57.7242
GOTERM_BP_FAT	GO:0045860~positive regulation of protein kinase activity	12	1.14504	0.0763559	DGKA, EREG, C1QTNF2, TDGF1, GAB1, CSPG4, NRK, TLR4, INS2, NRG1, AVPI1, CARD10	743	124	13588	1.76981	1	0.662951	75.4213
GOTERM_BP_FAT	GO:0043085~positive regulation of catalytic activity	21	2.00382	0.0792081	CAV1, GNA15, PML, CSPG4, TLR4, AVPI1, CARD10, DGKA, ADRB2, AGTR2, NOD1, EREG, CHRM3, C1QTNF2, GAB1, TDGF1, PYCARD, NRK, ADM2, INS2, NRG1	743	261	13588	1.47145	1	0.669107	76.7283
GOTERM_BP_FAT	GO:0000165~MAPKKK cascade	11	1.04962	0.0934198	CAV1, C1QTNF2, TDGF1, GAB1, NPHS1, CSPG4, NRK, INS2, DUSP9, NRG1, AVPI1	743	114	13588	1.76463	1	0.711231	82.32
GOTERM_BP_FAT	GO:0033674~positive regulation of kinase activity	12	1.14504	0.0986112	DGKA, EREG, C1QTNF2, TDGF1, GAB1, CSPG4, NRK, TLR4, INS2, NRG1, AVPI1, CARD10	743	130	13588	1.68813	1	0.71928	84.0258
Annotation Cluster 23	Enrichment Score: 2.0209182279602347
Category	Term	Count	%	PValue	Genes	List Total	Pop Hits	Pop Total	Fold Enrichment	Bonferroni	Benjamini	FDR
GOTERM_BP_FAT	GO:0035295~tube development	28	2.67176	0.00126897	DLC1, FGF18, PDGFA, WNT3A, PML, CDH1, NR3C1, GREM1, ASAH1, ZIC3, FOXH1, SPRY2, WNT4, HAND1, CRISPLD2, GATA4, LOX, ETV4, PITX2, B4GALT1, FLT1, TBX3, PDPN, NODAL, TBX4, MGP, MMP14, LAMA5	743	264	13588	1.93964	0.959899	0.0599788	2.21838
GOTERM_BP_FAT	GO:0060541~respiratory system development	14	1.33588	0.0178286	FGF18, RARG, PDPN, PDGFA, NODAL, TBX4, MGP, MMP14, ASAH1, SPRY2, CRISPLD2, LAMA5, LOX, PITX2	743	124	13588	2.06478	1	0.334257	27.2271
GOTERM_BP_FAT	GO:0030324~lung development	13	1.24046	0.0179121	FGF18, PDPN, PDGFA, NODAL, TBX4, MGP, MMP14, ASAH1, SPRY2, CRISPLD2, LAMA5, LOX, PITX2	743	111	13588	2.14184	1	0.333126	27.3362
GOTERM_BP_FAT	GO:0030323~respiratory tube development	13	1.24046	0.0203522	FGF18, PDPN, PDGFA, NODAL, TBX4, MGP, MMP14, ASAH1, SPRY2, CRISPLD2, LAMA5, LOX, PITX2	743	113	13588	2.10393	1	0.347483	30.4607
Annotation Cluster 24	Enrichment Score: 2.0162554599698836
Category	Term	Count	%	PValue	Genes	List Total	Pop Hits	Pop Total	Fold Enrichment	Bonferroni	Benjamini	FDR
GOTERM_BP_FAT	GO:0043067~regulation of programmed cell death	47	4.48473	0.00363495	TRAF1, HOXA13, ERBB3, MMP9, CLU, PML, JAG2, CDH1, PMAIP1, NR3C1, FOXO3, MSX2, IRAK3, AGTR2, NOD1, APOE, HMOX1, PYCARD, TRP53INP1, SKIL, NEFL, PHLDA3, FGF4, SPP1, B4GALT1, IL2RB, CD3G, RARG, CEBPB, TBX3, GAL, BCL2L10, PROC, CARD10, CARD11, SERPINB9, ADRB2, CDKN1A, NUPR1, BTG2, CASP14, PLCG2, CASP12, INS2, PERP, IGFBP3, CAMK1D	743	560	13588	1.53489	0.999901	0.114294	6.23109
GOTERM_BP_FAT	GO:0010941~regulation of cell death	47	4.48473	0.00399463	TRAF1, HOXA13, ERBB3, MMP9, CLU, PML, JAG2, CDH1, PMAIP1, NR3C1, FOXO3, MSX2, IRAK3, AGTR2, NOD1, APOE, HMOX1, PYCARD, TRP53INP1, SKIL, NEFL, PHLDA3, FGF4, SPP1, B4GALT1, IL2RB, CD3G, RARG, CEBPB, TBX3, GAL, BCL2L10, PROC, CARD10, CARD11, SERPINB9, ADRB2, CDKN1A, NUPR1, BTG2, CASP14, PLCG2, CASP12, INS2, PERP, IGFBP3, CAMK1D	743	563	13588	1.52671	0.99996	0.120444	6.82734
GOTERM_BP_FAT	GO:0042981~regulation of apoptosis	46	4.38931	0.00475807	TRAF1, HOXA13, ERBB3, MMP9, CLU, PML, JAG2, CDH1, PMAIP1, NR3C1, FOXO3, MSX2, IRAK3, AGTR2, NOD1, APOE, HMOX1, PYCARD, TRP53INP1, SKIL, NEFL, PHLDA3, FGF4, SPP1, B4GALT1, IL2RB, CD3G, RARG, CEBPB, TBX3, GAL, BCL2L10, PROC, CARD10, CARD11, SERPINB9, ADRB2, CDKN1A, NUPR1, BTG2, CASP14, CASP12, INS2, PERP, IGFBP3, CAMK1D	743	553	13588	1.52125	0.999994	0.135456	8.08106
GOTERM_BP_FAT	GO:0043068~positive regulation of programmed cell death	23	2.19466	0.0186149	B4GALT1, CEBPB, RARG, HOXA13, MMP9, PML, FOXO3, NR3C1, PMAIP1, GAL, ADRB2, CDKN1A, NOD1, NUPR1, CASP14, APOE, HMOX1, CASP12, PYCARD, TRP53INP1, PERP, IGFBP3, PHLDA3	743	250	13588	1.6825	1	0.334224	28.2495
GOTERM_BP_FAT	GO:0010942~positive regulation of cell death	23	2.19466	0.0202132	B4GALT1, CEBPB, RARG, HOXA13, MMP9, PML, FOXO3, NR3C1, PMAIP1, GAL, ADRB2, CDKN1A, NOD1, NUPR1, CASP14, APOE, HMOX1, CASP12, PYCARD, TRP53INP1, PERP, IGFBP3, PHLDA3	743	252	13588	1.66914	1	0.347847	30.2862
GOTERM_BP_FAT	GO:0043065~positive regulation of apoptosis	22	2.09924	0.0307302	B4GALT1, CEBPB, RARG, HOXA13, MMP9, PML, FOXO3, NR3C1, PMAIP1, GAL, ADRB2, NOD1, NUPR1, CASP14, APOE, HMOX1, CASP12, PYCARD, TRP53INP1, PERP, IGFBP3, PHLDA3	743	248	13588	1.62232	1	0.43148	42.3879
Annotation Cluster 25	Enrichment Score: 1.9419232842639063
Category	Term	Count	%	PValue	Genes	List Total	Pop Hits	Pop Total	Fold Enrichment	Bonferroni	Benjamini	FDR
GOTERM_BP_FAT	GO:0003007~heart morphogenesis	12	1.14504	0.0021434	DLC1, MSX2, TBX3, HAND1, SMAD7, TBX2, NODAL, WNT3A, GATA4, TBX1, ZIC3, PITX2	743	74	13588	2.96563	0.995639	0.0826541	3.71992
GOTERM_BP_FAT	GO:0007507~heart development	21	2.00382	0.0200841	DLC1, TBX3, SMAD7, TBX2, ERBB3, WNT3A, NODAL, HSPG2, TBX1, ZIC3, FOXH1, VCAM1, MSX2, HAND1, GATA4, GAB1, TDGF1, NPPB, ADAM19, NRG1, PITX2	743	223	13588	1.72219	1	0.348356	30.1238
GOTERM_BP_FAT	GO:0048738~cardiac muscle tissue development	8	0.763359	0.0346956	HAND1, SMAD7, TBX2, TDGF1, GATA4, HSPG2, NRG1, PITX2	743	57	13588	2.56674	1	0.465	46.4131
Annotation Cluster 26	Enrichment Score: 1.9359103956110884
Category	Term	Count	%	PValue	Genes	List Total	Pop Hits	Pop Total	Fold Enrichment	Bonferroni	Benjamini	FDR
GOTERM_BP_FAT	GO:0007179~transforming growth factor beta receptor signaling pathway	9	0.858779	0.0041185	FOXH1, PDGFB, SMAD7, PDGFA, NODAL, PML, SKIL, BMP8B, BMP8A	743	48	13588	3.429	0.999971	0.122494	7.03185
GOTERM_BP_FAT	GO:0007167~enzyme linked receptor protein signaling pathway	25	2.3855	0.0146186	FGF18, PDGFB, PDGFA, ERBB3, CSPG4, PML, FOXH1, MSX2, PTK2B, GAB1, SKIL, FGF4, CSF1R, FLT1, SMAD7, NODAL, ARID5B, FGF21, PTPRN, EPHA2, EREG, CSRNP1, INS2, BMP8B, BMP8A	743	273	13588	1.67473	1	0.289809	22.9086
GOTERM_BP_FAT	GO:0007178~transmembrane receptor protein serine/threonine kinase signaling pathway	10	0.954198	0.0258597	FOXH1, MSX2, PDGFB, SMAD7, PDGFA, NODAL, PML, SKIL, BMP8B, BMP8A	743	78	13588	2.34462	1	0.392851	37.0534
Annotation Cluster 27	Enrichment Score: 1.8705819623371245
Category	Term	Count	%	PValue	Genes	List Total	Pop Hits	Pop Total	Fold Enrichment	Bonferroni	Benjamini	FDR
GOTERM_MF_FAT	GO:0005372~water transporter activity	5	0.477099	0.00292219	AQP9, PDPN, AQP1, SLC14A1, AQP3	717	12	13288	7.72199	0.872948	0.0823737	4.32135
GOTERM_MF_FAT	GO:0015250~water channel activity	4	0.381679	0.0185695	AQP9, PDPN, AQP1, AQP3	717	11	13288	6.73919	0.999998	0.347064	24.6436
GOTERM_BP_FAT	GO:0006833~water transport	4	0.381679	0.0246367	AQP9, AQP1, SLC14A1, AQP3	743	12	13588	6.09601	1	0.384948	35.6425
GOTERM_BP_FAT	GO:0042044~fluid transport	4	0.381679	0.0246367	AQP9, AQP1, SLC14A1, AQP3	743	12	13588	6.09601	1	0.384948	35.6425
Annotation Cluster 28	Enrichment Score: 1.82027486569279
Category	Term	Count	%	PValue	Genes	List Total	Pop Hits	Pop Total	Fold Enrichment	Bonferroni	Benjamini	FDR
GOTERM_BP_FAT	GO:0007517~muscle organ development	21	2.00382	0.00150428	CAV2, CAV1, SMAD7, TBX2, ARID5B, TNC, HSPG2, MYLPF, TBX1, SIX4, SMTNL1, FLNB, LIF, HAND1, LAMA5, PAX7, GATA4, TDGF1, ETV1, NRG1, PITX2	743	176	13588	2.18209	0.977923	0.0669823	2.62461
GOTERM_BP_FAT	GO:0014706~striated muscle tissue development	15	1.4313	0.00942693	CAV2, CAV1, SMAD7, TBX2, TNC, HSPG2, MYLPF, SIX4, FLNB, HAND1, PAX7, TDGF1, GATA4, NRG1, PITX2	743	127	13588	2.16	1	0.225262	15.4087
GOTERM_BP_FAT	GO:0060537~muscle tissue development	15	1.4313	0.0165511	CAV2, CAV1, SMAD7, TBX2, TNC, HSPG2, MYLPF, SIX4, FLNB, HAND1, PAX7, TDGF1, GATA4, NRG1, PITX2	743	136	13588	2.01706	1	0.316723	25.5365
GOTERM_BP_FAT	GO:0048738~cardiac muscle tissue development	8	0.763359	0.0346956	HAND1, SMAD7, TBX2, TDGF1, GATA4, HSPG2, NRG1, PITX2	743	57	13588	2.56674	1	0.465	46.4131
GOTERM_BP_FAT	GO:0007519~skeletal muscle tissue development	8	0.763359	0.0972354	CAV2, CAV1, TNC, PAX7, MYLPF, SIX4, FLNB, PITX2	743	72	13588	2.032	1	0.717463	83.5896
Annotation Cluster 29	Enrichment Score: 1.7992496401944256
Category	Term	Count	%	PValue	Genes	List Total	Pop Hits	Pop Total	Fold Enrichment	Bonferroni	Benjamini	FDR
GOTERM_BP_FAT	GO:0001825~blastocyst formation	6	0.572519	0.00579961	ESRRB, POU5F1, NODAL, CDH1, SKIL, JUNB	743	22	13588	4.98764	1	0.159141	9.76582
GOTERM_BP_FAT	GO:0001829~trophectodermal cell differentiation	5	0.477099	0.00947609	ESRRB, POU5F1, NODAL, CDH1, JUNB	743	16	13588	5.71501	1	0.224205	15.4828
GOTERM_BP_FAT	GO:0001824~blastocyst development	7	0.667939	0.0728154	ESRRB, POU5F1, NODAL, GRN, CDH1, SKIL, JUNB	743	54	13588	2.37067	1	0.652857	73.7025
Annotation Cluster 30	Enrichment Score: 1.7601075515428615
Category	Term	Count	%	PValue	Genes	List Total	Pop Hits	Pop Total	Fold Enrichment	Bonferroni	Benjamini	FDR
GOTERM_BP_FAT	GO:0042632~cholesterol homeostasis	6	0.572519	0.0120988	APOA2, NPC1, CAV1, APOE, FABP4, NR5A2	743	26	13588	4.22031	1	0.265328	19.3505
GOTERM_BP_FAT	GO:0055092~sterol homeostasis	6	0.572519	0.0120988	APOA2, NPC1, CAV1, APOE, FABP4, NR5A2	743	26	13588	4.22031	1	0.265328	19.3505
GOTERM_BP_FAT	GO:0055088~lipid homeostasis	6	0.572519	0.0358256	APOA2, NPC1, CAV1, APOE, FABP4, NR5A2	743	34	13588	3.2273	1	0.473629	47.5106
Annotation Cluster 31	Enrichment Score: 1.7525330167124424
Category	Term	Count	%	PValue	Genes	List Total	Pop Hits	Pop Total	Fold Enrichment	Bonferroni	Benjamini	FDR
GOTERM_BP_FAT	GO:0006979~response to oxidative stress	15	1.4313	0.000244447	CYP11A1, PTGS2, CLU, DUOX1, MMP14, GPX2, GPX6, APOE, GPX4, HMOX1, GAB1, TXNRD1, COL1A1, NQO1, SRXN1	743	87	13588	3.15311	0.461657	0.0185905	0.430994
GOTERM_MF_FAT	GO:0016209~antioxidant activity	7	0.667939	0.0192234	GPX2, PTGS2, GPX6, GPX4, DUOX1, TXNRD1, SRXN1	717	40	13288	3.24324	0.999999	0.347954	25.398
GOTERM_MF_FAT	GO:0004601~peroxidase activity	5	0.477099	0.0612655	GPX2, PTGS2, GPX6, GPX4, DUOX1	717	28	13288	3.30942	1	0.582704	61.4936
GOTERM_MF_FAT	GO:0016684~oxidoreductase activity, acting on peroxide as acceptor	5	0.477099	0.0612655	GPX2, PTGS2, GPX6, GPX4, DUOX1	717	28	13288	3.30942	1	0.582704	61.4936
GOTERM_MF_FAT	GO:0004602~glutathione peroxidase activity	3	0.28626	0.0979236	GPX2, GPX6, GPX4	717	10	13288	5.55983	1	0.702073	78.8943
Annotation Cluster 32	Enrichment Score: 1.7273697961105916
Category	Term	Count	%	PValue	Genes	List Total	Pop Hits	Pop Total	Fold Enrichment	Bonferroni	Benjamini	FDR
GOTERM_CC_FAT	GO:0031674~I band	9	0.858779	0.00657503	JUP, KRT19, TRIM54, KRT8, HSPB1, SMTNL1, TRIM63, FLNC, FLNB	667	53	12504	3.18339	0.897968	0.102991	8.61311
GOTERM_CC_FAT	GO:0030018~Z disc	8	0.763359	0.0102949	JUP, KRT19, TRIM54, KRT8, HSPB1, TRIM63, FLNC, FLNB	667	46	12504	3.26028	0.972138	0.150197	13.1762
GOTERM_CC_FAT	GO:0044449~contractile fiber part	11	1.04962	0.0157756	JUP, KRT19, TRIM54, PECAM1, KRT8, HSPB1, MYH13, SMTNL1, TRIM63, FLNC, FLNB	667	86	12504	2.39782	0.995921	0.184353	19.5157
GOTERM_CC_FAT	GO:0030017~sarcomere	10	0.954198	0.0259713	JUP, KRT19, TRIM54, KRT8, HSPB1, MYH13, SMTNL1, TRIM63, FLNC, FLNB	667	80	12504	2.34333	0.999889	0.23493	30.1823
GOTERM_CC_FAT	GO:0043292~contractile fiber	11	1.04962	0.0295126	JUP, KRT19, TRIM54, PECAM1, KRT8, HSPB1, MYH13, SMTNL1, TRIM63, FLNC, FLNB	667	95	12504	2.17066	0.999968	0.25632	33.5695
GOTERM_CC_FAT	GO:0030016~myofibril	10	0.954198	0.052817	JUP, KRT19, TRIM54, KRT8, HSPB1, MYH13, SMTNL1, TRIM63, FLNC, FLNB	667	91	12504	2.06007	1	0.382088	52.3303
Annotation Cluster 33	Enrichment Score: 1.7095797994711375
Category	Term	Count	%	PValue	Genes	List Total	Pop Hits	Pop Total	Fold Enrichment	Bonferroni	Benjamini	FDR
GOTERM_MF_FAT	GO:0015293~symporter activity	16	1.52672	0.00493417	SLC16A14, SLC2A9, SLC5A5, SLC38A3, SLC20A1, SLC6A12, SLC5A1, SLC45A1, SLC6A14, SLC6A17, SLC34A3, SLC1A5, SLC4A11, SLC2A3, SLC16A9, SLC28A1	717	132	13288	2.2464	0.969414	0.121163	7.19462
GOTERM_MF_FAT	GO:0015370~solute:sodium symporter activity	7	0.667939	0.0358214	SLC1A5, SLC5A5, SLC6A12, SLC5A1, SLC6A14, SLC6A17, SLC28A1	717	46	13288	2.8202	1	0.474255	42.3423
GOTERM_MF_FAT	GO:0015294~solute:cation symporter activity	9	0.858779	0.0420633	SLC1A5, SLC2A9, SLC5A5, SLC2A3, SLC6A12, SLC5A1, SLC6A14, SLC6A17, SLC28A1	717	73	13288	2.28486	1	0.513901	47.7267
Annotation Cluster 34	Enrichment Score: 1.5790320256044585
Category	Term	Count	%	PValue	Genes	List Total	Pop Hits	Pop Total	Fold Enrichment	Bonferroni	Benjamini	FDR
GOTERM_MF_FAT	GO:0048407~platelet-derived growth factor binding	4	0.381679	0.0102474	COL3A1, COL1A2, COL6A1, COL1A1	717	9	13288	8.23679	0.999298	0.228445	14.3998
GOTERM_CC_FAT	GO:0005581~collagen	5	0.477099	0.0162966	COL3A1, COL1A2, COL1A1, LOX, COL5A2	667	19	12504	4.93332	0.996604	0.183753	20.0954
GOTERM_MF_FAT	GO:0046332~SMAD binding	5	0.477099	0.0203022	FOXH1, COL3A1, COL1A2, PML, COL5A2	717	20	13288	4.63319	0.999999	0.354799	26.6271
GOTERM_CC_FAT	GO:0005583~fibrillar collagen	3	0.28626	0.049762	COL3A1, COL1A2, COL1A1	667	7	12504	8.03427	1	0.371713	50.1877
GOTERM_MF_FAT	GO:0005201~extracellular matrix structural constituent	5	0.477099	0.0754546	COL3A1, COL1A2, COL1A1, COL5A2, EMILIN1	717	30	13288	3.0888	1	0.634185	69.4024
Annotation Cluster 35	Enrichment Score: 1.5554241716115278
Category	Term	Count	%	PValue	Genes	List Total	Pop Hits	Pop Total	Fold Enrichment	Bonferroni	Benjamini	FDR
GOTERM_BP_FAT	GO:0050819~negative regulation of coagulation	4	0.381679	0.0106316	THBD, ANXA5, PROC, ANXA2	743	9	13588	8.12801	1	0.243547	17.208
GOTERM_BP_FAT	GO:0050818~regulation of coagulation	5	0.477099	0.0212197	THBD, TLR4, ANXA5, PROC, ANXA2	743	20	13588	4.57201	1	0.357051	31.5407
GOTERM_BP_FAT	GO:0051241~negative regulation of multicellular organismal process	10	0.954198	0.0955847	INHBA, IRAK3, ADRB2, AGTR2, THBD, HMOX1, SMTNL1, ANXA5, PROC, ANXA2	743	100	13588	1.8288	1	0.714526	83.0513
Annotation Cluster 36	Enrichment Score: 1.5508680675560347
Category	Term	Count	%	PValue	Genes	List Total	Pop Hits	Pop Total	Fold Enrichment	Bonferroni	Benjamini	FDR
GOTERM_BP_FAT	GO:0003007~heart morphogenesis	12	1.14504	0.0021434	DLC1, MSX2, TBX3, HAND1, SMAD7, TBX2, NODAL, WNT3A, GATA4, TBX1, ZIC3, PITX2	743	74	13588	2.96563	0.995639	0.0826541	3.71992
GOTERM_BP_FAT	GO:0001947~heart looping	6	0.572519	0.0120988	TBX3, HAND1, NODAL, WNT3A, GATA4, ZIC3	743	26	13588	4.22031	1	0.265328	19.3505
GOTERM_BP_FAT	GO:0007368~determination of left/right symmetry	6	0.572519	0.0834836	FOXH1, NODAL, WNT3A, TBX1, ZIC3, PITX2	743	43	13588	2.55182	1	0.683388	78.5652
GOTERM_BP_FAT	GO:0009855~determination of bilateral symmetry	6	0.572519	0.0901793	FOXH1, NODAL, WNT3A, TBX1, ZIC3, PITX2	743	44	13588	2.49382	1	0.705174	81.1697
GOTERM_BP_FAT	GO:0009799~determination of symmetry	6	0.572519	0.0901793	FOXH1, NODAL, WNT3A, TBX1, ZIC3, PITX2	743	44	13588	2.49382	1	0.705174	81.1697
Annotation Cluster 37	Enrichment Score: 1.5489514418568864
Category	Term	Count	%	PValue	Genes	List Total	Pop Hits	Pop Total	Fold Enrichment	Bonferroni	Benjamini	FDR
GOTERM_BP_FAT	GO:0030574~collagen catabolic process	5	0.477099	0.0118658	MMP10, MMP9, MMP14, MMP3, MMP13	743	17	13588	5.37883	1	0.26318	19.0137
GOTERM_BP_FAT	GO:0044243~multicellular organismal catabolic process	5	0.477099	0.0146097	MMP10, MMP9, MMP14, MMP3, MMP13	743	18	13588	5.08001	1	0.291906	22.8963
GOTERM_BP_FAT	GO:0032963~collagen metabolic process	5	0.477099	0.0340986	MMP10, MMP9, MMP14, MMP3, MMP13	743	23	13588	3.97566	1	0.461444	45.8246
GOTERM_BP_FAT	GO:0044259~multicellular organismal macromolecule metabolic process	5	0.477099	0.0392077	MMP10, MMP9, MMP14, MMP3, MMP13	743	24	13588	3.81	1	0.498023	50.6702
GOTERM_MF_FAT	GO:0004222~metalloendopeptidase activity	12	1.14504	0.043308	MMP10, MMP9, MEP1B, PAPLN, ADAM19, MMP28, MMP15, MMP14, TLL2, MMP3, MMP13, MMP12	717	114	13288	1.95082	1	0.516103	48.7427
GOTERM_BP_FAT	GO:0044236~multicellular organismal metabolic process	5	0.477099	0.0506617	MMP10, MMP9, MMP14, MMP3, MMP13	743	26	13588	3.51693	1	0.563184	60.0893
Annotation Cluster 38	Enrichment Score: 1.51317372458046
Category	Term	Count	%	PValue	Genes	List Total	Pop Hits	Pop Total	Fold Enrichment	Bonferroni	Benjamini	FDR
GOTERM_CC_FAT	GO:0000267~cell fraction	45	4.29389	0.0166214	CAV1, CYP2F2, HPRT, PTGS2, SCN3A, CALD1, PML, JAG2, ACSBG2, ITGB2, CPEB1, FOXO3, TAPBP, ANXA7, FOLR4, MCTP2, FOLR1, FMO2, GPX4, HMOX1, B4GALNT2, GNAT1, HAL, DHRS9, IGFALS, EPHX1, GRIA3, ITPR3, PTPRN, NR0B1, CPT1A, BCL2L10, TCL1, ANXA2, ADRB2, LRP1, LYNX1, IGF2R, PECAM1, LTB4R2, HSPB1, MEP1B, CTSB, LRP2, SYTL1	667	596	12504	1.41543	0.99697	0.18125	20.4549
GOTERM_CC_FAT	GO:0005626~insoluble fraction	40	3.81679	0.0238521	CAV1, CYP2F2, PTGS2, SCN3A, CALD1, PML, ACSBG2, JAG2, ITGB2, CPEB1, FOXO3, TAPBP, ANXA7, FOLR4, MCTP2, FOLR1, FMO2, HMOX1, B4GALNT2, GNAT1, DHRS9, IGFALS, EPHX1, GRIA3, ITPR3, PTPRN, NR0B1, CPT1A, BCL2L10, TCL1, ANXA2, ADRB2, LRP1, LYNX1, IGF2R, LTB4R2, HSPB1, MEP1B, LRP2, SYTL1	667	528	12504	1.4202	0.999764	0.229739	28.0795
GOTERM_CC_FAT	GO:0005624~membrane fraction	36	3.43511	0.0728258	CAV1, CYP2F2, PTGS2, SCN3A, CALD1, ACSBG2, JAG2, ITGB2, CPEB1, FOXO3, TAPBP, FOLR4, MCTP2, FOLR1, FMO2, HMOX1, B4GALNT2, GNAT1, DHRS9, IGFALS, EPHX1, GRIA3, ITPR3, PTPRN, CPT1A, BCL2L10, TCL1, ANXA2, ADRB2, LRP1, LYNX1, IGF2R, LTB4R2, MEP1B, LRP2, SYTL1	667	510	12504	1.32329	1	0.463621	64.3844
Annotation Cluster 39	Enrichment Score: 1.507537619633467
Category	Term	Count	%	PValue	Genes	List Total	Pop Hits	Pop Total	Fold Enrichment	Bonferroni	Benjamini	FDR
GOTERM_BP_FAT	GO:0003006~reproductive developmental process	24	2.29008	0.018255	B4GALT1, DHH, NANOG, RNF17, RARG, TBX3, HOXA13, DMRT3, TNC, ADAD1, DMRT1, FOXO3, NR0B1, MMP14, VGF, JUNB, LIF, WNT4, REC8, PRDM14, EREG, SERPINB5, PCYT1B, OAS1D	743	264	13588	1.66255	1	0.333557	27.7832
GOTERM_BP_FAT	GO:0048609~reproductive process in a multicellular organism	32	3.05344	0.0405511	XDH, NANOS3, DHH, CAV1, RNF17, CCIN, ADAD1, JAG2, ACSBG2, FOXO3, VGF, LIF, KRT9, WNT4, PRDM14, GPX4, ZFP296, PIWIL2, PCYT1B, ODF1, B4GALT1, NODAL, S100A11, MORC1, NR0B1, MMP14, JUNB, REC8, EREG, OAS1D, BMP8B, BMP8A	743	409	13588	1.43085	1	0.50294	51.8747
GOTERM_BP_FAT	GO:0032504~multicellular organism reproduction	32	3.05344	0.0405511	XDH, NANOS3, DHH, CAV1, RNF17, CCIN, ADAD1, JAG2, ACSBG2, FOXO3, VGF, LIF, KRT9, WNT4, PRDM14, GPX4, ZFP296, PIWIL2, PCYT1B, ODF1, B4GALT1, NODAL, S100A11, MORC1, NR0B1, MMP14, JUNB, REC8, EREG, OAS1D, BMP8B, BMP8A	743	409	13588	1.43085	1	0.50294	51.8747
Annotation Cluster 40	Enrichment Score: 1.488939884953078
Category	Term	Count	%	PValue	Genes	List Total	Pop Hits	Pop Total	Fold Enrichment	Bonferroni	Benjamini	FDR
GOTERM_MF_FAT	GO:0000293~ferric-chelate reductase activity	3	0.28626	0.0161759	FRRS1, STEAP3, CYB561	717	4	13288	13.8996	0.99999	0.318351	21.8211
GOTERM_MF_FAT	GO:0016723~oxidoreductase activity, oxidizing metal ions, NAD or NADP as acceptor	3	0.28626	0.0260028	FRRS1, STEAP3, CYB561	717	5	13288	11.1197	1	0.411807	32.814
GOTERM_MF_FAT	GO:0016722~oxidoreductase activity, oxidizing metal ions	3	0.28626	0.0811508	FRRS1, STEAP3, CYB561	717	9	13288	6.17759	1	0.648934	72.1277
Annotation Cluster 41	Enrichment Score: 1.4640183330214125
Category	Term	Count	%	PValue	Genes	List Total	Pop Hits	Pop Total	Fold Enrichment	Bonferroni	Benjamini	FDR
GOTERM_MF_FAT	GO:0043167~ion binding	236	22.5191	0.0288362	MOCOS, S100A4, HRNR, S100A6, SCN3A, PTGS2, SCN3B, PDLIM1, C1RB, MAT1A, S100A1, CAPNS1, RARG, CLCA3, CLCA6, UBR4, COLEC11, PARP12, PLA2G2E, PLA2G2F, SCN1B, TRIML1, PLAGL1, 1600014K23RIK, DNMT3L, CASZ1, KLF5, KLF6, KLF9, CRIP2, ESRRB, CHI3L1, S100A11, S100A10, KLF14, CSRP1, S100A13, LASP1, GM10324, TLL2, KLF2, ABO, STEAP3, KCNJ15, STEAP4, GM14124, TRPV2, ZFP42, TRPV3, PDE11A, MMP28, RLIM, KCNG3, ZF…	717	3934	13288	1.11178	1	0.436174	35.7045
GOTERM_MF_FAT	GO:0043169~cation binding	233	22.2328	0.0307974	MOCOS, S100A4, HRNR, S100A6, SCN3A, PTGS2, SCN3B, PDLIM1, C1RB, MAT1A, S100A1, CAPNS1, RARG, CLCA3, UBR4, COLEC11, PARP12, PLA2G2E, PLA2G2F, SCN1B, TRIML1, PLAGL1, 1600014K23RIK, DNMT3L, CASZ1, KLF5, KLF6, KLF9, CRIP2, ESRRB, CHI3L1, S100A11, S100A10, KLF14, CSRP1, S100A13, LASP1, GM10324, TLL2, KLF2, ABO, STEAP3, KCNJ15, STEAP4, GM14124, TRPV2, ZFP42, TRPV3, PDE11A, MMP28, RLIM, KCNG3, ZFP36, ZF…	717	3885	13288	1.11149	1	0.440302	37.6369
GOTERM_MF_FAT	GO:0046872~metal ion binding	229	21.8511	0.0456555	MOCOS, S100A4, HRNR, S100A6, SCN3A, PTGS2, SCN3B, PDLIM1, C1RB, MAT1A, S100A1, CAPNS1, RARG, CLCA3, UBR4, COLEC11, PARP12, PLA2G2E, PLA2G2F, SCN1B, TRIML1, PLAGL1, 1600014K23RIK, DNMT3L, CASZ1, KLF5, KLF6, KLF9, CRIP2, ESRRB, S100A11, S100A10, KLF14, CSRP1, S100A13, LASP1, GM10324, TLL2, KLF2, ABO, STEAP3, KCNJ15, STEAP4, GM14124, TRPV2, ZFP42, TRPV3, PDE11A, MMP28, RLIM, KCNG3, ZFP36, ZFP429, FB…	717	3850	13288	1.10234	1	0.511393	50.6087
Annotation Cluster 42	Enrichment Score: 1.3968316487597208
Category	Term	Count	%	PValue	Genes	List Total	Pop Hits	Pop Total	Fold Enrichment	Bonferroni	Benjamini	FDR
GOTERM_BP_FAT	GO:0007548~sex differentiation	15	1.4313	0.0114633	B4GALT1, DHH, NANOG, TBX3, HOXA13, DMRT3, DMRT1, FOXO3, NR0B1, VGF, MMP14, WNT4, EREG, PCYT1B, OAS1D	743	130	13588	2.11016	1	0.257701	18.429
GOTERM_BP_FAT	GO:0003006~reproductive developmental process	24	2.29008	0.018255	B4GALT1, DHH, NANOG, RNF17, RARG, TBX3, HOXA13, DMRT3, TNC, ADAD1, DMRT1, FOXO3, NR0B1, MMP14, VGF, JUNB, LIF, WNT4, REC8, PRDM14, EREG, SERPINB5, PCYT1B, OAS1D	743	264	13588	1.66255	1	0.333557	27.7832
GOTERM_BP_FAT	GO:0048608~reproductive structure development	14	1.33588	0.0253096	DHH, NANOG, RARG, HOXA13, TNC, FOXO3, NR0B1, VGF, MMP14, WNT4, EREG, SERPINB5, PCYT1B, OAS1D	743	130	13588	1.96948	1	0.388553	36.4224
GOTERM_BP_FAT	GO:0045137~development of primary sexual characteristics	12	1.14504	0.026358	DHH, NANOG, WNT4, TBX3, EREG, HOXA13, FOXO3, PCYT1B, VGF, MMP14, NR0B1, OAS1D	743	104	13588	2.11016	1	0.396451	37.6198
GOTERM_BP_FAT	GO:0001541~ovarian follicle development	6	0.572519	0.0319416	EREG, FOXO3, PCYT1B, VGF, MMP14, OAS1D	743	33	13588	3.32509	1	0.44188	43.6469
GOTERM_BP_FAT	GO:0046545~development of primary female sexual characteristics	8	0.763359	0.0346956	WNT4, TBX3, EREG, FOXO3, PCYT1B, VGF, MMP14, OAS1D	743	57	13588	2.56674	1	0.465	46.4131
GOTERM_BP_FAT	GO:0008406~gonad development	10	0.954198	0.0504188	DHH, NANOG, WNT4, EREG, FOXO3, PCYT1B, VGF, MMP14, NR0B1, OAS1D	743	88	13588	2.07818	1	0.563683	59.9085
GOTERM_BP_FAT	GO:0046660~female sex differentiation	8	0.763359	0.0590567	WNT4, TBX3, EREG, FOXO3, PCYT1B, VGF, MMP14, OAS1D	743	64	13588	2.286	1	0.604994	65.8857
GOTERM_BP_FAT	GO:0048477~oogenesis	6	0.572519	0.0594698	NANOS3, REC8, WNT4, EREG, PIWIL2, FOXO3	743	39	13588	2.81354	1	0.605427	66.1493
GOTERM_BP_FAT	GO:0048599~oocyte development	4	0.381679	0.0622553	REC8, WNT4, EREG, FOXO3	743	17	13588	4.30306	1	0.62059	67.8775
GOTERM_BP_FAT	GO:0008585~female gonad development	7	0.667939	0.0676923	WNT4, EREG, FOXO3, PCYT1B, VGF, MMP14, OAS1D	743	53	13588	2.4154	1	0.633249	71.0137
GOTERM_BP_FAT	GO:0009994~oocyte differentiation	4	0.381679	0.0717844	REC8, WNT4, EREG, FOXO3	743	18	13588	4.064	1	0.649452	73.1811
GOTERM_BP_FAT	GO:0007292~female gamete generation	7	0.667939	0.0837075	NANOS3, REC8, WNT4, EREG, PIWIL2, FOXO3, OAS1D	743	56	13588	2.286	1	0.682516	78.6576
Annotation Cluster 43	Enrichment Score: 1.3931266478862523
Category	Term	Count	%	PValue	Genes	List Total	Pop Hits	Pop Total	Fold Enrichment	Bonferroni	Benjamini	FDR
GOTERM_BP_FAT	GO:0048545~response to steroid hormone stimulus	9	0.858779	0.0157676	CAV1, CYP11A1, HMOX1, FABP4, COL1A1, MMP14, GAL, CNGA3, MMP13	743	60	13588	2.7432	1	0.306481	24.4813
GOTERM_BP_FAT	GO:0043627~response to estrogen stimulus	6	0.572519	0.0319416	CAV1, CYP11A1, HMOX1, MMP14, GAL, MMP13	743	33	13588	3.32509	1	0.44188	43.6469
GOTERM_BP_FAT	GO:0009725~response to hormone stimulus	15	1.4313	0.0675248	CAV1, SGK1, CYP11A1, MGP, CNGA3, GAL, VGF, MMP14, LPIN1, MMP13, SERPINA3M, HMOX1, FABP4, COL1A1, INS2	743	165	13588	1.66255	1	0.634389	70.9215
GOTERM_BP_FAT	GO:0009719~response to endogenous stimulus	16	1.52672	0.0786881	CAV1, SGK1, CYP11A1, HPRT, MGP, CNGA3, GAL, VGF, MMP14, LPIN1, MMP13, SERPINA3M, HMOX1, FABP4, COL1A1, INS2	743	184	13588	1.59026	1	0.668536	76.495
Annotation Cluster 44	Enrichment Score: 1.3078392185867422
Category	Term	Count	%	PValue	Genes	List Total	Pop Hits	Pop Total	Fold Enrichment	Bonferroni	Benjamini	FDR
GOTERM_BP_FAT	GO:0043627~response to estrogen stimulus	6	0.572519	0.0319416	CAV1, CYP11A1, HMOX1, MMP14, GAL, MMP13	743	33	13588	3.32509	1	0.44188	43.6469
GOTERM_BP_FAT	GO:0001666~response to hypoxia	8	0.763359	0.0590567	CAV1, PDGFB, PDGFA, HMOX1, PML, MMP14, MMP13, PLAU	743	64	13588	2.286	1	0.604994	65.8857
GOTERM_BP_FAT	GO:0070482~response to oxygen levels	8	0.763359	0.0632202	CAV1, PDGFB, PDGFA, HMOX1, PML, MMP14, MMP13, PLAU	743	65	13588	2.25083	1	0.622081	68.4565
Annotation Cluster 45	Enrichment Score: 1.2939341046833543
Category	Term	Count	%	PValue	Genes	List Total	Pop Hits	Pop Total	Fold Enrichment	Bonferroni	Benjamini	FDR
GOTERM_BP_FAT	GO:0008643~carbohydrate transport	9	0.858779	0.0157676	SLC2A7, SLC2A9, APOA2, SLC2A3, SLC45A1, SLC5A1, SLC37A2, INS2, NRG1	743	60	13588	2.7432	1	0.306481	24.4813
GOTERM_MF_FAT	GO:0015149~hexose transmembrane transporter activity	4	0.381679	0.0363317	SLC2A7, SLC2A9, SLC2A3, SLC5A1	717	14	13288	5.29508	1	0.470784	42.8012
GOTERM_MF_FAT	GO:0015145~monosaccharide transmembrane transporter activity	4	0.381679	0.0436443	SLC2A7, SLC2A9, SLC2A3, SLC5A1	717	15	13288	4.94207	1	0.510817	49.014
GOTERM_BP_FAT	GO:0015758~glucose transport	5	0.477099	0.0637494	SLC2A9, SLC2A3, SLC5A1, INS2, NRG1	743	28	13588	3.26572	1	0.620948	68.7698
GOTERM_BP_FAT	GO:0008645~hexose transport	5	0.477099	0.0784289	SLC2A9, SLC2A3, SLC5A1, INS2, NRG1	743	30	13588	3.048	1	0.669229	76.3779
GOTERM_MF_FAT	GO:0005355~glucose transmembrane transporter activity	3	0.28626	0.0811508	SLC2A9, SLC2A3, SLC5A1	717	9	13288	6.17759	1	0.648934	72.1277
GOTERM_BP_FAT	GO:0015749~monosaccharide transport	5	0.477099	0.0863454	SLC2A9, SLC2A3, SLC5A1, INS2, NRG1	743	31	13588	2.94968	1	0.692431	79.7174
Annotation Cluster 46	Enrichment Score: 1.2939126094705506
Category	Term	Count	%	PValue	Genes	List Total	Pop Hits	Pop Total	Fold Enrichment	Bonferroni	Benjamini	FDR
GOTERM_BP_FAT	GO:0007584~response to nutrient	10	0.954198	0.0222238	EU599041, NANOG, CYP11A1, POU5F1, HMOX1, GATA4, SERPINC1, MGP, COL1A1, LEFTY1	743	76	13588	2.40632	1	0.361256	32.7709
GOTERM_BP_FAT	GO:0009991~response to extracellular stimulus	14	1.33588	0.0298176	ATG9B, NANOG, CYP11A1, MGP, LEFTY1, FOS, EU599041, POU5F1, HMOX1, GATA4, SERPINC1, AVPR1A, CTSD, COL1A1	743	133	13588	1.92505	1	0.428611	41.422
GOTERM_BP_FAT	GO:0031667~response to nutrient levels	12	1.14504	0.0494432	EU599041, NANOG, ATG9B, CYP11A1, POU5F1, HMOX1, GATA4, SERPINC1, MGP, CTSD, COL1A1, LEFTY1	743	115	13588	1.90832	1	0.558731	59.1745
GOTERM_BP_FAT	GO:0032526~response to retinoic acid	5	0.477099	0.0708938	EU599041, NANOG, POU5F1, GATA4, LEFTY1	743	29	13588	3.15311	1	0.646737	72.7228
GOTERM_BP_FAT	GO:0033189~response to vitamin A	5	0.477099	0.0784289	EU599041, NANOG, POU5F1, GATA4, LEFTY1	743	30	13588	3.048	1	0.669229	76.3779
GOTERM_BP_FAT	GO:0033273~response to vitamin	5	0.477099	0.094633	EU599041, NANOG, POU5F1, GATA4, LEFTY1	743	32	13588	2.8575	1	0.714304	82.7334
Annotation Cluster 47	Enrichment Score: 1.2624557622144392
Category	Term	Count	%	PValue	Genes	List Total	Pop Hits	Pop Total	Fold Enrichment	Bonferroni	Benjamini	FDR
GOTERM_BP_FAT	GO:0008217~regulation of blood pressure	9	0.858779	0.0245591	ADRB2, AGTR2, PTGS2, HMOX1, AVPR1A, NPPB, NPR1, ADM2, NRG1	743	65	13588	2.53219	1	0.386303	35.5519
GOTERM_BP_FAT	GO:0003013~circulatory system process	11	1.04962	0.0815099	ADRB2, AGTR2, CAV1, PTGS2, APOE, HMOX1, AVPR1A, NPPB, NPR1, ADM2, NRG1	743	111	13588	1.81233	1	0.678098	77.7349
GOTERM_BP_FAT	GO:0008015~blood circulation	11	1.04962	0.0815099	ADRB2, AGTR2, CAV1, PTGS2, APOE, HMOX1, AVPR1A, NPPB, NPR1, ADM2, NRG1	743	111	13588	1.81233	1	0.678098	77.7349
Annotation Cluster 48	Enrichment Score: 1.206140441402144
Category	Term	Count	%	PValue	Genes	List Total	Pop Hits	Pop Total	Fold Enrichment	Bonferroni	Benjamini	FDR
GOTERM_BP_FAT	GO:0016477~cell migration	22	2.09924	0.0224108	B4GALT1, FLT1, LMX1B, PDGFB, NODAL, ARID5B, CSPG4, ITGB2, TBX1, SIX4, MYH9, MMP14, LEFTY1, LAMA5, LTB4R2, ST14, FOXE1, CNTN2, TLX3, NRG1, PLAU, NKX2-3	743	240	13588	1.6764	1	0.361437	32.9978
GOTERM_BP_FAT	GO:0006928~cell motion	28	2.67176	0.0701354	PDGFB, CSPG4, ITGB2, POU4F3, ETV1, NRG1, TLX3, ETV4, NKX2-3, B4GALT1, FLT1, LMX1B, PLA2G10, PDPN, NODAL, ARID5B, ARTN, TBX1, SIX4, MYH9, MMP14, LEFTY1, LAMA5, ST14, LTB4R2, CNTN2, FOXE1, PLAU	743	367	13588	1.39527	1	0.644694	72.3267
GOTERM_BP_FAT	GO:0048870~cell motility	22	2.09924	0.0976161	B4GALT1, FLT1, LMX1B, PDGFB, NODAL, ARID5B, CSPG4, ITGB2, TBX1, SIX4, MYH9, MMP14, LEFTY1, LAMA5, LTB4R2, ST14, FOXE1, CNTN2, TLX3, NRG1, PLAU, NKX2-3	743	284	13588	1.41668	1	0.717195	83.7114
GOTERM_BP_FAT	GO:0051674~localization of cell	22	2.09924	0.0976161	B4GALT1, FLT1, LMX1B, PDGFB, NODAL, ARID5B, CSPG4, ITGB2, TBX1, SIX4, MYH9, MMP14, LEFTY1, LAMA5, LTB4R2, ST14, FOXE1, CNTN2, TLX3, NRG1, PLAU, NKX2-3	743	284	13588	1.41668	1	0.717195	83.7114
Annotation Cluster 49	Enrichment Score: 1.2004383082144674
Category	Term	Count	%	PValue	Genes	List Total	Pop Hits	Pop Total	Fold Enrichment	Bonferroni	Benjamini	FDR
GOTERM_BP_FAT	GO:0060349~bone morphogenesis	5	0.477099	0.0506617	FGF18, RARG, COL13A1, HSPG2, COL1A1	743	26	13588	3.51693	1	0.563184	60.0893
GOTERM_BP_FAT	GO:0001958~endochondral ossification	4	0.381679	0.053363	FGF18, COL13A1, HSPG2, COL1A1	743	16	13588	4.57201	1	0.575762	62.0488
GOTERM_BP_FAT	GO:0060350~endochondral bone morphogenesis	4	0.381679	0.0926328	FGF18, COL13A1, HSPG2, COL1A1	743	20	13588	3.6576	1	0.709841	82.0469
Annotation Cluster 50	Enrichment Score: 1.1598066842513763
Category	Term	Count	%	PValue	Genes	List Total	Pop Hits	Pop Total	Fold Enrichment	Bonferroni	Benjamini	FDR
GOTERM_BP_FAT	GO:0030334~regulation of cell migration	10	0.954198	0.0634943	LAMA3, PDGFB, PDPN, LAMA5, PECAM1, TDGF1, GAB1, MYO1F, PRL7D1, PITX2	743	92	13588	1.98783	1	0.621568	68.6192
GOTERM_BP_FAT	GO:0051270~regulation of cell motion	11	1.04962	0.0671579	B4GALT1, LAMA3, PDGFB, PDPN, LAMA5, PECAM1, TDGF1, GAB1, MYO1F, PRL7D1, PITX2	743	107	13588	1.88008	1	0.63441	70.7187
GOTERM_BP_FAT	GO:0040012~regulation of locomotion	11	1.04962	0.0777585	LAMA3, PDGFB, PDPN, LAMA5, PECAM1, TDGF1, GAB1, MYO1F, ARTN, PRL7D1, PITX2	743	110	13588	1.8288	1	0.667919	76.0724
Annotation Cluster 51	Enrichment Score: 1.0745737091299208
Category	Term	Count	%	PValue	Genes	List Total	Pop Hits	Pop Total	Fold Enrichment	Bonferroni	Benjamini	FDR
GOTERM_MF_FAT	GO:0022838~substrate specific channel activity	27	2.57634	0.0784952	KCNJ15, KCNC4, SCN1B, SCN3A, AQP9, SCN3B, TRPV2, TRPV3, AQP1, KCNA7, AQP3, MCOLN3, KCNK6, ANO7, KCNG3, HTR3B, KCNE4, GABRP, PDPN, CLCA3, CLCA6, GRIA3, ITPR3, CNGA3, SCN4B, CHRNB1, KCTD14	717	360	13288	1.38996	1	0.642686	70.8867
GOTERM_MF_FAT	GO:0015267~channel activity	27	2.57634	0.0872404	KCNJ15, KCNC4, SCN1B, SCN3A, AQP9, SCN3B, TRPV2, TRPV3, AQP1, KCNA7, AQP3, MCOLN3, KCNK6, ANO7, KCNG3, HTR3B, KCNE4, GABRP, PDPN, CLCA3, CLCA6, GRIA3, ITPR3, CNGA3, SCN4B, CHRNB1, KCTD14	717	365	13288	1.37092	1	0.670295	74.7896
GOTERM_MF_FAT	GO:0022803~passive transmembrane transporter activity	27	2.57634	0.0872404	KCNJ15, KCNC4, SCN1B, SCN3A, AQP9, SCN3B, TRPV2, TRPV3, AQP1, KCNA7, AQP3, MCOLN3, KCNK6, ANO7, KCNG3, HTR3B, KCNE4, GABRP, PDPN, CLCA3, CLCA6, GRIA3, ITPR3, CNGA3, SCN4B, CHRNB1, KCTD14	717	365	13288	1.37092	1	0.670295	74.7896

## Sheet: EBD6_Down
Annotation Cluster 1	Enrichment Score: 20.198036262973275
Category	Term	Count	%	PValue	Genes	List Total	Pop Hits	Pop Total	Fold Enrichment	Bonferroni	Benjamini	FDR
GOTERM_BP_FAT	GO:0030182~neuron differentiation	65	11.7117	8.2372e-32	GPRIN1, PLXNA3, UCHL1, PAX6, L1CAM, NRCAM, CXCR4, NR2F6, LGI4, ROBO2, OLIG2, TUBB3, RET, EFNB3, STMN3, KIF5C, STXBP1, DLL1, SLIT2, SLIT3, CTNNA2, ASCL1, HES5, MIAT, MNX1, STMN1, NGFR, IGSF9, GAP43, CDK5R1, FGFR3, IRX5, NDN, ONECUT2, TH, BRSK2, CD24A, EPHB1, HOXA2, LHX1, LHX3, POU3F4, LHX4, POU3F2, DCX, FOXD1, NEFL, DBX1, DCLK1, TGFBR1, NFASC, DPYSL5, NEUROG1, CELSR3, NTNG2, EVL, NEUROG2, ISL1, NK…	369	399	13588	5.99887	1.51976e-28	1.51976e-28	1.4029e-28
GOTERM_BP_FAT	GO:0048666~neuron development	51	9.18919	3.08351e-26	GPRIN1, PLXNA3, UCHL1, PAX6, L1CAM, NRCAM, CXCR4, NR2F6, LGI4, ROBO2, RET, EFNB3, STMN3, KIF5C, STXBP1, SLIT2, CTNNA2, SLIT3, ASCL1, MIAT, MNX1, NGFR, STMN1, IGSF9, GAP43, CDK5R1, IRX5, NDN, TH, ONECUT2, CD24A, EPHB1, HOXA2, LHX3, LHX4, DCX, FOXD1, NEFL, DCLK1, DPYSL5, NFASC, NTNG2, CELSR3, EVL, NEUROG2, ISL1, ISL2, SEMA6C, NEUROD4, PBX3, APBB1	369	292	13588	6.43156	5.68907e-23	2.84453e-23	5.25159e-23
GOTERM_BP_FAT	GO:0007409~axonogenesis	37	6.66667	5.08667e-23	CDK5R1, PLXNA3, NDN, UCHL1, PAX6, L1CAM, EPHB1, NRCAM, HOXA2, CXCR4, LHX3, LHX4, ROBO2, DCX, NEFL, FOXD1, DCLK1, EFNB3, KIF5C, STXBP1, DPYSL5, NFASC, NTNG2, CELSR3, NEUROG2, EVL, ISL1, SLIT2, SLIT3, CTNNA2, ISL2, SEMA6C, MNX1, NGFR, STMN1, APBB1, GAP43	369	163	13588	8.35879	9.38491e-20	3.1283e-20	8.66323e-20
GOTERM_BP_FAT	GO:0031175~neuron projection development	41	7.38739	2.75037e-22	GPRIN1, CDK5R1, PLXNA3, NDN, UCHL1, PAX6, L1CAM, CD24A, EPHB1, NRCAM, HOXA2, CXCR4, LHX3, LHX4, ROBO2, DCX, NEFL, FOXD1, DCLK1, STMN3, EFNB3, KIF5C, STXBP1, DPYSL5, NFASC, NTNG2, CELSR3, NEUROG2, EVL, ISL1, SLIT2, SLIT3, CTNNA2, ISL2, SEMA6C, MNX1, NGFR, STMN1, IGSF9, APBB1, GAP43	369	218	13588	6.92559	5.07444e-19	1.26861e-19	4.68422e-19
GOTERM_BP_FAT	GO:0048812~neuron projection morphogenesis	37	6.66667	8.11523e-22	CDK5R1, PLXNA3, NDN, UCHL1, PAX6, L1CAM, EPHB1, NRCAM, HOXA2, CXCR4, LHX3, LHX4, ROBO2, DCX, NEFL, FOXD1, DCLK1, EFNB3, KIF5C, STXBP1, DPYSL5, NFASC, NTNG2, CELSR3, NEUROG2, EVL, ISL1, SLIT2, SLIT3, CTNNA2, ISL2, SEMA6C, MNX1, NGFR, STMN1, APBB1, GAP43	369	176	13588	7.74138	1.49726e-18	2.99452e-19	1.38212e-18
GOTERM_BP_FAT	GO:0048667~cell morphogenesis involved in neuron differentiation	37	6.66667	2.67495e-21	CDK5R1, PLXNA3, NDN, UCHL1, PAX6, L1CAM, EPHB1, NRCAM, HOXA2, CXCR4, LHX3, LHX4, ROBO2, DCX, NEFL, FOXD1, DCLK1, EFNB3, KIF5C, STXBP1, DPYSL5, NFASC, NTNG2, CELSR3, NEUROG2, EVL, ISL1, SLIT2, SLIT3, CTNNA2, ISL2, SEMA6C, MNX1, NGFR, STMN1, APBB1, GAP43	369	182	13588	7.48617	4.93528e-18	8.22547e-19	4.55577e-18
GOTERM_BP_FAT	GO:0048858~cell projection morphogenesis	38	6.84685	1.16666e-20	CDK5R1, PLXNA3, NDN, UCHL1, ONECUT2, PAX6, L1CAM, EPHB1, NRCAM, HOXA2, CXCR4, LHX3, LHX4, ROBO2, DCX, NEFL, FOXD1, DCLK1, EFNB3, KIF5C, STXBP1, DPYSL5, NFASC, NTNG2, CELSR3, NEUROG2, EVL, ISL1, SLIT2, SLIT3, CTNNA2, ISL2, SEMA6C, MNX1, NGFR, STMN1, APBB1, GAP43	369	202	13588	6.92726	2.15248e-17	3.07497e-18	1.98696e-17
GOTERM_BP_FAT	GO:0006928~cell motion	49	8.82883	4.70861e-20	PLXNA3, PAX6, L1CAM, ZEB2, NRCAM, EDNRB, CXCR4, ROBO2, NR2F2, NR2F1, PHOX2B, RET, EFNB3, KIF5C, SLIT2, CTNNA2, SLIT3, ASCL1, CELF3, MNX1, CNTN2, NGFR, GAP43, CDK5R1, NDN, ASTN1, CDH2, CD24A, EPHB1, HOXA2, LHX3, LHX4, POU3F3, POU3F2, DCX, FOXD1, DCLK1, SCG2, TGFBR1, DPYSL5, ATP1A3, NFASC, EVL, NEUROG2, ISL1, ISL2, SEMA6C, NEUROD4, APBB1	369	367	13588	4.91654	8.68739e-17	1.08592e-17	8.01935e-17
GOTERM_BP_FAT	GO:0000904~cell morphogenesis involved in differentiation	38	6.84685	6.47596e-20	CDK5R1, PLXNA3, NDN, UCHL1, PAX6, L1CAM, EPHB1, NRCAM, HOXA2, CXCR4, LHX3, LHX4, ROBO2, DCX, NEFL, FOXD1, DCLK1, EFNB3, KIF5C, STXBP1, DPYSL5, NFASC, NTNG2, CELSR3, NEUROG2, EVL, ISL1, PROX1, SLIT2, SLIT3, CTNNA2, ISL2, SEMA6C, MNX1, NGFR, STMN1, APBB1, GAP43	369	212	13588	6.6005	1.19481e-16	1.32757e-17	1.10294e-16
GOTERM_BP_FAT	GO:0032990~cell part morphogenesis	38	6.84685	6.47596e-20	CDK5R1, PLXNA3, NDN, UCHL1, ONECUT2, PAX6, L1CAM, EPHB1, NRCAM, HOXA2, CXCR4, LHX3, LHX4, ROBO2, DCX, NEFL, FOXD1, DCLK1, EFNB3, KIF5C, STXBP1, DPYSL5, NFASC, NTNG2, CELSR3, NEUROG2, EVL, ISL1, SLIT2, SLIT3, CTNNA2, ISL2, SEMA6C, MNX1, NGFR, STMN1, APBB1, GAP43	369	212	13588	6.6005	1.19481e-16	1.32757e-17	1.10294e-16
GOTERM_BP_FAT	GO:0007411~axon guidance	27	4.86486	4.45297e-19	CDK5R1, PLXNA3, PAX6, L1CAM, EPHB1, NRCAM, HOXA2, CXCR4, LHX3, LHX4, ROBO2, FOXD1, EFNB3, KIF5C, NFASC, DPYSL5, NEUROG2, EVL, ISL1, SLIT2, SLIT3, ISL2, SEMA6C, MNX1, NGFR, APBB1, GAP43	369	98	13588	10.1453	8.21573e-16	8.21573e-17	7.58396e-16
GOTERM_BP_FAT	GO:0030030~cell projection organization	42	7.56757	5.55169e-17	GPRIN1, CDK5R1, PLXNA3, NDN, UCHL1, ONECUT2, PAX6, L1CAM, CD24A, EPHB1, NRCAM, HOXA2, CXCR4, LHX3, LHX4, ROBO2, DCX, NEFL, FOXD1, DCLK1, STMN3, EFNB3, KIF5C, STXBP1, DPYSL5, NFASC, NTNG2, CELSR3, NEUROG2, EVL, ISL1, SLIT2, SLIT3, CTNNA2, ISL2, SEMA6C, MNX1, NGFR, STMN1, IGSF9, APBB1, GAP43	369	319	13588	4.84828	2.04836e-13	1.86517e-14	1.88738e-13
GOTERM_BP_FAT	GO:0000902~cell morphogenesis	40	7.20721	7.29543e-16	CDK5R1, PLXNA3, NDN, UCHL1, ONECUT2, BRSK2, PAX6, L1CAM, EPHB1, NRCAM, HOXA2, CXCR4, LHX3, LHX4, ROBO2, DCX, NEFL, FOXD1, DCLK1, EFNB3, KIF5C, STXBP1, DPYSL5, NFASC, NTNG2, CELSR3, NEUROG2, EVL, ISL1, PROX1, SLIT2, SLIT3, CTNNA2, ISL2, SEMA6C, MNX1, NGFR, STMN1, APBB1, GAP43	369	309	13588	4.76684	1.43385e-12	1.10245e-13	1.32117e-12
GOTERM_BP_FAT	GO:0032989~cellular component morphogenesis	40	7.20721	5.26812e-14	CDK5R1, PLXNA3, NDN, UCHL1, ONECUT2, BRSK2, PAX6, L1CAM, EPHB1, NRCAM, HOXA2, CXCR4, LHX3, LHX4, ROBO2, DCX, NEFL, FOXD1, DCLK1, EFNB3, KIF5C, STXBP1, DPYSL5, NFASC, NTNG2, CELSR3, NEUROG2, EVL, ISL1, PROX1, SLIT2, SLIT3, CTNNA2, ISL2, SEMA6C, MNX1, NGFR, STMN1, APBB1, GAP43	369	351	13588	4.19645	9.72972e-11	6.48648e-12	8.9817e-11
Annotation Cluster 2	Enrichment Score: 13.67648439086991
Category	Term	Count	%	PValue	Genes	List Total	Pop Hits	Pop Total	Fold Enrichment	Bonferroni	Benjamini	FDR
GOTERM_CC_FAT	GO:0043005~neuron projection	38	6.84685	1.57902e-18	GPRIN1, SYT1, SNCG, CDK5R1, LZTS1, CPLX1, SYT4, TH, UCHL1, GRIK5, NCS1, L1CAM, NRCAM, SLC1A2, CXCR4, CRMP1, KLC1, DNER, ROBO2, NEFL, NEFM, TUBB3, STMN2, KIF5A, KIF5C, SLC12A5, DPYSL5, NFASC, DPYSL2, CTNNA2, NCAM1, GRM2, CNTN2, SLC18A3, MAPK8IP1, IGSF9, APBB1, GAP43	323	245	12504	6.00432	3.91598e-16	3.91598e-16	2.04871e-15
GOTERM_CC_FAT	GO:0030424~axon	22	3.96396	2.95242e-13	SNCG, CDK5R1, STMN2, UCHL1, TH, NFASC, NCS1, L1CAM, DPYSL2, CTNNA2, NCAM1, NRCAM, SLC1A2, GRM2, KLC1, CNTN2, SLC18A3, ROBO2, NEFL, TUBB3, GAP43, NEFM	323	107	12504	7.95949	7.32117e-11	3.66058e-11	3.83016e-10
GOTERM_CC_FAT	GO:0042995~cell projection	46	8.28829	2.00438e-11	GPRIN1, SYT1, SNCG, CDK5R1, CPLX1, LZTS1, SYT4, TH, UCHL1, GRIK5, NCS1, L1CAM, CDH2, CD24A, NRCAM, SLC1A2, CXCR4, CRMP1, KLC1, DNER, ROBO2, NEFL, TUBB3, NEFM, FZD9, STMN2, KIF5A, KIF5C, SLC12A5, DPYSL5, NFASC, EVL, DPYSL2, RUFY3, CTNNA2, NCAM1, SSTR3, GRM2, CNTN2, SLC18A3, GAMT, MAPK8IP1, FABP7, APBB1, IGSF9, GAP43	323	575	12504	3.09697	4.97085e-09	1.24271e-09	2.60058e-08
Annotation Cluster 3	Enrichment Score: 10.671458427359452
Category	Term	Count	%	PValue	Genes	List Total	Pop Hits	Pop Total	Fold Enrichment	Bonferroni	Benjamini	FDR
GOTERM_BP_FAT	GO:0006928~cell motion	49	8.82883	4.70861e-20	PLXNA3, PAX6, L1CAM, ZEB2, NRCAM, EDNRB, CXCR4, ROBO2, NR2F2, NR2F1, PHOX2B, RET, EFNB3, KIF5C, SLIT2, CTNNA2, SLIT3, ASCL1, CELF3, MNX1, CNTN2, NGFR, GAP43, CDK5R1, NDN, ASTN1, CDH2, CD24A, EPHB1, HOXA2, LHX3, LHX4, POU3F3, POU3F2, DCX, FOXD1, DCLK1, SCG2, TGFBR1, DPYSL5, ATP1A3, NFASC, EVL, NEUROG2, ISL1, ISL2, SEMA6C, NEUROD4, APBB1	369	367	13588	4.91654	8.68739e-17	1.08592e-17	8.01935e-17
GOTERM_BP_FAT	GO:0016477~cell migration	27	4.86486	1.75658e-09	CDK5R1, NDN, ASTN1, PAX6, ZEB2, CDH2, CD24A, EDNRB, CXCR4, POU3F3, POU3F2, NR2F2, DCX, DCLK1, NR2F1, SCG2, PHOX2B, RET, TGFBR1, NEUROG2, ISL1, CTNNA2, ASCL1, MNX1, CNTN2, NEUROD4, APBB1	369	240	13588	4.14268	3.24089e-06	1.2465e-07	2.99168e-06
GOTERM_BP_FAT	GO:0051674~localization of cell	29	5.22523	3.48993e-09	CDK5R1, NDN, ASTN1, PAX6, ZEB2, CDH2, CD24A, EDNRB, CXCR4, POU3F3, POU3F2, NR2F2, DCX, DCLK1, SCG2, NR2F1, PHOX2B, RET, TGFBR1, ATP1A3, NEUROG2, ISL1, CTNNA2, ASCL1, CNTN2, CELF3, MNX1, NEUROD4, APBB1	369	284	13588	3.76018	6.4389e-06	2.22032e-07	5.94378e-06
GOTERM_BP_FAT	GO:0048870~cell motility	29	5.22523	3.48993e-09	CDK5R1, NDN, ASTN1, PAX6, ZEB2, CDH2, CD24A, EDNRB, CXCR4, POU3F3, POU3F2, NR2F2, DCX, DCLK1, SCG2, NR2F1, PHOX2B, RET, TGFBR1, ATP1A3, NEUROG2, ISL1, CTNNA2, ASCL1, CNTN2, CELF3, MNX1, NEUROD4, APBB1	369	284	13588	3.76018	6.4389e-06	2.22032e-07	5.94378e-06
GOTERM_BP_FAT	GO:0001764~neuron migration	15	2.7027	4.36026e-09	PHOX2B, CDK5R1, NDN, PAX6, NEUROG2, ASCL1, CXCR4, MNX1, CNTN2, NEUROD4, NR2F2, DCX, APBB1, DCLK1, NR2F1	369	70	13588	7.89082	8.04465e-06	2.68156e-07	7.42606e-06
Annotation Cluster 4	Enrichment Score: 9.015578670531163
Category	Term	Count	%	PValue	Genes	List Total	Pop Hits	Pop Total	Fold Enrichment	Bonferroni	Benjamini	FDR
GOTERM_MF_ALL	GO:0043565~sequence-specific DNA binding	52	9.36937	1.69227e-14	PAX6, ZEB2, HOXC4, HOXC5, NR2F6, OLIG2, FOXB1, NR2F2, NR2F1, SATB1, PHOX2B, SOX11, SIX5, PROX1, ASCL1, HOXD3, HOXD4, MNX1, TSHZ3, IRX3, IRX5, TSHZ1, ONECUT2, MEIS1, HOXA2, MEIS3, MEIS2, HOXA5, LHX1, LHX3, POU2F2, POU3F4, LHX4, POU3F3, POU3F2, FOXD1, DBX1, NEUROG2, ISL1, NKX6-1, HOXB3, PKNOX2, HOXB4, ISL2, HOXB2, HOXB7, HOXB8, HOXB5, HOXB6, NEUROD1, PBX1, PBX3	418	556	15404	3.44656	7.94831e-12	7.94831e-12	2.40918e-11
GOTERM_MF_ALL	GO:0003700~transcription factor activity	60	10.8108	4.91586e-13	ARNT2, PAX6, ZEB2, HEY1, HOXC4, HOXC5, NR2F6, FOXB1, OLIG2, NR2F2, NR2F1, SATB1, PHOX2B, SOX11, RUNX1T1, SIX5, HES6, PROX1, ASCL1, HOXD3, HOXD4, MNX1, ST18, TSHZ3, ZFP358, IRX3, TSHZ1, IRX5, ONECUT2, MYT1, MEIS1, MYCL1, MEIS3, HOXA2, MEIS2, HOXA5, LHX1, LHX3, POU2F2, POU3F4, LHX4, POU3F3, POU3F2, FOXD1, DBX1, AFF3, DACH1, ISL1, NKX6-1, PKNOX2, HOXB3, HOXB4, ISL2, HOXB2, HOXB7, HOXB8, HOXB5, HOXB6…	418	776	15404	2.84936	2.31547e-10	1.15773e-10	7.01983e-10
GOTERM_MF_ALL	GO:0003677~DNA binding	100	18.018	1.12647e-12	ARNT2, H1FX, HOXC4, HOXC5, OLIG2, SCRT1, SCRT2, SATB1, PHOX2B, ZFP629, SIX5, HES6, PROX1, TOX3, TOX2, PRDM8, ASCL1, HES5, HOXD3, HOXD4, MNX1, ST18, TSHZ3, ZFP358, TSHZ1, HMGB3, SOX3, ONECUT2, CXXC4, MYT1, LIN28B, MEIS1, ZFP768, MEIS3, HOXA2, MEIS2, HOXA5, LHX1, LHX3, LHX4, DBX1, SGIP1, BHLHE23, RFX4, NEUROG1, NEUROG2, NKX6-1, HOXB3, SALL2, HOXB4, HOXB2, ZFP579, HOXB7, EBF3, HOXB8, HOXB5, HOXB6, P…	418	1781	15404	2.06916	5.3055e-10	1.7685e-10	1.60848e-09
GOTERM_MF_ALL	GO:0030528~transcription regulator activity	74	13.3333	4.53959e-11	ARNT2, PAX6, ZEB2, MAGED1, LBH, HEY1, HOXC4, HOXC5, NR2F6, FOXB1, OLIG2, NR2F2, NR2F1, PHOX2B, SATB1, SOX11, RUNX1T1, SIX5, HES6, PROX1, ASCL1, HES5, HOXD3, HOXD4, MNX1, ST18, IRX3, TSHZ3, ZFP358, TSHZ1, IRX5, ONECUT2, MYT1, MEIS1, MYCL1, MEIS3, HOXA2, MEIS2, HOXA5, LHX1, NMRAL1, POU2F2, LHX3, POU3F4, LHX4, POU3F3, POU3F2, MAML3, FOXD1, DBX1, BHLHE23, RFX4, NEUROG1, AFF3, NEUROG2, DACH1, ISL1, NK…	418	1206	15404	2.26121	2.13815e-08	5.34537e-09	6.48226e-08
GOTERM_BP_FAT	GO:0006355~regulation of transcription, DNA-dependent	77	13.8739	1.48809e-08	NEPN, ZFP334, ARNT2, PAX6, ZEB2, MAGED1, LBH, HEY1, HOXC4, HOXC5, NR2F6, FOXB1, OLIG2, NR2F2, NR2F1, CSDC2, PHOX2B, SATB1, NDNL2, SOX11, RUNX1T1, SIX5, HES6, PKIA, ASCL1, HES5, HOXD3, HOXD4, MNX1, ST18, KCNH2, IRX3, TSHZ3, TSHZ1, IRX5, NDN, ONECUT2, MYT1, LIN28B, MEIS1, MYCL1, MEIS3, HOXA2, MEIS2, HOXA5, LHX1, POU2F2, LHX3, POU3F4, LHX4, POU3F3, POU3F2, MAML3, ZFP811, FOXD1, DBX1, BHLHE23, RFX4, …	369	1465	13588	1.93545	2.74549e-05	8.31977e-07	2.5344e-05
GOTERM_BP_FAT	GO:0051252~regulation of RNA metabolic process	77	13.8739	2.80722e-08	NEPN, ZFP334, ARNT2, PAX6, ZEB2, MAGED1, LBH, HEY1, HOXC4, HOXC5, NR2F6, FOXB1, OLIG2, NR2F2, NR2F1, CSDC2, PHOX2B, SATB1, NDNL2, SOX11, RUNX1T1, SIX5, HES6, PKIA, ASCL1, HES5, HOXD3, HOXD4, MNX1, ST18, KCNH2, IRX3, TSHZ3, TSHZ1, IRX5, NDN, ONECUT2, MYT1, LIN28B, MEIS1, MYCL1, MEIS3, HOXA2, MEIS2, HOXA5, LHX1, POU2F2, LHX3, POU3F4, LHX4, POU3F3, POU3F2, MAML3, ZFP811, FOXD1, DBX1, BHLHE23, RFX4, …	369	1488	13588	1.90554	5.17919e-05	1.52333e-06	4.78105e-05
GOTERM_BP_FAT	GO:0045449~regulation of transcription	102	18.3784	4.03955e-08	ARNT2, ZFP334, MAGED1, HOXC4, HOXC5, OLIG2, SCRT1, SCRT2, SATB1, PHOX2B, NDNL2, ZFP629, SIX5, HES6, HDAC11, PKIA, PROX1, PRDM8, ASCL1, HES5, HOXD3, HOXD4, MNX1, ST18, TSHZ3, TSHZ1, SOX3, ONECUT2, MYT1, LIN28B, MEIS1, ZFP768, MEIS3, HOXA2, MEIS2, HOXA5, LHX1, LHX3, LHX4, ZFP811, MAML3, DBX1, BHLHE23, RFX4, NEUROG1, NEUROG2, CELSR2, NKX6-1, HOXB3, SALL2, HOXB4, HOXB2, ZFP579, HOXB7, EBF3, HOXB8, HO…	369	2227	13588	1.68659	7.4527e-05	2.12942e-06	6.87986e-05
GOTERM_BP_FAT	GO:0006350~transcription	79	14.2342	7.23765e-06	ZFP334, ARNT2, PAX6, ZEB2, LBH, HEY1, HOXC4, HOXC5, NR2F6, FOXB1, OLIG2, SCRT1, NR2F2, NR2F1, ZFP422, SCRT2, SOX11, SOX12, SNAPC3, RUNX1T1, ZFP629, SIX5, HES6, HDAC11, PROX1, PRDM8, ASCL1, HES5, HOXD3, HOXD4, MNX1, ST18, SCML4, IRX3, TSHZ3, TSHZ1, NDN, SOX3, ONECUT2, CTNND2, MYT1, MEIS1, ZFP768, HOXA2, HOXA5, LHX1, POU2F2, LHX3, POU3F4, LHX4, POU3F3, ACTL6B, POU3F2, ZFP811, FOXD1, BHLHE23, RFX4, …	369	1772	13588	1.6417	0.0132647	0.000272484	0.0123259
GOTERM_MF_ALL	GO:0003676~nucleic acid binding	116	20.9009	1.39364e-05	ARNT2, ZFP334, H1FX, HOXC4, HOXC5, PTBP2, OLIG2, SCRT1, SCRT2, SATB1, PHOX2B, ZFP629, SIX5, HES6, PROX1, TOX3, TOX2, PRDM8, ASCL1, HES5, CELF6, HOXD3, HOXD4, CELF3, MNX1, FBLL1, ST18, TSHZ3, ZFP358, TSHZ1, HMGB3, SOX3, ONECUT2, CXXC4, MYT1, LIN28B, MEIS1, ZFP768, MEIS3, HOXA2, MEIS2, HOXA5, LHX1, LHX3, TDRKH, LHX4, ZFP811, NOVA2, NOVA1, DBX1, SGIP1, BHLHE23, RFX4, NEUROG1, NEUROG2, RBMX, NKX6-1, …	418	2949	15404	1.44957	0.00654258	0.000937286	0.0198985
Annotation Cluster 5	Enrichment Score: 8.466484406037843
Category	Term	Count	%	PValue	Genes	List Total	Pop Hits	Pop Total	Fold Enrichment	Bonferroni	Benjamini	FDR
GOTERM_BP_FAT	GO:0045664~regulation of neuron differentiation	22	3.96396	3.03392e-13	PHOX2B, IRX3, PLXNA3, PAX6, DLL1, ISL1, MEIS1, CD24A, NKX6-1, TTC3, ASCL1, HOXA2, ISL2, METRN, HES5, HOXD3, PBX1, ROBO2, POU3F2, NEFL, CHRNA3, NEFM	369	102	13588	7.9424	5.59817e-10	3.29304e-11	5.16764e-10
GOTERM_BP_FAT	GO:0060284~regulation of cell development	24	4.32432	4.8857e-11	PHOX2B, IRX3, PLXNA3, BHLHE23, PAX6, DLL1, ISL1, MEIS1, PROX1, CD24A, NKX6-1, TTC3, ASCL1, HOXA2, ISL2, METRN, HES5, HOXD3, PBX1, ROBO2, POU3F2, NEFL, CHRNA3, NEFM	369	159	13588	5.55832	9.01412e-08	4.50706e-09	8.32096e-08
GOTERM_BP_FAT	GO:0050767~regulation of neurogenesis	22	3.96396	5.523e-11	PHOX2B, IRX3, PLXNA3, PAX6, DLL1, ISL1, MEIS1, CD24A, NKX6-1, TTC3, ASCL1, HOXA2, ISL2, METRN, HES5, HOXD3, PBX1, ROBO2, POU3F2, NEFL, CHRNA3, NEFM	369	132	13588	6.13731	1.01899e-07	4.85235e-09	9.40636e-08
GOTERM_BP_FAT	GO:0051960~regulation of nervous system development	23	4.14414	7.53547e-11	PHOX2B, IRX3, PLXNA3, PAX6, DLL1, ISL1, MEIS1, CD24A, NKX6-1, TTC3, ASCL1, HOXA2, ISL2, METRN, HES5, LHX1, HOXD3, PBX1, ROBO2, POU3F2, NEFL, CHRNA3, NEFM	369	148	13588	5.72263	1.39029e-07	6.31952e-09	1.28338e-07
GOTERM_BP_FAT	GO:0045665~negative regulation of neuron differentiation	12	2.16216	8.10847e-10	PHOX2B, IRX3, HOXA2, ISL2, HES5, PAX6, PBX1, DLL1, ISL1, MEIS1, CD24A, TTC3	369	34	13588	12.9967	1.49601e-06	5.98405e-08	1.38097e-06
GOTERM_BP_FAT	GO:0045596~negative regulation of cell differentiation	19	3.42342	2.22326e-06	PHOX2B, IRX3, ZFP358, PLXNA3, HMGB3, PAX6, PRDX2, DLL1, ISL1, MEIS1, CD24A, NKX6-1, TTC3, HOXA2, ISL2, HES5, GDF11, CARTPT, PBX1	369	182	13588	3.84425	0.00409352	8.72711e-05	0.00378642
GOTERM_BP_FAT	GO:0045597~positive regulation of cell differentiation	10	1.8018	0.0488049	PHOX2B, ASCL1, IRX3, METRN, FGFR3, HOXD3, PAX6, ROBO2, NEFL, NKX6-1	369	175	13588	2.10422	1	0.402938	57.3514
Annotation Cluster 6	Enrichment Score: 7.581822687546062
Category	Term	Count	%	PValue	Genes	List Total	Pop Hits	Pop Total	Fold Enrichment	Bonferroni	Benjamini	FDR
GOTERM_BP_FAT	GO:0003002~regionalization	34	6.12613	3.21818e-16	IRX3, TSHZ1, PAX6, ZEB2, HOXA2, HOXA5, LHX1, HOXC4, CYP26B1, LHX3, HOXC5, NR2F2, LFNG, DBX1, TGFBR1, DLL3, CYP26A1, DLL1, CELSR2, NKX6-1, HOXB3, HOXB4, HOXB2, HOXB7, HOXB8, HOXB5, HOXD3, HOXD4, HOXB6, MNX1, GDF11, NEUROD1, PBX1, SP8	369	214	13588	5.85052	6.14508e-13	5.11813e-14	5.66214e-13
GOTERM_BP_FAT	GO:0007389~pattern specification process	37	6.66667	9.04846e-15	IRX3, MFNG, TSHZ1, PAX6, ZEB2, HOXA2, HOXA5, CXCR4, LHX1, HOXC4, CYP26B1, LHX3, HOXC5, NR2F2, LFNG, DBX1, TGFBR1, DLL3, CYP26A1, DLL1, CELSR2, NKX6-1, HOXB3, ASCL1, HOXB4, HOXB2, HOXB7, HOXB8, HOXB5, HOXD3, HOXB6, HOXD4, MNX1, GDF11, NEUROD1, PBX1, SP8	369	284	13588	4.79747	1.67966e-11	1.19971e-12	1.55098e-11
GOTERM_BP_FAT	GO:0009952~anterior/posterior pattern formation	26	4.68468	4.16051e-13	TSHZ1, PAX6, ZEB2, HOXA2, HOXA5, LHX1, HOXC4, HOXC5, NR2F2, LFNG, TGFBR1, DLL3, CYP26A1, DLL1, HOXB3, HOXB4, HOXB2, HOXB7, HOXB8, HOXD3, HOXB5, HOXD4, HOXB6, GDF11, NEUROD1, PBX1	369	153	13588	6.25765	7.67521e-10	4.264e-11	7.085e-10
GOTERM_BP_FAT	GO:0048562~embryonic organ morphogenesis	22	3.96396	2.39517e-09	TSHZ1, FGF9, TGFBR1, TH, NEUROG1, SOBP, FZD3, DLL1, PROX1, HOXB3, HOXB4, HOXA2, HOXB2, HOXB7, HOXA5, HOXB8, HOXB5, HOXC4, HOXD3, HOXD4, HOXB6, NEUROD1	369	161	13588	5.03183	4.41908e-06	1.6367e-07	4.07928e-06
GOTERM_BP_FAT	GO:0048706~embryonic skeletal system development	16	2.88288	5.31145e-09	FGF9, TGFBR1, DLK1, HOXB3, HOXB4, HOXA2, HOXB2, HOXB7, HOXA5, HOXB8, HOXD3, HOXB5, HOXC5, HOXB6, HOXD4, PBX1	369	83	13588	7.09857	9.79958e-06	3.16117e-07	9.04606e-06
GOTERM_BP_FAT	GO:0048598~embryonic morphogenesis	30	5.40541	1.53161e-07	ZFP358, TSHZ1, FGF9, TH, CRABP2, SOBP, ZEB2, HOXA2, HOXA5, LHX1, HOXC4, CYP26B1, RET, TGFBR1, NEUROG1, DLL1, FZD3, PROX1, HOXB3, HOXB4, HOXB2, HOXB7, HOXB8, HOXB5, HOXD3, HOXD4, HOXB6, NEUROD1, PBX1, SP8	369	359	13588	3.0772	0.000282542	7.43634e-06	0.000260852
GOTERM_BP_FAT	GO:0048568~embryonic organ development	23	4.14414	6.60591e-07	TSHZ1, FGF9, TGFBR1, TH, NEUROG1, SOBP, FZD3, DLL1, PROX1, HOXB3, HOXB4, HOXA2, HOXB2, HOXB7, HOXA5, HOXB8, HOXB5, HOXC4, HOXD3, HOXD4, HOXB6, NEUROD1, PBX1	369	241	13588	3.51431	0.00121805	2.90184e-05	0.00112506
GOTERM_BP_FAT	GO:0048704~embryonic skeletal system morphogenesis	12	2.16216	1.01693e-06	HOXB3, HOXB4, HOXA2, HOXB2, HOXB7, HOXA5, HOXB8, HOXB5, TGFBR1, HOXD3, HOXD4, HOXB6	369	64	13588	6.90447	0.00187448	4.16934e-05	0.00173195
GOTERM_BP_FAT	GO:0001501~skeletal system development	20	3.6036	0.000286788	FGFR3, FGF9, TGFBR1, DLL3, GABBR1, DLK1, HOXB3, HOXB4, HOXA2, HOXB2, HOXB7, HOXA5, HOXB8, HOXB5, HOXC4, HOXD3, HOXC5, HOXB6, HOXD4, PBX1	369	285	13588	2.58413	0.410924	0.00764023	0.487314
GOTERM_BP_FAT	GO:0043009~chordate embryonic development	25	4.5045	0.000498854	ZFP358, FGF9, ARNT2, PAX6, ZEB2, DLK1, HOXA2, HOXA5, HOXC5, APBA2, TGFBR1, DLL3, FZD3, DLL1, HOXB3, HOXB4, HOXB2, HOXB7, HOXB8, HOXD3, HOXB5, HOXD4, HOXB6, MNX1, PBX1	369	421	13588	2.18669	0.601726	0.0121998	0.846221
GOTERM_BP_FAT	GO:0009792~embryonic development ending in birth or egg hatching	25	4.5045	0.000567784	ZFP358, FGF9, ARNT2, PAX6, ZEB2, DLK1, HOXA2, HOXA5, HOXC5, APBA2, TGFBR1, DLL3, FZD3, DLL1, HOXB3, HOXB4, HOXB2, HOXB7, HOXB8, HOXD3, HOXB5, HOXD4, HOXB6, MNX1, PBX1	369	425	13588	2.16611	0.649312	0.013693	0.962618
GOTERM_BP_FAT	GO:0048705~skeletal system morphogenesis	12	2.16216	0.000809385	HOXB3, HOXB4, HOXA2, HOXB2, HOXB7, HOXA5, HOXB8, HOXB5, TGFBR1, HOXD3, HOXD4, HOXB6	369	130	13588	3.39912	0.775509	0.0187327	1.36958
Annotation Cluster 7	Enrichment Score: 6.902697210396862
Category	Term	Count	%	PValue	Genes	List Total	Pop Hits	Pop Total	Fold Enrichment	Bonferroni	Benjamini	FDR
GOTERM_BP_FAT	GO:0019226~transmission of nerve impulse	32	5.76577	8.23805e-14	SYT1, KCNMB4, ACHE, CPLX1, SYT4, SNCA, TH, GRIK5, CD24A, SYP, NRCAM, TRIM9, CHRNA4, APBA2, LGI4, POU3F2, OLIG2, PRIMA1, SNAP25, CHRNA3, NRXN2, SLC12A5, STXBP1, CACNG4, LIN7A, CTNNA2, GRM4, GRM2, CHRNB4, CARTPT, VAMP2, NCAN	369	226	13588	5.214	1.51988e-10	9.49929e-12	1.40299e-10
GOTERM_BP_FAT	GO:0007268~synaptic transmission	26	4.68468	1.33963e-11	SYT1, ACHE, CPLX1, SYT4, SNCA, TH, GRIK5, CD24A, SYP, TRIM9, CHRNA4, APBA2, PRIMA1, SNAP25, CHRNA3, NRXN2, SLC12A5, STXBP1, LIN7A, CTNNA2, GRM4, GRM2, CHRNB4, CARTPT, VAMP2, NCAN	369	178	13588	5.37876	2.47161e-08	1.30085e-09	2.28155e-08
GOTERM_BP_FAT	GO:0007267~cell-cell signaling	31	5.58559	2.93653e-10	SYT1, ACHE, CPLX1, SYT4, FGF9, SNCA, TH, GRIK5, ILDR2, CD24A, SYP, TRIM9, LHX1, CHRNA4, APBA2, PRIMA1, SNAP25, CHRNA3, NRXN2, SLC12A5, STXBP1, FZD2, LIN7A, CTNNA2, GRM4, GRM2, CHRNB4, CARTPT, VAMP2, NCAN, SMPD3	369	290	13588	3.93634	5.41789e-07	2.25746e-08	5.00127e-07
GOTERM_BP_FAT	GO:0001505~regulation of neurotransmitter levels	12	2.16216	7.29641e-07	SYT1, ACHE, CPLX1, GRM2, NRXN2, SYT4, TRIM9, TH, VAMP2, PRIMA1, SNAP25, LIN7A	369	62	13588	7.1272	0.00134528	3.05947e-05	0.00124266
GOTERM_BP_FAT	GO:0007269~neurotransmitter secretion	9	1.62162	4.17868e-06	SYT1, CPLX1, GRM2, NRXN2, SYT4, TRIM9, VAMP2, SNAP25, LIN7A	369	36	13588	9.20596	0.00768003	0.000160605	0.00711657
GOTERM_BP_FAT	GO:0046903~secretion	19	3.42342	3.27556e-05	SYT1, CPLX1, NRXN2, SYT4, SCRN1, STXBP1, ILDR2, LIN7A, CADPS, GRM2, TRIM9, AGTR1A, POU2F2, CHRNB4, VAMP2, SNAP25, SMPD3, UNC13A, CHRNA3	369	221	13588	3.16585	0.0586451	0.00107862	0.0557722
GOTERM_BP_FAT	GO:0032940~secretion by cell	17	3.06306	4.64674e-05	SYT1, CPLX1, NRXN2, SYT4, SCRN1, STXBP1, ILDR2, LIN7A, CADPS, GRM2, TRIM9, AGTR1A, POU2F2, VAMP2, SNAP25, SMPD3, UNC13A	369	186	13588	3.36562	0.082162	0.00147709	0.0791103
GOTERM_BP_FAT	GO:0006836~neurotransmitter transport	11	1.98198	5.72548e-05	SYT1, CPLX1, GRM2, NRXN2, SYT4, TRIM9, SLC18A2, SLC18A3, VAMP2, SNAP25, LIN7A	369	80	13588	5.06328	0.10025	0.00175909	0.0974673
GOTERM_BP_FAT	GO:0003001~generation of a signal involved in cell-cell signaling	11	1.98198	8.72341e-05	SYT1, CPLX1, GRM2, NRXN2, SYT4, TRIM9, ILDR2, VAMP2, SNAP25, SMPD3, LIN7A	369	84	13588	4.82217	0.148669	0.00259266	0.148467
Annotation Cluster 8	Enrichment Score: 6.880857123466428
Category	Term	Count	%	PValue	Genes	List Total	Pop Hits	Pop Total	Fold Enrichment	Bonferroni	Benjamini	FDR
GOTERM_CC_FAT	GO:0045202~synapse	36	6.48649	3.37684e-13	SYT1, CDK5R1, ACHE, LZTS1, CPLX1, SYT4, CLSTN2, TH, GRIK5, GABBR1, NCS1, L1CAM, ATP6V1G2, CDH2, SYP, NRCAM, SLC1A2, CHRNA5, CHRNA4, PRIMA1, SNAP25, CHRNA3, NEFM, SVOP, NRXN2, SYT11, LIN7A, CADPS, CBLN1, GRM2, CHRNB4, VAMP2, IGSF9, APBB1, UNC13A, GAP43	323	319	12504	4.36876	8.3757e-11	2.7919e-11	4.38194e-10
GOTERM_CC_FAT	GO:0044456~synapse part	22	3.96396	1.28672e-07	SYT1, SVOP, LZTS1, SYT4, CLSTN2, NRXN2, SYT11, TH, GRIK5, NCS1, GABBR1, L1CAM, ATP6V1G2, LIN7A, SYP, SLC1A2, GRM2, CHRNB4, CHRNA5, CHRNA4, VAMP2, CHRNA3	323	212	12504	4.01729	3.19101e-05	6.3821e-06	0.000166946
GOTERM_CC_FAT	GO:0030054~cell junction	30	5.40541	1.20985e-05	SYT1, ACHE, CADM3, LZTS1, SYT4, GRIK5, GABBR1, CTNND2, NCS1, CDH2, TMEM178, SYP, PCP4, CHRNA5, CHRNA4, PRIMA1, SNAP25, CHRNA3, SVOP, SYT11, EVL, LIN7A, CTNNA2, CADPS, CBLN1, CHRNB4, VAMP2, IGSF9, UNC13A, GAP43	323	470	12504	2.47098	0.00299594	0.000428542	0.0156961
GOTERM_CC_FAT	GO:0044459~plasma membrane part	64	11.5315	0.000569963	SYT1, CADM3, ENOX2, LZTS1, SYT4, GABBR1, GRIK5, NCS1, L1CAM, DLK1, TMEM178, SYP, DIRAS1, SLC1A2, GPC2, GPC3, PRMT8, PCP4, RASL10B, CHRNA5, CHRNA4, GNG2, STK39, ROBO2, CHRNA3, SVOP, STMN2, SCUBE1, CTNNA2, NCAM1, CBLN1, DLL4, H2-BL, VAMP2, KCNH2, IGSF9, ADD2, GAP43, UNC13A, KCNMB4, ACHE, CDK5R1, FGFR3, SNAP91, ECEL1, CTNND2, EPHA10, CDH2, CD24A, EPHB1, PRIMA1, SNAP25, FZD9, SYT11, TGFBR1, NTNG2, EV…	323	1633	12504	1.51719	0.13185	0.0117135	0.736983
Annotation Cluster 9	Enrichment Score: 4.949377073100217
Category	Term	Count	%	PValue	Genes	List Total	Pop Hits	Pop Total	Fold Enrichment	Bonferroni	Benjamini	FDR
GOTERM_BP_FAT	GO:0007610~behavior	32	5.76577	1.90571e-07	SNCG, PLXNA3, IL18, TH, UCHL1, SNCA, CTNND2, ASTN1, SOBP, SLC1A2, PDE1B, APBA2, CHRNA4, ROBO2, CHRNA3, SCG2, FZD9, EFNB3, ATP1A3, PRKCE, SLIT2, GRM4, GRM2, PTGDS, AGTR1A, HOXB8, CHRNB4, SLC18A2, NHLH2, CARTPT, PBX3, APBB1	369	405	13588	2.90954	0.000351541	9.01542e-06	0.000324565
GOTERM_BP_FAT	GO:0030534~adult behavior	13	2.34234	7.52818e-06	SNCG, EFNB3, UCHL1, SNCA, ATP1A3, SLC1A2, GRM2, HOXB8, CHRNB4, CARTPT, CHRNA4, PBX3, CHRNA3	369	93	13588	5.14742	0.0137935	0.000277752	0.0128206
GOTERM_BP_FAT	GO:0007626~locomotory behavior	21	3.78378	8.05777e-06	SNCG, PLXNA3, EFNB3, UCHL1, TH, SNCA, ASTN1, ATP1A3, SOBP, SLIT2, GRM2, PDE1B, HOXB8, SLC18A2, CHRNB4, CHRNA4, APBA2, ROBO2, PBX3, CHRNA3, SCG2	369	239	13588	3.23557	0.0147567	0.00029146	0.0137225
GOTERM_BP_FAT	GO:0008344~adult locomotory behavior	8	1.44144	0.00137889	SNCG, GRM2, EFNB3, HOXB8, SNCA, UCHL1, ATP1A3, PBX3	369	62	13588	4.75146	0.921591	0.0302068	2.32265
Annotation Cluster 10	Enrichment Score: 3.7768315605519063
Category	Term	Count	%	PValue	Genes	List Total	Pop Hits	Pop Total	Fold Enrichment	Bonferroni	Benjamini	FDR
GOTERM_BP_FAT	GO:0007155~cell adhesion	32	5.76577	0.000136798	GM8580, CDK5R1, CADM3, CADM4, CLSTN2, NELL2, ASTN1, CTNND2, NEDD9, L1CAM, VTN, CDH2, CD24A, CDH6, NRCAM, CDH22, PCP4, ROBO2, SPON1, RET, NFASC, CELSR3, CELSR2, CTNNA2, NCAM1, PODXL2, HES5, TMEM8B, CNTN2, CNTN1, NCAN, MFAP4	369	561	13588	2.10047	0.223073	0.00399848	0.232728
GOTERM_BP_FAT	GO:0022610~biological adhesion	32	5.76577	0.000141331	GM8580, CDK5R1, CADM3, CADM4, CLSTN2, NELL2, ASTN1, CTNND2, NEDD9, L1CAM, VTN, CDH2, CD24A, CDH6, NRCAM, CDH22, PCP4, ROBO2, SPON1, RET, NFASC, CELSR3, CELSR2, CTNNA2, NCAM1, PODXL2, HES5, TMEM8B, CNTN2, CNTN1, NCAN, MFAP4	369	562	13588	2.09673	0.229546	0.00406632	0.240432
GOTERM_BP_FAT	GO:0016337~cell-cell adhesion	18	3.24324	0.00024165	CDK5R1, CADM3, RET, CLSTN2, ASTN1, CELSR3, CELSR2, L1CAM, CDH2, CD24A, CDH6, CTNNA2, NRCAM, NCAM1, CDH22, PCP4, ROBO2, NCAN	369	236	13588	2.8086	0.359751	0.00653588	0.410764
Annotation Cluster 11	Enrichment Score: 3.7020629827984437
Category	Term	Count	%	PValue	Genes	List Total	Pop Hits	Pop Total	Fold Enrichment	Bonferroni	Benjamini	FDR
GOTERM_BP_FAT	GO:0048489~synaptic vesicle transport	9	1.62162	6.99668e-07	CPLX1, SYT4, TRIM9, SNCA, STXBP1, VAMP2, CD24A, UNC13A, LIN7A	369	29	13588	11.4281	0.00129005	3.00202e-05	0.00119161
GOTERM_BP_FAT	GO:0007269~neurotransmitter secretion	9	1.62162	4.17868e-06	SYT1, CPLX1, GRM2, NRXN2, SYT4, TRIM9, VAMP2, SNAP25, LIN7A	369	36	13588	9.20596	0.00768003	0.000160605	0.00711657
GOTERM_BP_FAT	GO:0032940~secretion by cell	17	3.06306	4.64674e-05	SYT1, CPLX1, NRXN2, SYT4, SCRN1, STXBP1, ILDR2, LIN7A, CADPS, GRM2, TRIM9, AGTR1A, POU2F2, VAMP2, SNAP25, SMPD3, UNC13A	369	186	13588	3.36562	0.082162	0.00147709	0.0791103
GOTERM_BP_FAT	GO:0006887~exocytosis	8	1.44144	0.0298539	CADPS, CPLX1, TRIM9, SCRN1, STXBP1, VAMP2, UNC13A, LIN7A	369	110	13588	2.6781	1	0.296504	40.3211
GOTERM_BP_FAT	GO:0016079~synaptic vesicle exocytosis	3	0.540541	0.0761386	CPLX1, TRIM9, VAMP2	369	17	13588	6.49833	1	0.520125	74.0438
Annotation Cluster 12	Enrichment Score: 3.605945008969298
Category	Term	Count	%	PValue	Genes	List Total	Pop Hits	Pop Total	Fold Enrichment	Bonferroni	Benjamini	FDR
GOTERM_BP_FAT	GO:0007423~sensory organ development	25	4.5045	1.32962e-07	ACHE, IRX5, TSHZ1, FGFR3, FGF9, TH, PAX6, SOBP, MEIS1, EPHB1, HOXA2, MEIS2, POU3F4, BHLHE23, NEUROG1, FZD3, DLL1, SIX5, PROX1, ASCL1, HES5, MIAT, GDF11, NEUROD1, NEUROD4	369	257	13588	3.58209	0.000245285	6.63013e-06	0.000226451
GOTERM_BP_FAT	GO:0001654~eye development	14	2.52252	0.000344147	ACHE, IRX5, BHLHE23, TH, PAX6, SIX5, PROX1, MEIS1, EPHB1, MEIS2, MIAT, GDF11, NEUROD1, NEUROD4	369	157	13588	3.28366	0.470097	0.00878151	0.584512
GOTERM_BP_FAT	GO:0048592~eye morphogenesis	9	1.62162	0.000776652	BHLHE23, IRX5, MIAT, TH, GDF11, PAX6, PROX1, MEIS1, EPHB1	369	73	13588	4.53993	0.761522	0.0182101	1.31453
GOTERM_BP_FAT	GO:0043010~camera-type eye development	11	1.98198	0.00281194	ACHE, IRX5, TH, GDF11, PAX6, NEUROD1, SIX5, NEUROD4, PROX1, MEIS1, EPHB1	369	130	13588	3.11586	0.994458	0.0543321	4.68265
GOTERM_BP_FAT	GO:0048593~camera-type eye morphogenesis	6	1.08108	0.00934478	IRX5, TH, GDF11, PROX1, MEIS1, EPHB1	369	48	13588	4.60298	1	0.132366	14.7772
Annotation Cluster 13	Enrichment Score: 3.5101222040693445
Category	Term	Count	%	PValue	Genes	List Total	Pop Hits	Pop Total	Fold Enrichment	Bonferroni	Benjamini	FDR
GOTERM_BP_FAT	GO:0021510~spinal cord development	14	2.52252	1.54894e-10	RFX4, PAX6, ISL1, NKX6-1, ASCL1, ISL2, HOXB8, LHX3, MNX1, GDF11, LHX4, OLIG2, PBX3, DBX1	369	46	13588	11.2073	2.85779e-07	1.24252e-08	2.63803e-07
GOTERM_BP_FAT	GO:0045165~cell fate commitment	21	3.78378	2.74946e-09	TGFBR1, ONECUT2, PAX6, DLL3, NEUROG1, NEUROG2, DLL1, ISL1, PROX1, NKX6-1, ASCL1, HOXA2, ISL2, HES5, CYP26B1, MNX1, NEUROD1, NEUROD4, OLIG2, GAP43, DBX1	369	147	13588	5.26055	5.07274e-06	1.8117e-07	4.68267e-06
GOTERM_BP_FAT	GO:0021515~cell differentiation in spinal cord	10	1.8018	1.14929e-07	ASCL1, ISL2, LHX3, LHX4, MNX1, PAX6, OLIG2, ISL1, NKX6-1, DBX1	369	32	13588	11.5075	0.000212022	5.89012e-06	0.000195739
GOTERM_BP_FAT	GO:0048663~neuron fate commitment	11	1.98198	3.98244e-07	ASCL1, ISL2, HES5, TGFBR1, MNX1, PAX6, DLL1, OLIG2, ISL1, NKX6-1, DBX1	369	47	13588	8.61835	0.000734491	1.83689e-05	0.000678257
GOTERM_BP_FAT	GO:0021517~ventral spinal cord development	8	1.44144	1.70178e-06	ISL2, LHX3, LHX4, MNX1, PAX6, ISL1, NKX6-1, DBX1	369	23	13588	12.8083	0.00313486	6.82538e-05	0.0028983
GOTERM_BP_FAT	GO:0021522~spinal cord motor neuron differentiation	7	1.26126	1.06442e-05	ISL2, LHX3, LHX4, MNX1, PAX6, ISL1, NKX6-1	369	20	13588	12.8883	0.019447	0.00037047	0.0181268
GOTERM_BP_FAT	GO:0009953~dorsal/ventral pattern formation	9	1.62162	0.000315813	HOXA2, HOXB2, LHX1, LHX3, MNX1, PAX6, SP8, NKX6-1, DBX1	369	64	13588	5.17835	0.441649	0.00829068	0.536509
GOTERM_BP_FAT	GO:0048665~neuron fate specification	5	0.900901	0.00148574	ASCL1, MNX1, PAX6, NKX6-1, DBX1	369	19	13588	9.69049	0.935638	0.0317581	2.50049
GOTERM_BP_FAT	GO:0021511~spinal cord patterning	4	0.720721	0.0057429	GDF11, PAX6, NKX6-1, DBX1	369	14	13588	10.5211	0.999976	0.0920825	9.34333
GOTERM_BP_FAT	GO:0021523~somatic motor neuron differentiation	3	0.540541	0.00692909	LHX3, LHX4, PAX6	369	5	13588	22.0943	0.999997	0.106431	11.1679
GOTERM_BP_FAT	GO:0021514~ventral spinal cord interneuron differentiation	3	0.540541	0.0183838	PAX6, NKX6-1, DBX1	369	8	13588	13.8089	1	0.210295	27.095
GOTERM_BP_FAT	GO:0021521~ventral spinal cord interneuron specification	3	0.540541	0.0183838	PAX6, NKX6-1, DBX1	369	8	13588	13.8089	1	0.210295	27.095
GOTERM_BP_FAT	GO:0021520~spinal cord motor neuron cell fate specification	3	0.540541	0.0183838	MNX1, PAX6, NKX6-1	369	8	13588	13.8089	1	0.210295	27.095
GOTERM_BP_FAT	GO:0060579~ventral spinal cord interneuron fate commitment	3	0.540541	0.0183838	PAX6, NKX6-1, DBX1	369	8	13588	13.8089	1	0.210295	27.095
GOTERM_BP_FAT	GO:0001708~cell fate specification	6	1.08108	0.0214982	ASCL1, MNX1, PAX6, OLIG2, NKX6-1, DBX1	369	59	13588	3.7448	1	0.231868	30.9358
GOTERM_BP_FAT	GO:0021513~spinal cord dorsal/ventral patterning	3	0.540541	0.0403532	PAX6, NKX6-1, DBX1	369	12	13588	9.20596	1	0.3555	50.4167
GOTERM_BP_FAT	GO:0021983~pituitary gland development	4	0.720721	0.042805	LHX3, PAX6, POU3F2, ISL1	369	29	13588	5.07915	1	0.371162	52.5306
GOTERM_BP_FAT	GO:0021536~diencephalon development	4	0.720721	0.0829261	LHX3, PAX6, POU3F2, ISL1	369	38	13588	3.87619	1	0.541183	77.1072
GOTERM_BP_FAT	GO:0048732~gland development	10	1.8018	0.0875818	HOXB3, HOXA5, TGFBR1, HOXD3, LHX3, PAX6, PBX1, POU3F2, ISL1, MDK	369	197	13588	1.86923	1	0.553033	79.008
Annotation Cluster 14	Enrichment Score: 3.342257203893801
Category	Term	Count	%	PValue	Genes	List Total	Pop Hits	Pop Total	Fold Enrichment	Bonferroni	Benjamini	FDR
GOTERM_BP_FAT	GO:0001822~kidney development	12	2.16216	0.000149942	IRX3, RET, GPC3, AGTR1A, LHX1, TGFBR1, GDF11, POU3F3, PBX1, ROBO2, FOXD1, SLIT2	369	107	13588	4.12978	0.24169	0.00424731	0.255062
GOTERM_BP_FAT	GO:0001656~metanephros development	9	1.62162	0.000157479	IRX3, RET, GPC3, LHX1, GDF11, PBX1, ROBO2, FOXD1, SLIT2	369	58	13588	5.71405	0.252164	0.00439292	0.267868
GOTERM_BP_FAT	GO:0001657~ureteric bud development	7	1.26126	0.000871377	RET, GPC3, LHX1, GDF11, PBX1, ROBO2, FOXD1	369	42	13588	6.13731	0.799791	0.0196608	1.47374
GOTERM_BP_FAT	GO:0001655~urogenital system development	12	2.16216	0.00207788	IRX3, RET, GPC3, AGTR1A, LHX1, TGFBR1, GDF11, POU3F3, PBX1, ROBO2, FOXD1, SLIT2	369	146	13588	3.02662	0.978456	0.0422035	3.48055
Annotation Cluster 15	Enrichment Score: 3.0116269626794385
Category	Term	Count	%	PValue	Genes	List Total	Pop Hits	Pop Total	Fold Enrichment	Bonferroni	Benjamini	FDR
GOTERM_MF_ALL	GO:0017075~syntaxin-1 binding	5	0.900901	3.39926e-05	SYP, CPLX1, STXBP1, VAMP2, SNAP25	418	8	15404	23.0323	0.0158833	0.00199935	0.0485284
GOTERM_MF_ALL	GO:0019905~syntaxin binding	6	1.08108	0.000481936	SYP, CPLX1, STXBP1, VAMP2, NAPB, SNAP25	418	25	15404	8.8444	0.203116	0.0224488	0.685978
GOTERM_MF_ALL	GO:0000149~SNARE binding	6	1.08108	0.000833929	SYP, CPLX1, STXBP1, VAMP2, NAPB, SNAP25	418	28	15404	7.89679	0.324934	0.0350917	1.18423
GOTERM_CC_FAT	GO:0070032~synaptobrevin 2-SNAP-25-syntaxin-1a-complexin I complex	3	0.540541	0.00383279	CPLX1, VAMP2, SNAP25	323	4	12504	29.0341	0.61417	0.0544808	4.86034
GOTERM_CC_FAT	GO:0031201~SNARE complex	3	0.540541	0.016705	CPLX1, VAMP2, SNAP25	323	8	12504	14.517	0.984668	0.159768	19.6333
Annotation Cluster 16	Enrichment Score: 2.7195195106598558
Category	Term	Count	%	PValue	Genes	List Total	Pop Hits	Pop Total	Fold Enrichment	Bonferroni	Benjamini	FDR
GOTERM_BP_FAT	GO:0042063~gliogenesis	10	1.8018	9.34185e-06	ASCL1, METRN, NDN, DNER, PAX6, POU3F2, NEUROD4, OLIG2, GAP43, NKX6-1	369	52	13588	7.08151	0.0170881	0.000331403	0.0159091
GOTERM_BP_FAT	GO:0010001~glial cell differentiation	9	1.62162	3.92389e-05	ASCL1, METRN, DNER, PAX6, POU3F2, NEUROD4, OLIG2, GAP43, NKX6-1	369	48	13588	6.90447	0.0698387	0.00126932	0.0668077
GOTERM_BP_FAT	GO:0021779~oligodendrocyte cell fate commitment	3	0.540541	0.00423314	ASCL1, PAX6, OLIG2	369	4	13588	27.6179	0.999601	0.0767585	6.97004
GOTERM_BP_FAT	GO:0021780~glial cell fate specification	3	0.540541	0.00423314	ASCL1, PAX6, OLIG2	369	4	13588	27.6179	0.999601	0.0767585	6.97004
GOTERM_BP_FAT	GO:0021778~oligodendrocyte cell fate specification	3	0.540541	0.00423314	ASCL1, PAX6, OLIG2	369	4	13588	27.6179	0.999601	0.0767585	6.97004
GOTERM_BP_FAT	GO:0048709~oligodendrocyte differentiation	4	0.720721	0.015954	ASCL1, PAX6, OLIG2, NKX6-1	369	20	13588	7.36477	1	0.189775	23.9597
GOTERM_BP_FAT	GO:0021781~glial cell fate commitment	3	0.540541	0.0183838	ASCL1, PAX6, OLIG2	369	8	13588	13.8089	1	0.210295	27.095
GOTERM_BP_FAT	GO:0001708~cell fate specification	6	1.08108	0.0214982	ASCL1, MNX1, PAX6, OLIG2, NKX6-1, DBX1	369	59	13588	3.7448	1	0.231868	30.9358
Annotation Cluster 17	Enrichment Score: 2.629261599577202
Category	Term	Count	%	PValue	Genes	List Total	Pop Hits	Pop Total	Fold Enrichment	Bonferroni	Benjamini	FDR
GOTERM_BP_FAT	GO:0021675~nerve development	6	1.08108	0.000394042	HOXB3, HOXB2, HOXD3, MNX1, NGFR, EPHB1	369	24	13588	9.20596	0.516716	0.00977823	0.668986
GOTERM_BP_FAT	GO:0021602~cranial nerve morphogenesis	4	0.720721	0.00276512	HOXB3, HOXB2, HOXD3, EPHB1	369	11	13588	13.3905	0.993956	0.0540158	4.60639
GOTERM_BP_FAT	GO:0021545~cranial nerve development	4	0.720721	0.0118839	HOXB3, HOXB2, HOXD3, EPHB1	369	18	13588	8.18308	1	0.158292	18.422
Annotation Cluster 18	Enrichment Score: 2.4136453557269744
Category	Term	Count	%	PValue	Genes	List Total	Pop Hits	Pop Total	Fold Enrichment	Bonferroni	Benjamini	FDR
GOTERM_BP_FAT	GO:0010769~regulation of cell morphogenesis involved in differentiation	8	1.44144	0.000369615	PLXNA3, METRN, POU3F2, ROBO2, NEFL, TTC3, CHRNA3, NEFM	369	50	13588	5.89182	0.494429	0.00929985	0.627639
GOTERM_BP_FAT	GO:0031344~regulation of cell projection organization	8	1.44144	0.000831998	PLXNA3, METRN, TGFBR1, POU3F2, ROBO2, NEFL, CHRNA3, NEFM	369	57	13588	5.16826	0.78469	0.0190129	1.40758
GOTERM_BP_FAT	GO:0010975~regulation of neuron projection development	7	1.26126	0.00159228	PLXNA3, METRN, POU3F2, ROBO2, NEFL, CHRNA3, NEFM	369	47	13588	5.4844	0.947139	0.0336094	2.67751
GOTERM_BP_FAT	GO:0050770~regulation of axonogenesis	6	1.08108	0.0038288	PLXNA3, METRN, POU3F2, ROBO2, NEFL, NEFM	369	39	13588	5.66521	0.999156	0.0703674	6.32457
GOTERM_BP_FAT	GO:0022604~regulation of cell morphogenesis	9	1.62162	0.00477202	PLXNA3, METRN, EPB4.1, POU3F2, ROBO2, NEFL, TTC3, CHRNA3, NEFM	369	97	13588	3.41665	0.999853	0.0813591	7.82377
GOTERM_BP_FAT	GO:0031346~positive regulation of cell projection organization	4	0.720721	0.0233518	METRN, TGFBR1, ROBO2, NEFL	369	23	13588	6.40415	1	0.246545	33.1305
GOTERM_BP_FAT	GO:0050772~positive regulation of axonogenesis	3	0.540541	0.0608845	METRN, ROBO2, NEFL	369	15	13588	7.36477	1	0.460155	65.694
Annotation Cluster 19	Enrichment Score: 2.3103236847933273
Category	Term	Count	%	PValue	Genes	List Total	Pop Hits	Pop Total	Fold Enrichment	Bonferroni	Benjamini	FDR
GOTERM_BP_FAT	GO:0008038~neuron recognition	5	0.900901	0.000220497	CDK5R1, EFNB3, NDN, CELSR3, GAP43	369	12	13588	15.3433	0.334264	0.00605416	0.37487
GOTERM_BP_FAT	GO:0007413~axonal fasciculation	3	0.540541	0.0140371	CDK5R1, NDN, CELSR3	369	7	13588	15.7816	1	0.176871	21.3973
GOTERM_BP_FAT	GO:0008037~cell recognition	5	0.900901	0.0378746	CDK5R1, EFNB3, NDN, CELSR3, GAP43	369	47	13588	3.91743	1	0.34232	48.1899
Annotation Cluster 20	Enrichment Score: 2.1576188702197783
Category	Term	Count	%	PValue	Genes	List Total	Pop Hits	Pop Total	Fold Enrichment	Bonferroni	Benjamini	FDR
GOTERM_BP_FAT	GO:0043583~ear development	10	1.8018	0.00203231	HOXA2, FGFR3, TSHZ1, HES5, FGF9, POU3F4, SOBP, NEUROG1, DLL1, FZD3	369	104	13588	3.54075	0.976563	0.0417558	3.40547
GOTERM_BP_FAT	GO:0048839~inner ear development	8	1.44144	0.00980561	FGFR3, HES5, FGF9, POU3F4, SOBP, NEUROG1, DLL1, FZD3	369	88	13588	3.34762	1	0.137405	15.4499
GOTERM_BP_FAT	GO:0042471~ear morphogenesis	7	1.26126	0.0168919	HOXA2, TSHZ1, FGF9, SOBP, NEUROG1, DLL1, FZD3	369	76	13588	3.39167	1	0.197323	25.1847
Annotation Cluster 21	Enrichment Score: 2.133951007685029
Category	Term	Count	%	PValue	Genes	List Total	Pop Hits	Pop Total	Fold Enrichment	Bonferroni	Benjamini	FDR
GOTERM_BP_FAT	GO:0035094~response to nicotine	4	0.720721	0.00146567	CHRNA5, CHRNB4, CHRNA4, CHRNA3	369	9	13588	16.3662	0.933206	0.0317026	2.4671
GOTERM_CC_FAT	GO:0045211~postsynaptic membrane	11	1.98198	0.00153586	LZTS1, GRM2, CLSTN2, GRIK5, GABBR1, CHRNA5, CHRNB4, NCS1, CHRNA4, CHRNA3, LIN7A	323	126	12504	3.37963	0.31695	0.0288964	1.97449
GOTERM_BP_FAT	GO:0043279~response to alkaloid	5	0.900901	0.00831272	GRM2, CHRNA5, CHRNB4, CHRNA4, CHRNA3	369	30	13588	6.13731	1	0.121396	13.2524
GOTERM_BP_FAT	GO:0035095~behavioral response to nicotine	3	0.540541	0.0102082	CHRNB4, CHRNA4, CHRNA3	369	6	13588	18.4119	1	0.141586	16.0335
GOTERM_BP_FAT	GO:0014070~response to organic cyclic substance	5	0.900901	0.0263783	GRM2, CHRNA5, CHRNB4, CHRNA4, CHRNA3	369	42	13588	4.38379	1	0.272544	36.5734
GOTERM_CC_FAT	GO:0005892~nicotinic acetylcholine-gated receptor-channel complex	3	0.540541	0.0311864	CHRNA5, CHRNA4, CHRNA3	323	11	12504	10.5578	0.999613	0.230422	33.7062
Annotation Cluster 22	Enrichment Score: 2.1212899059811865
Category	Term	Count	%	PValue	Genes	List Total	Pop Hits	Pop Total	Fold Enrichment	Bonferroni	Benjamini	FDR
GOTERM_BP_FAT	GO:0021953~central nervous system neuron differentiation	7	1.26126	0.000871377	ASCL1, PLXNA3, MNX1, NEUROG2, DCX, EPHB1, DCLK1	369	42	13588	6.13731	0.799791	0.0196608	1.47374
GOTERM_BP_FAT	GO:0021954~central nervous system neuron development	6	1.08108	0.00180187	ASCL1, PLXNA3, NEUROG2, DCX, EPHB1, DCLK1	369	33	13588	6.69525	0.964115	0.0375243	3.02487
GOTERM_BP_FAT	GO:0021952~central nervous system projection neuron axonogenesis	3	0.540541	0.0342299	DCX, EPHB1, DCLK1	369	11	13588	10.0429	1	0.322575	44.7437
GOTERM_BP_FAT	GO:0021955~central nervous system neuron axonogenesis	3	0.540541	0.0608845	DCX, EPHB1, DCLK1	369	15	13588	7.36477	1	0.460155	65.694
Annotation Cluster 23	Enrichment Score: 2.1170656190676342
Category	Term	Count	%	PValue	Genes	List Total	Pop Hits	Pop Total	Fold Enrichment	Bonferroni	Benjamini	FDR
GOTERM_BP_FAT	GO:0042551~neuron maturation	4	0.720721	0.0046038	NRCAM, RET, IRX5, LGI4	369	13	13588	11.3304	0.999799	0.0800785	7.55807
GOTERM_BP_FAT	GO:0021700~developmental maturation	9	1.62162	0.00608194	NRCAM, RET, IRX5, HES5, POU2F2, GDF11, STXBP1, LGI4, UNC13A	369	101	13588	3.28133	0.999987	0.0956104	9.86839
GOTERM_BP_FAT	GO:0048469~cell maturation	7	1.26126	0.015909	NRCAM, RET, IRX5, HES5, POU2F2, GDF11, LGI4	369	75	13588	3.43689	1	0.191734	23.9005
Annotation Cluster 24	Enrichment Score: 2.0229847309265825
Category	Term	Count	%	PValue	Genes	List Total	Pop Hits	Pop Total	Fold Enrichment	Bonferroni	Benjamini	FDR
GOTERM_BP_FAT	GO:0021846~cell proliferation in forebrain	4	0.720721	0.0046038	POU3F3, POU3F2, ZEB2, FABP7	369	13	13588	11.3304	0.999799	0.0800785	7.55807
GOTERM_BP_FAT	GO:0021537~telencephalon development	7	1.26126	0.013199	ASCL1, PLXNA3, SLC1A2, PAX6, POU3F3, POU3F2, ZEB2	369	72	13588	3.5801	1	0.170666	20.2515
GOTERM_BP_FAT	GO:0021543~pallium development	6	1.08108	0.0140407	ASCL1, PLXNA3, PAX6, POU3F3, POU3F2, ZEB2	369	53	13588	4.16874	1	0.175723	21.4021
Annotation Cluster 25	Enrichment Score: 2.0111069229207708
Category	Term	Count	%	PValue	Genes	List Total	Pop Hits	Pop Total	Fold Enrichment	Bonferroni	Benjamini	FDR
GOTERM_MF_ALL	GO:0019840~isoprenoid binding	4	0.720721	0.00460164	PTGDS, RBP1, CRABP1, CRABP2	418	13	15404	11.339	0.886093	0.14373	6.37383
GOTERM_MF_ALL	GO:0005501~retinoid binding	4	0.720721	0.00460164	PTGDS, RBP1, CRABP1, CRABP2	418	13	15404	11.339	0.886093	0.14373	6.37383
GOTERM_MF_ALL	GO:0019841~retinol binding	3	0.540541	0.0183732	RBP1, CRABP1, CRABP2	418	8	15404	13.8194	0.999839	0.384448	23.2639
GOTERM_MF_ALL	GO:0016918~retinal binding	3	0.540541	0.023204	RBP1, CRABP1, CRABP2	418	9	15404	12.2839	0.999984	0.424718	28.4837
Annotation Cluster 26	Enrichment Score: 1.98822267853291
Category	Term	Count	%	PValue	Genes	List Total	Pop Hits	Pop Total	Fold Enrichment	Bonferroni	Benjamini	FDR
GOTERM_BP_FAT	GO:0050769~positive regulation of neurogenesis	6	1.08108	0.00476883	ASCL1, METRN, PAX6, ROBO2, NEFL, NKX6-1	369	41	13588	5.38886	0.999852	0.082063	7.81874
GOTERM_BP_FAT	GO:0051094~positive regulation of developmental process	14	2.52252	0.00559666	IRX3, PHOX2B, FGFR3, FGF9, PAX6, PROX1, VASH2, NKX6-1, ASCL1, METRN, HOXD3, ROBO2, NGFR, NEFL	369	214	13588	2.40904	0.999968	0.0914254	9.11597
GOTERM_BP_FAT	GO:0010720~positive regulation of cell development	6	1.08108	0.00855667	ASCL1, METRN, PAX6, ROBO2, NEFL, NKX6-1	369	47	13588	4.70092	1	0.123768	13.6151
GOTERM_BP_FAT	GO:0045597~positive regulation of cell differentiation	10	1.8018	0.0488049	PHOX2B, ASCL1, IRX3, METRN, FGFR3, HOXD3, PAX6, ROBO2, NEFL, NKX6-1	369	175	13588	2.10422	1	0.402938	57.3514
Annotation Cluster 27	Enrichment Score: 1.967343336995084
Category	Term	Count	%	PValue	Genes	List Total	Pop Hits	Pop Total	Fold Enrichment	Bonferroni	Benjamini	FDR
GOTERM_BP_FAT	GO:0051969~regulation of transmission of nerve impulse	10	1.8018	0.00247135	SYP, SNCG, GRM2, SNCA, GRIK5, CTNND2, STXBP1, NCS1, CARTPT, CHRNA3	369	107	13588	3.44148	0.989593	0.0489303	4.12666
GOTERM_BP_FAT	GO:0044057~regulation of system process	14	2.52252	0.00328495	SNCG, IRX5, SNCA, TH, GRIK5, NCS1, CTNND2, STXBP1, SYP, GRM2, CHRNB4, CARTPT, PBX3, CHRNA3	369	201	13588	2.56485	0.99769	0.0625409	5.44977
GOTERM_BP_FAT	GO:0031644~regulation of neurological system process	10	1.8018	0.00357372	SYP, SNCG, GRM2, SNCA, GRIK5, CTNND2, STXBP1, NCS1, CARTPT, CHRNA3	369	113	13588	3.25875	0.998647	0.0671675	5.91521
GOTERM_BP_FAT	GO:0050433~regulation of catecholamine secretion	4	0.720721	0.00361332	SNCG, SNCA, CARTPT, CHRNA4	369	12	13588	12.2746	0.998743	0.0672045	5.97888
GOTERM_BP_FAT	GO:0051952~regulation of amine transport	5	0.900901	0.00426651	SNCG, SNCA, CARTPT, CHRNA4, CHRNA3	369	25	13588	7.36477	0.999625	0.0758542	7.02312
GOTERM_BP_FAT	GO:0050804~regulation of synaptic transmission	9	1.62162	0.00573152	SYP, SNCG, GRM2, SNCA, GRIK5, CTNND2, STXBP1, NCS1, CHRNA3	369	100	13588	3.31415	0.999975	0.092711	9.32565
GOTERM_BP_FAT	GO:0046928~regulation of neurotransmitter secretion	4	0.720721	0.015954	SNCG, SNCA, GRIK5, CHRNA3	369	20	13588	7.36477	1	0.189775	23.9597
GOTERM_BP_FAT	GO:0051046~regulation of secretion	9	1.62162	0.020352	SNCG, SYT4, SNCA, GRIK5, CARTPT, CHRNA4, SCG5, VAMP2, CHRNA3	369	125	13588	2.65132	1	0.22478	29.5449
GOTERM_BP_FAT	GO:0051588~regulation of neurotransmitter transport	4	0.720721	0.0207124	SNCG, SNCA, GRIK5, CHRNA3	369	22	13588	6.69525	1	0.226971	29.9852
GOTERM_BP_FAT	GO:0014059~regulation of dopamine secretion	3	0.540541	0.0232176	SNCG, SNCA, CHRNA4	369	9	13588	12.2746	1	0.24669	32.9738
GOTERM_BP_FAT	GO:0060078~regulation of postsynaptic membrane potential	4	0.720721	0.0291509	SNCA, GRIK5, CHRNA4, CHRNA3	369	25	13588	5.89182	1	0.293663	39.5804
GOTERM_BP_FAT	GO:0060341~regulation of cellular localization	10	1.8018	0.0312207	SNCG, SYT4, SNCA, GRIK5, CARTPT, CHRNA4, SCG5, VAMP2, PKIA, CHRNA3	369	161	13588	2.2872	1	0.304749	41.7371
GOTERM_BP_FAT	GO:0051899~membrane depolarization	4	0.720721	0.0729601	SNCA, GRIK5, CHRNA4, CHRNA3	369	36	13588	4.09154	1	0.509895	72.4802
Annotation Cluster 28	Enrichment Score: 1.950283120586221
Category	Term	Count	%	PValue	Genes	List Total	Pop Hits	Pop Total	Fold Enrichment	Bonferroni	Benjamini	FDR
GOTERM_CC_FAT	GO:0031301~integral to organelle membrane	8	1.44144	0.00799156	SYP, ST6GALNAC5, MFNG, ST8SIA1, ASPHD1, ATP6V1G2, ST8SIA3, LFNG	323	89	12504	3.47974	0.863287	0.0904049	9.88679
GOTERM_CC_FAT	GO:0031228~intrinsic to Golgi membrane	5	0.900901	0.0087891	ST6GALNAC5, MFNG, ST8SIA1, ST8SIA3, LFNG	323	32	12504	6.04876	0.888009	0.0947238	10.8223
GOTERM_CC_FAT	GO:0030173~integral to Golgi membrane	5	0.900901	0.0087891	ST6GALNAC5, MFNG, ST8SIA1, ST8SIA3, LFNG	323	32	12504	6.04876	0.888009	0.0947238	10.8223
GOTERM_CC_FAT	GO:0031300~intrinsic to organelle membrane	8	1.44144	0.0256063	SYP, ST6GALNAC5, MFNG, ST8SIA1, ASPHD1, ATP6V1G2, ST8SIA3, LFNG	323	112	12504	2.76515	0.998393	0.212004	28.5775
Annotation Cluster 29	Enrichment Score: 1.939551397504553
Category	Term	Count	%	PValue	Genes	List Total	Pop Hits	Pop Total	Fold Enrichment	Bonferroni	Benjamini	FDR
GOTERM_BP_FAT	GO:0042573~retinoic acid metabolic process	5	0.900901	0.000952211	RBP1, CRABP2, CYP26B1, CYP26A1, ALDH1A7	369	17	13588	10.8305	0.827553	0.0212069	1.60941
GOTERM_BP_FAT	GO:0006776~vitamin A metabolic process	5	0.900901	0.00493618	RBP1, CRABP2, CYP26B1, CYP26A1, ALDH1A7	369	26	13588	7.08151	0.999892	0.0825253	8.08238
GOTERM_BP_FAT	GO:0016101~diterpenoid metabolic process	5	0.900901	0.00647944	RBP1, CRABP2, CYP26B1, CYP26A1, ALDH1A7	369	28	13588	6.57569	0.999994	0.100698	10.4803
GOTERM_BP_FAT	GO:0001523~retinoid metabolic process	5	0.900901	0.00647944	RBP1, CRABP2, CYP26B1, CYP26A1, ALDH1A7	369	28	13588	6.57569	0.999994	0.100698	10.4803
GOTERM_BP_FAT	GO:0006721~terpenoid metabolic process	5	0.900901	0.00735853	RBP1, CRABP2, CYP26B1, CYP26A1, ALDH1A7	369	29	13588	6.34894	0.999999	0.111742	11.8198
GOTERM_BP_FAT	GO:0010817~regulation of hormone levels	10	1.8018	0.00803009	PCSK2, CPLX1, RBP1, CRABP2, CYP26B1, CYP26A1, SCG5, ILDR2, ALDH1A7, SMPD3	369	128	13588	2.87686	1	0.11844	12.8304
GOTERM_BP_FAT	GO:0006775~fat-soluble vitamin metabolic process	5	0.900901	0.0129276	RBP1, CRABP2, CYP26B1, CYP26A1, ALDH1A7	369	34	13588	5.41527	1	0.16862	19.8771
GOTERM_BP_FAT	GO:0042445~hormone metabolic process	7	1.26126	0.0352636	PCSK2, RBP1, CRABP2, CYP26B1, CYP26A1, SCG5, ALDH1A7	369	90	13588	2.86408	1	0.325824	45.7425
GOTERM_BP_FAT	GO:0019748~secondary metabolic process	6	1.08108	0.0388812	DCT, RBP1, CRABP2, CYP26B1, CYP26A1, ALDH1A7	369	69	13588	3.20207	1	0.348111	49.1053
GOTERM_BP_FAT	GO:0006720~isoprenoid metabolic process	5	0.900901	0.0431604	RBP1, CRABP2, CYP26B1, CYP26A1, ALDH1A7	369	49	13588	3.75754	1	0.371956	52.8299
GOTERM_BP_FAT	GO:0034754~cellular hormone metabolic process	5	0.900901	0.0518269	RBP1, CRABP2, CYP26B1, CYP26A1, ALDH1A7	369	52	13588	3.54075	1	0.418691	59.6013
Annotation Cluster 30	Enrichment Score: 1.87113811998353
Category	Term	Count	%	PValue	Genes	List Total	Pop Hits	Pop Total	Fold Enrichment	Bonferroni	Benjamini	FDR
GOTERM_CC_FAT	GO:0005883~neurofilament	3	0.540541	0.00627945	INA, NEFL, NEFM	323	5	12504	23.2272	0.790328	0.0789323	7.84791
GOTERM_CC_FAT	GO:0060053~neurofilament cytoskeleton	3	0.540541	0.016705	INA, NEFL, NEFM	323	8	12504	14.517	0.984668	0.159768	19.6333
GOTERM_BP_FAT	GO:0060052~neurofilament cytoskeleton organization	3	0.540541	0.0232176	INA, NEFL, NEFM	369	9	13588	12.2746	1	0.24669	32.9738
Annotation Cluster 31	Enrichment Score: 1.8392497573483637
Category	Term	Count	%	PValue	Genes	List Total	Pop Hits	Pop Total	Fold Enrichment	Bonferroni	Benjamini	FDR
GOTERM_MF_ALL	GO:0030295~protein kinase activator activity	4	0.720721	0.00361165	CDK5R1, CDK5R2, MAPK8IP2, CD24A	418	12	15404	12.2839	0.818076	0.122861	5.03536
GOTERM_MF_ALL	GO:0019209~kinase activator activity	4	0.720721	0.0118778	CDK5R1, CDK5R2, MAPK8IP2, CD24A	418	18	15404	8.18926	0.996404	0.296542	15.6861
GOTERM_MF_ALL	GO:0019887~protein kinase regulator activity	6	1.08108	0.0214944	CDK5R1, CDK5R2, MAPK8IP2, PKIA, CD24A, TRIB2	418	59	15404	3.74763	0.999964	0.416462	26.6754
GOTERM_MF_ALL	GO:0019207~kinase regulator activity	6	1.08108	0.0476685	CDK5R1, CDK5R2, MAPK8IP2, PKIA, CD24A, TRIB2	418	73	15404	3.0289	1	0.616542	50.2139
Annotation Cluster 32	Enrichment Score: 1.7962589512583316
Category	Term	Count	%	PValue	Genes	List Total	Pop Hits	Pop Total	Fold Enrichment	Bonferroni	Benjamini	FDR
GOTERM_CC_FAT	GO:0033267~axon part	5	0.900901	0.00355992	SLC1A2, TH, SLC18A3, ROBO2, L1CAM	323	25	12504	7.74241	0.587053	0.0572577	4.52166
GOTERM_CC_FAT	GO:0043195~terminal button	3	0.540541	0.0311864	TH, SLC18A3, L1CAM	323	11	12504	10.5578	0.999613	0.230422	33.7062
GOTERM_CC_FAT	GO:0043679~nerve terminal	3	0.540541	0.0367974	TH, SLC18A3, L1CAM	323	12	12504	9.67802	0.999908	0.259132	38.5186
Annotation Cluster 33	Enrichment Score: 1.7437506105199443
Category	Term	Count	%	PValue	Genes	List Total	Pop Hits	Pop Total	Fold Enrichment	Bonferroni	Benjamini	FDR
GOTERM_CC_FAT	GO:0008021~synaptic vesicle	8	1.44144	0.00177528	SYP, SYT1, SVOP, SYT4, SYT11, TH, ATP6V1G2, VAMP2	323	68	12504	4.55436	0.35639	0.0309856	2.27902
GOTERM_CC_FAT	GO:0030672~synaptic vesicle membrane	4	0.720721	0.0120726	SYP, SYT1, ATP6V1G2, VAMP2	323	19	12504	8.14991	0.950818	0.122753	14.58
GOTERM_CC_FAT	GO:0030136~clathrin-coated vesicle	8	1.44144	0.0178267	SYP, SYT1, SVOP, SYT4, SYT11, TH, ATP6V1G2, VAMP2	323	104	12504	2.97785	0.988448	0.163423	20.8147
GOTERM_CC_FAT	GO:0031410~cytoplasmic vesicle	22	3.96396	0.0224003	SYT1, SVOP, SYT4, SYT11, PTPRN2, PIK3C2B, NSG2, TH, CXXC4, DLL1, ATP6V1G2, SYP, PCSK2, CAMKV, CADPS, DCT, KLC1, AGTR1A, SLC18A2, SCG3, SCG5, VAMP2	323	508	12504	1.67651	0.99637	0.19434	25.4677
GOTERM_CC_FAT	GO:0031982~vesicle	22	3.96396	0.0272654	SYT1, SVOP, SYT4, SYT11, PTPRN2, PIK3C2B, NSG2, TH, CXXC4, DLL1, ATP6V1G2, SYP, PCSK2, CAMKV, CADPS, DCT, KLC1, AGTR1A, SLC18A2, SCG3, SCG5, VAMP2	323	519	12504	1.64097	0.998947	0.210538	30.1394
GOTERM_CC_FAT	GO:0030135~coated vesicle	8	1.44144	0.0411819	SYP, SYT1, SVOP, SYT4, SYT11, TH, ATP6V1G2, VAMP2	323	124	12504	2.49755	0.99997	0.278136	42.0524
GOTERM_CC_FAT	GO:0030665~clathrin coated vesicle membrane	4	0.720721	0.064719	SYP, SYT1, ATP6V1G2, VAMP2	323	36	12504	4.30134	1	0.377551	58.0253
Annotation Cluster 34	Enrichment Score: 1.6986810857379913
Category	Term	Count	%	PValue	Genes	List Total	Pop Hits	Pop Total	Fold Enrichment	Bonferroni	Benjamini	FDR
GOTERM_BP_FAT	GO:0048514~blood vessel morphogenesis	13	2.34234	0.00775797	FGF9, TGFBR1, IL18, CDH2, PROX1, MEIS1, VASH1, HEY1, CXCR4, DLL4, ANGPT1, NR2F2, SCG2	369	198	13588	2.41773	0.999999	0.115572	12.4222
GOTERM_BP_FAT	GO:0001568~blood vessel development	14	2.52252	0.0157344	FGF9, TGFBR1, IL18, CDH2, PROX1, MEIS1, VASH1, HEY1, CXCR4, AGTR1A, DLL4, ANGPT1, NR2F2, SCG2	369	244	13588	2.11284	1	0.191063	23.6702
GOTERM_BP_FAT	GO:0001944~vasculature development	14	2.52252	0.0188434	FGF9, TGFBR1, IL18, CDH2, PROX1, MEIS1, VASH1, HEY1, CXCR4, AGTR1A, DLL4, ANGPT1, NR2F2, SCG2	369	250	13588	2.06214	1	0.212397	27.6742
GOTERM_BP_FAT	GO:0001525~angiogenesis	8	1.44144	0.0697457	CXCR4, FGF9, IL18, DLL4, ANGPT1, MEIS1, VASH1, SCG2	369	133	13588	2.21497	1	0.498991	70.8091
Annotation Cluster 35	Enrichment Score: 1.6747500568224398
Category	Term	Count	%	PValue	Genes	List Total	Pop Hits	Pop Total	Fold Enrichment	Bonferroni	Benjamini	FDR
GOTERM_BP_FAT	GO:0060485~mesenchyme development	6	1.08108	0.0110681	EDNRB, RET, HOXA5, CYP26A1, ZEB2, ISL1	369	50	13588	4.41886	1	0.150386	17.2673
GOTERM_BP_FAT	GO:0014032~neural crest cell development	5	0.900901	0.0116498	EDNRB, RET, CYP26A1, ZEB2, ISL1	369	33	13588	5.57937	1	0.156535	18.0921
GOTERM_BP_FAT	GO:0014033~neural crest cell differentiation	5	0.900901	0.0116498	EDNRB, RET, CYP26A1, ZEB2, ISL1	369	33	13588	5.57937	1	0.156535	18.0921
GOTERM_BP_FAT	GO:0001755~neural crest cell migration	4	0.720721	0.0233518	EDNRB, RET, ZEB2, ISL1	369	23	13588	6.40415	1	0.246545	33.1305
GOTERM_BP_FAT	GO:0001667~ameboidal cell migration	5	0.900901	0.0329826	EDNRB, RET, CXCR4, ZEB2, ISL1	369	45	13588	4.09154	1	0.317484	43.5157
GOTERM_BP_FAT	GO:0014031~mesenchymal cell development	5	0.900901	0.0378746	EDNRB, RET, CYP26A1, ZEB2, ISL1	369	47	13588	3.91743	1	0.34232	48.1899
GOTERM_BP_FAT	GO:0048762~mesenchymal cell differentiation	5	0.900901	0.0431604	EDNRB, RET, CYP26A1, ZEB2, ISL1	369	49	13588	3.75754	1	0.371956	52.8299
Annotation Cluster 36	Enrichment Score: 1.6725186431556205
Category	Term	Count	%	PValue	Genes	List Total	Pop Hits	Pop Total	Fold Enrichment	Bonferroni	Benjamini	FDR
GOTERM_BP_FAT	GO:0007018~microtubule-based movement	9	1.62162	0.00608194	TUBB2A-PS2, TUBB2B, KLC1, TUBB2A, KIF5A, UCHL1, KIF5C, TUBA1A, TUBB3, NEFM	369	101	13588	3.28133	0.999987	0.0956104	9.86839
GOTERM_BP_FAT	GO:0030705~cytoskeleton-dependent intracellular transport	5	0.900901	0.0116498	KLC1, UCHL1, EVL, APBB1, NEFM	369	33	13588	5.57937	1	0.156535	18.0921
GOTERM_BP_FAT	GO:0008088~axon cargo transport	3	0.540541	0.0342299	KLC1, UCHL1, NEFM	369	11	13588	10.0429	1	0.322575	44.7437
GOTERM_BP_FAT	GO:0010970~microtubule-based transport	3	0.540541	0.0841705	KLC1, UCHL1, NEFM	369	18	13588	6.13731	1	0.543278	77.6305
Annotation Cluster 37	Enrichment Score: 1.5727160580750894
Category	Term	Count	%	PValue	Genes	List Total	Pop Hits	Pop Total	Fold Enrichment	Bonferroni	Benjamini	FDR
GOTERM_BP_FAT	GO:0007018~microtubule-based movement	9	1.62162	0.00608194	TUBB2A-PS2, TUBB2B, KLC1, TUBB2A, KIF5A, UCHL1, KIF5C, TUBA1A, TUBB3, NEFM	369	101	13588	3.28133	0.999987	0.0956104	9.86839
GOTERM_CC_FAT	GO:0035253~ciliary rootlet	3	0.540541	0.0259514	KLC1, KIF5A, KIF5C	323	10	12504	11.6136	0.998528	0.20776	28.9051
GOTERM_CC_FAT	GO:0005871~kinesin complex	3	0.540541	0.0367974	KLC1, KIF5A, KIF5C	323	12	12504	9.67802	0.999908	0.259132	38.5186
GOTERM_CC_FAT	GO:0044441~cilium part	4	0.720721	0.0881282	KLC1, KIF5A, KIF5C, CD24A	323	41	12504	3.77679	1	0.427668	69.7894
Annotation Cluster 38	Enrichment Score: 1.5678975575903598
Category	Term	Count	%	PValue	Genes	List Total	Pop Hits	Pop Total	Fold Enrichment	Bonferroni	Benjamini	FDR
GOTERM_BP_FAT	GO:0006357~regulation of transcription from RNA polymerase II promoter	33	5.94595	0.000322092	NEPN, ONECUT2, ARNT2, PAX6, MEIS1, MAGED1, HOXA2, LBH, MEIS2, POU3F3, POU3F2, OLIG2, MAML3, NR2F2, FOXD1, NR2F1, SATB1, BHLHE23, RFX4, SOX11, NEUROG2, HES6, ISL1, PKIA, NKX6-1, PKNOX2, HOXB4, ASCL1, HES5, NEUROD1, PBX1, ST18, APBB1	369	616	13588	1.97271	0.448082	0.00833626	0.547148
GOTERM_BP_FAT	GO:0045944~positive regulation of transcription from RNA polymerase II promoter	19	3.42342	0.00885403	BHLHE23, RFX4, SOX11, ONECUT2, ARNT2, PAX6, NEUROG2, ISL1, ASCL1, HOXA2, MEIS2, HES5, POU3F3, NEUROD1, PBX1, POU3F2, MAML3, FOXD1, APBB1	369	358	13588	1.95434	1	0.126814	14.0553
GOTERM_BP_FAT	GO:0045893~positive regulation of transcription, DNA-dependent	19	3.42342	0.0341329	BHLHE23, RFX4, SOX11, ONECUT2, ARNT2, PAX6, NEUROG2, ISL1, ASCL1, HOXA2, MEIS2, HES5, POU3F3, NEUROD1, PBX1, POU3F2, MAML3, FOXD1, APBB1	369	416	13588	1.68186	1	0.323418	44.6492
GOTERM_BP_FAT	GO:0045941~positive regulation of transcription	21	3.78378	0.0343169	BHLHE23, RFX4, SOX11, ONECUT2, ARNT2, PAX6, NEUROG2, ISL1, ASCL1, HOXA2, MEIS2, HES5, EBF3, POU2F2, NEUROD1, POU3F3, PBX1, POU3F2, MAML3, FOXD1, APBB1	369	475	13588	1.628	1	0.321664	44.8285
GOTERM_BP_FAT	GO:0051254~positive regulation of RNA metabolic process	19	3.42342	0.0367653	BHLHE23, RFX4, SOX11, ONECUT2, ARNT2, PAX6, NEUROG2, ISL1, ASCL1, HOXA2, MEIS2, HES5, POU3F3, NEUROD1, PBX1, POU3F2, MAML3, FOXD1, APBB1	369	419	13588	1.66982	1	0.335644	47.163
GOTERM_BP_FAT	GO:0010628~positive regulation of gene expression	21	3.78378	0.0432085	BHLHE23, RFX4, SOX11, ONECUT2, ARNT2, PAX6, NEUROG2, ISL1, ASCL1, HOXA2, MEIS2, HES5, EBF3, POU2F2, NEUROD1, POU3F3, PBX1, POU3F2, MAML3, FOXD1, APBB1	369	488	13588	1.58463	1	0.370626	52.8702
GOTERM_BP_FAT	GO:0045935~positive regulation of nucleobase, nucleoside, nucleotide and nucleic acid metabolic process	21	3.78378	0.0631133	BHLHE23, RFX4, SOX11, ONECUT2, ARNT2, PAX6, NEUROG2, ISL1, ASCL1, HOXA2, MEIS2, HES5, EBF3, POU2F2, NEUROD1, POU3F3, PBX1, POU3F2, MAML3, FOXD1, APBB1	369	510	13588	1.51628	1	0.47081	67.0545
GOTERM_BP_FAT	GO:0051173~positive regulation of nitrogen compound metabolic process	21	3.78378	0.0804434	BHLHE23, RFX4, SOX11, ONECUT2, ARNT2, PAX6, NEUROG2, ISL1, ASCL1, HOXA2, MEIS2, HES5, EBF3, POU2F2, NEUROD1, POU3F3, PBX1, POU3F2, MAML3, FOXD1, APBB1	369	526	13588	1.47015	1	0.535123	76.0284
GOTERM_BP_FAT	GO:0010557~positive regulation of macromolecule biosynthetic process	21	3.78378	0.0847562	BHLHE23, RFX4, SOX11, ONECUT2, ARNT2, PAX6, NEUROG2, ISL1, ASCL1, HOXA2, MEIS2, HES5, EBF3, POU2F2, NEUROD1, POU3F3, PBX1, POU3F2, MAML3, FOXD1, APBB1	369	530	13588	1.45906	1	0.544148	77.8729
GOTERM_BP_FAT	GO:0010604~positive regulation of macromolecule metabolic process	24	4.32432	0.0917133	BHLHE23, FGFR3, RFX4, SOX11, ONECUT2, ARNT2, PAX6, NEUROG2, ISL1, CD24A, ASCL1, HOXA2, GPC3, MEIS2, HES5, EBF3, POU2F2, NEUROD1, POU3F3, PBX1, POU3F2, MAML3, FOXD1, APBB1	369	633	13588	1.39616	1	0.561979	80.5694
Annotation Cluster 39	Enrichment Score: 1.5458439688996783
Category	Term	Count	%	PValue	Genes	List Total	Pop Hits	Pop Total	Fold Enrichment	Bonferroni	Benjamini	FDR
GOTERM_BP_FAT	GO:0043523~regulation of neuron apoptosis	8	1.44144	0.00589023	ASCL1, CDK5R1, GRM2, SNCB, AGTR1A, NTRK1, SNCA, NEFL	369	80	13588	3.68238	0.999982	0.0935276	9.57185
GOTERM_BP_FAT	GO:0043069~negative regulation of programmed cell death	14	2.52252	0.0157344	BHLHE23, SNCB, TGFBR1, SNCA, PRDX2, AGTR1A, NTRK1, LHX3, LHX4, POU3F3, NEUROD1, MAPK8IP1, NEFL, SCG2	369	244	13588	2.11284	1	0.191063	23.6702
GOTERM_BP_FAT	GO:0060548~negative regulation of cell death	14	2.52252	0.0162454	BHLHE23, SNCB, TGFBR1, SNCA, PRDX2, AGTR1A, NTRK1, LHX3, LHX4, POU3F3, NEUROD1, MAPK8IP1, NEFL, SCG2	369	245	13588	2.10422	1	0.19169	24.3423
GOTERM_BP_FAT	GO:0043066~negative regulation of apoptosis	13	2.34234	0.0298084	SNCB, TGFBR1, SNCA, PRDX2, AGTR1A, NTRK1, LHX3, LHX4, POU3F3, NEUROD1, MAPK8IP1, NEFL, SCG2	369	239	13588	2.00297	1	0.297685	40.2735
GOTERM_BP_FAT	GO:0043524~negative regulation of neuron apoptosis	5	0.900901	0.045951	SNCB, AGTR1A, NTRK1, SNCA, NEFL	369	50	13588	3.68238	1	0.387579	55.1189
GOTERM_BP_FAT	GO:0043067~regulation of programmed cell death	22	3.96396	0.0826673	CDK5R1, BHLHE23, FGFR3, SNCB, TGFBR1, IL18, SNCA, PRDX2, CD24A, ASCL1, GRM2, AGTR1A, NTRK1, LHX3, LHX4, POU3F3, NEUROD1, NGFR, MAPK8IP1, NEFL, APBB1, SCG2	369	560	13588	1.44665	1	0.541765	76.9969
GOTERM_BP_FAT	GO:0010941~regulation of cell death	22	3.96396	0.0885954	CDK5R1, BHLHE23, FGFR3, SNCB, TGFBR1, IL18, SNCA, PRDX2, CD24A, ASCL1, GRM2, AGTR1A, NTRK1, LHX3, LHX4, POU3F3, NEUROD1, NGFR, MAPK8IP1, NEFL, APBB1, SCG2	369	563	13588	1.43894	1	0.55396	79.4017
Annotation Cluster 40	Enrichment Score: 1.4983184983357714
Category	Term	Count	%	PValue	Genes	List Total	Pop Hits	Pop Total	Fold Enrichment	Bonferroni	Benjamini	FDR
GOTERM_BP_FAT	GO:0007612~learning	6	1.08108	0.0187782	GRM4, PDE1B, TH, CTNND2, ATP1A3, APBB1	369	57	13588	3.87619	1	0.213022	27.5922
GOTERM_BP_FAT	GO:0007611~learning or memory	7	1.26126	0.0336478	FZD9, GRM4, PDE1B, TH, CTNND2, ATP1A3, APBB1	369	89	13588	2.89626	1	0.321191	44.1738
GOTERM_BP_FAT	GO:0007632~visual behavior	4	0.720721	0.0506331	SLC1A2, PDE1B, ATP1A3, APBB1	369	31	13588	4.75146	1	0.412917	58.7262
Annotation Cluster 41	Enrichment Score: 1.4831180471620158
Category	Term	Count	%	PValue	Genes	List Total	Pop Hits	Pop Total	Fold Enrichment	Bonferroni	Benjamini	FDR
GOTERM_BP_FAT	GO:0042391~regulation of membrane potential	10	1.8018	0.00502969	KCNMB4, SNCA, GRIK5, CHRNB4, CHRNA4, LGI4, POU3F2, OLIG2, KCNH2, CHRNA3	369	119	13588	3.09444	0.999909	0.0832731	8.22938
GOTERM_BP_FAT	GO:0001508~regulation of action potential	6	1.08108	0.0151398	KCNMB4, CHRNB4, CHRNA4, LGI4, POU3F2, OLIG2	369	54	13588	4.09154	1	0.186948	22.8811
GOTERM_BP_FAT	GO:0055082~cellular chemical homeostasis	14	2.52252	0.0309898	KCNMB4, NDN, SNCA, GRIK5, ATP1A3, CD24A, CHRNB4, LGI4, CARTPT, CHRNA4, POU3F2, OLIG2, KCNH2, CHRNA3	369	268	13588	1.92363	1	0.304417	41.5001
GOTERM_BP_FAT	GO:0006873~cellular ion homeostasis	13	2.34234	0.0522104	KCNMB4, NDN, SNCA, ATP1A3, GRIK5, CD24A, CHRNB4, LGI4, CHRNA4, POU3F2, OLIG2, KCNH2, CHRNA3	369	261	13588	1.83414	1	0.419342	59.8787
GOTERM_BP_FAT	GO:0050801~ion homeostasis	14	2.52252	0.0561055	KCNMB4, NDN, SNCA, GRIK5, ATP1A3, CD24A, EDNRB, CHRNB4, LGI4, CHRNA4, POU3F2, OLIG2, KCNH2, CHRNA3	369	293	13588	1.7595	1	0.439529	62.5962
GOTERM_BP_FAT	GO:0048878~chemical homeostasis	16	2.88288	0.0715884	KCNMB4, NDN, SNCA, GRIK5, ATP1A3, CD24A, EDNRB, CHRNB4, LGI4, CARTPT, NEUROD1, CHRNA4, POU3F2, OLIG2, KCNH2, CHRNA3	369	365	13588	1.6142	1	0.504805	71.7784
GOTERM_BP_FAT	GO:0019725~cellular homeostasis	15	2.7027	0.0838857	KCNMB4, NDN, SNCA, GRIK5, ATP1A3, PRDX2, CD24A, CHRNB4, LGI4, CARTPT, CHRNA4, POU3F2, OLIG2, KCNH2, CHRNA3	369	343	13588	1.61037	1	0.543743	77.5118
Annotation Cluster 42	Enrichment Score: 1.458678030014276
Category	Term	Count	%	PValue	Genes	List Total	Pop Hits	Pop Total	Fold Enrichment	Bonferroni	Benjamini	FDR
GOTERM_CC_FAT	GO:0019717~synaptosome	7	1.26126	0.00691569	SYP, SNCB, TRIM9, SNCA, VAMP2, SNAP25, LIN7A	323	66	12504	4.10583	0.821122	0.0824539	8.6105
GOTERM_CC_FAT	GO:0005624~membrane fraction	20	3.6036	0.0685326	GM8580, GDI1, CDK5R1, SNCB, SNCA, GRIK5, CYP26A1, L1CAM, CD24A, LIN7A, SYP, DCT, TRIM9, ELOVL2, PLCH1, MYO16, CHRNA4, STK39, VAMP2, SNAP25	323	510	12504	1.51812	1	0.378645	60.1925
GOTERM_CC_FAT	GO:0005626~insoluble fraction	20	3.6036	0.0887633	GM8580, GDI1, CDK5R1, SNCB, SNCA, GRIK5, CYP26A1, L1CAM, CD24A, LIN7A, SYP, DCT, TRIM9, ELOVL2, PLCH1, MYO16, CHRNA4, STK39, VAMP2, SNAP25	323	528	12504	1.46637	1	0.422394	70.0613
Annotation Cluster 43	Enrichment Score: 1.4563457165802378
Category	Term	Count	%	PValue	Genes	List Total	Pop Hits	Pop Total	Fold Enrichment	Bonferroni	Benjamini	FDR
GOTERM_BP_FAT	GO:0060429~epithelium development	15	2.7027	0.0159457	RET, FGFR3, ONECUT2, PAX6, FZD3, ZEB2, FZD2, PROX1, HOXB4, HOXB2, GPC3, HOXA5, HOXB5, PBX1, FOXD1	369	271	13588	2.03822	1	0.190902	23.9488
GOTERM_BP_FAT	GO:0002009~morphogenesis of an epithelium	11	1.98198	0.0194618	HOXB4, RET, GPC3, FGFR3, HOXB2, HOXA5, PBX1, ZEB2, FZD3, PROX1, FOXD1	369	173	13588	2.3414	1	0.217301	28.4466
GOTERM_BP_FAT	GO:0048729~tissue morphogenesis	12	2.16216	0.0595184	HOXB4, RET, GPC3, FGFR3, HOXB2, HOXA5, PBX1, ZEB2, FZD3, NGFR, PROX1, FOXD1	369	238	13588	1.85666	1	0.455934	64.8341
GOTERM_BP_FAT	GO:0060562~epithelial tube morphogenesis	7	1.26126	0.0809354	RET, GPC3, HOXA5, PBX1, ZEB2, FZD3, FOXD1	369	111	13588	2.32222	1	0.53563	76.246
Annotation Cluster 44	Enrichment Score: 1.3874040504580631
Category	Term	Count	%	PValue	Genes	List Total	Pop Hits	Pop Total	Fold Enrichment	Bonferroni	Benjamini	FDR
GOTERM_BP_FAT	GO:0007169~transmembrane receptor protein tyrosine kinase signaling pathway	12	2.16216	0.0155687	RET, GRB10, FGFR3, EFNB3, NDN, FGF9, NTRK1, GRIK5, ANGPT1, EPHA10, EPHB1, CHRNA3	369	192	13588	2.30149	1	0.190481	23.451
GOTERM_MF_ALL	GO:0004714~transmembrane receptor protein tyrosine kinase activity	5	0.900901	0.0647091	RET, FGFR3, NTRK1, EPHA10, EPHB1	418	56	15404	3.29033	1	0.662608	61.5287
GOTERM_BP_FAT	GO:0007167~enzyme linked receptor protein signaling pathway	13	2.34234	0.0683237	RET, FGFR3, NDN, EFNB3, FGF9, TGFBR1, GRIK5, EPHA10, EPHB1, GRB10, NTRK1, ANGPT1, CHRNA3	369	273	13588	1.75352	1	0.495211	70.0397
Annotation Cluster 45	Enrichment Score: 1.378737743872246
Category	Term	Count	%	PValue	Genes	List Total	Pop Hits	Pop Total	Fold Enrichment	Bonferroni	Benjamini	FDR
GOTERM_BP_FAT	GO:0034621~cellular macromolecular complex subunit organization	14	2.52252	0.0162454	SNAP91, TUBB2B, TUBB2A-PS2, TUBB2A, GRIK5, H1FX, EVL, TSPYL4, H2AFY2, PTBP2, STMN1, TUBA1A, HIST3H2BA, CHRNA3, TUBB3	369	245	13588	2.10422	1	0.19169	24.3423
GOTERM_BP_FAT	GO:0034622~cellular macromolecular complex assembly	12	2.16216	0.034388	SNAP91, TUBB2B, TUBB2A-PS2, TUBB2A, GRIK5, H1FX, TSPYL4, H2AFY2, PTBP2, TUBA1A, HIST3H2BA, CHRNA3, TUBB3	369	217	13588	2.03634	1	0.320638	44.8976
GOTERM_BP_FAT	GO:0043623~cellular protein complex assembly	7	1.26126	0.0730171	SNAP91, TUBB2A-PS2, TUBB2B, TUBB2A, GRIK5, TUBA1A, TUBB3, CHRNA3	369	108	13588	2.38673	1	0.508401	72.509
GOTERM_BP_FAT	GO:0043933~macromolecular complex subunit organization	16	2.88288	0.074901	ACHE, SNAP91, TUBB2B, TUBB2A-PS2, TUBB2A, SCUBE1, GRIK5, H1FX, EVL, TSPYL4, H2AFY2, PTBP2, STMN1, TUBA1A, HIST3H2BA, TUBB3, CHRNA3	369	367	13588	1.6054	1	0.5159	73.4452
Annotation Cluster 46	Enrichment Score: 1.3122311087800347
Category	Term	Count	%	PValue	Genes	List Total	Pop Hits	Pop Total	Fold Enrichment	Bonferroni	Benjamini	FDR
GOTERM_BP_FAT	GO:0034109~homotypic cell-cell adhesion	3	0.540541	0.0102082	NCAM1, L1CAM, CD24A	369	6	13588	18.4119	1	0.141586	16.0335
GOTERM_BP_FAT	GO:0050850~positive regulation of calcium-mediated signaling	3	0.540541	0.0683697	NCAM1, L1CAM, CD24A	369	16	13588	6.90447	1	0.493651	70.0649
GOTERM_BP_FAT	GO:0050848~regulation of calcium-mediated signaling	3	0.540541	0.0841705	NCAM1, L1CAM, CD24A	369	18	13588	6.13731	1	0.543278	77.6305
GOTERM_BP_FAT	GO:0009967~positive regulation of signal transduction	9	1.62162	0.0959626	FGFBP3, NCAM1, ASCL1, GPC3, FGFR3, FGF9, ZEB2, L1CAM, CD24A	369	172	13588	1.92683	1	0.57255	82.0609
Annotation Cluster 47	Enrichment Score: 1.2977042286693456
Category	Term	Count	%	PValue	Genes	List Total	Pop Hits	Pop Total	Fold Enrichment	Bonferroni	Benjamini	FDR
GOTERM_BP_FAT	GO:0006576~biogenic amine metabolic process	7	1.26126	0.0212408	OAZ3, ACHE, SNCB, SNCA, TH, FABP5, MOXD1	369	80	13588	3.22209	1	0.230741	30.6258
GOTERM_BP_FAT	GO:0018958~phenol metabolic process	4	0.720721	0.0466374	SNCB, SNCA, TH, MOXD1	369	30	13588	4.90985	1	0.390454	55.6657
GOTERM_BP_FAT	GO:0009712~catechol metabolic process	4	0.720721	0.0466374	SNCB, SNCA, TH, MOXD1	369	30	13588	4.90985	1	0.390454	55.6657
GOTERM_BP_FAT	GO:0034311~diol metabolic process	4	0.720721	0.0466374	SNCB, SNCA, TH, MOXD1	369	30	13588	4.90985	1	0.390454	55.6657
GOTERM_BP_FAT	GO:0006584~catecholamine metabolic process	4	0.720721	0.0466374	SNCB, SNCA, TH, MOXD1	369	30	13588	4.90985	1	0.390454	55.6657
GOTERM_BP_FAT	GO:0006575~cellular amino acid derivative metabolic process	8	1.44144	0.0887309	OAZ3, ACHE, SNCB, SNCA, TH, GAMT, FABP5, MOXD1	369	141	13588	2.0893	1	0.552843	79.4538
GOTERM_BP_FAT	GO:0042417~dopamine metabolic process	3	0.540541	0.0924454	SNCB, SNCA, TH	369	19	13588	5.81429	1	0.56332	80.8345
Annotation Cluster 48	Enrichment Score: 1.2588989758447193
Category	Term	Count	%	PValue	Genes	List Total	Pop Hits	Pop Total	Fold Enrichment	Bonferroni	Benjamini	FDR
GOTERM_MF_ALL	GO:0005539~glycosaminoglycan binding	8	1.44144	0.0352853	GM8580, FGFBP3, NCAM1, FGF9, VTN, VIT, NCAN, MDK	418	114	15404	2.58608	1	0.553225	40.1278
GOTERM_MF_ALL	GO:0001871~pattern binding	8	1.44144	0.0592321	GM8580, FGFBP3, NCAM1, FGF9, VTN, VIT, NCAN, MDK	418	128	15404	2.30323	1	0.655319	58.1837
GOTERM_MF_ALL	GO:0030247~polysaccharide binding	8	1.44144	0.0592321	GM8580, FGFBP3, NCAM1, FGF9, VTN, VIT, NCAN, MDK	418	128	15404	2.30323	1	0.655319	58.1837
GOTERM_MF_ALL	GO:0008201~heparin binding	6	1.08108	0.0744211	GM8580, FGFBP3, NCAM1, FGF9, VTN, MDK	418	83	15404	2.66398	1	0.703045	66.8561

## Sheet: EBD6_Up
Annotation Cluster 1	Enrichment Score: 10.555098070487615
Category	Term	Count	%	PValue	Genes	List Total	Pop Hits	Pop Total	Fold Enrichment	Bonferroni	Benjamini	FDR
GOTERM_CC_FAT	GO:0031012~extracellular matrix	35	7.67544	3.97253e-14	TNC, MMP9, DCN, MMP3, MMP2, TRF, AHSG, CTGF, COL6A3, COL6A1, ANGPTL4, FN1, COL4A2, COL4A1, LGALS3, SPARCL1, HSPG2, NID1, SPARC, COL5A3, MMP14, MMP13, COL5A2, MMP12, ANXA2, MMP10, WNT7B, BGN, LAMA3, LAMA5, COL1A2, LAMC2, WNT11, COL1A1, LAMC1	293	309	12504	4.83382	9.30056e-12	3.10019e-12	5.10925e-11
GOTERM_CC_FAT	GO:0005578~proteinaceous extracellular matrix	33	7.23684	4.22035e-13	TNC, MMP9, DCN, MMP3, MMP2, TRF, CTGF, COL6A1, ANGPTL4, FN1, COL4A2, COL4A1, LGALS3, SPARCL1, HSPG2, NID1, SPARC, MMP14, COL5A3, MMP13, COL5A2, MMP12, ANXA2, MMP10, WNT7B, BGN, LAMA3, LAMA5, COL1A2, LAMC2, WNT11, COL1A1, LAMC1	293	297	12504	4.74175	9.8747e-11	2.46867e-11	5.4251e-10
GOTERM_CC_FAT	GO:0044420~extracellular matrix part	17	3.72807	3.31721e-10	COL4A2, COL4A1, TNC, HSPG2, NID1, SPARC, COL5A3, COL5A2, TRF, ANXA2, LAMA3, LAMA5, COL1A2, LAMC2, COL1A1, LAMC1, FN1	293	92	12504	7.88574	7.76226e-08	1.29371e-08	4.2645e-07
GOTERM_CC_FAT	GO:0005604~basement membrane	13	2.85088	1.08248e-07	COL4A2, COL4A1, TNC, HSPG2, NID1, SPARC, TRF, ANXA2, LAMA3, LAMA5, LAMC2, LAMC1, FN1	293	73	12504	7.59979	2.53297e-05	3.61857e-06	0.00013916
Annotation Cluster 2	Enrichment Score: 7.9540504915730805
Category	Term	Count	%	PValue	Genes	List Total	Pop Hits	Pop Total	Fold Enrichment	Bonferroni	Benjamini	FDR
GOTERM_BP_FAT	GO:0001944~vasculature development	28	6.14035	2.97431e-10	HTATIP2, CDX2, PDGFA, EDN1, MMP2, CDH5, HAND1, CTGF, HMOX1, TDGF1, ROBO4, PRL2C2, CYR61, KLF5, FLT1, TBX3, EPAS1, MYO1E, NODAL, SPINT1, MYH9, MMP14, EPHA2, JUNB, ANXA2, HBEGF, COL1A1, TNFAIP2	351	250	13588	4.33577	5.35375e-07	5.35375e-07	5.05086e-07
GOTERM_BP_FAT	GO:0001568~blood vessel development	27	5.92105	8.60598e-10	HTATIP2, CDX2, PDGFA, EDN1, MMP2, CDH5, HAND1, CTGF, HMOX1, TDGF1, ROBO4, PRL2C2, CYR61, KLF5, FLT1, EPAS1, TBX3, MYO1E, SPINT1, MYH9, MMP14, EPHA2, JUNB, ANXA2, HBEGF, COL1A1, TNFAIP2	351	244	13588	4.28373	1.54907e-06	7.74538e-07	1.46144e-06
GOTERM_BP_FAT	GO:0048514~blood vessel morphogenesis	21	4.60526	1.92555e-07	KLF5, FLT1, HTATIP2, EPAS1, PDGFA, MYO1E, EDN1, MYH9, MMP14, JUNB, EPHA2, ANXA2, HAND1, CTGF, HMOX1, TDGF1, ROBO4, HBEGF, TNFAIP2, CYR61, PRL2C2	351	198	13588	4.10584	0.000346539	3.15085e-05	0.00032699
GOTERM_BP_FAT	GO:0001525~angiogenesis	17	3.72807	3.09782e-07	KLF5, HTATIP2, FLT1, EPAS1, PDGFA, EDN1, MYH9, MMP14, ANXA2, HAND1, CTGF, HMOX1, ROBO4, HBEGF, TNFAIP2, CYR61, PRL2C2	351	133	13588	4.94818	0.000557453	4.64663e-05	0.00052606
Annotation Cluster 3	Enrichment Score: 7.004133705913718
Category	Term	Count	%	PValue	Genes	List Total	Pop Hits	Pop Total	Fold Enrichment	Bonferroni	Benjamini	FDR
GOTERM_MF_FAT	GO:0004857~enzyme inhibitor activity	27	5.92105	1.1845e-09	CAST, PPP1R14D, 2010005H15RIK, TRIB3, AHSG, SERPINB9C, SERPINB9B, SERPINE2, COL6A3, SERPINE1, SERPINB9G, SERPINB9F, TFPI2, SERPINB9E, SERPINB9D, ANGPTL4, TESC, KNG2, ANXA1, SPINT1, ANXA3, ANXA2, SERPINB9, SERPINA3M, CST6, SERPINB6C, CSTB	350	243	13288	4.21841	5.61452e-07	5.61452e-07	1.69291e-06
GOTERM_MF_FAT	GO:0004866~endopeptidase inhibitor activity	20	4.38596	4.43145e-08	CAST, KNG2, 2010005H15RIK, SPINT1, AHSG, SERPINB9C, SERPINB9B, SERPINB9, SERPINA3M, SERPINE2, CST6, SERPINB6C, SERPINE1, COL6A3, CSTB, SERPINB9G, SERPINB9F, TFPI2, SERPINB9E, SERPINB9D	350	161	13288	4.71624	2.10049e-05	1.05025e-05	6.33355e-05
GOTERM_MF_FAT	GO:0030414~peptidase inhibitor activity	20	4.38596	1.85491e-07	CAST, KNG2, 2010005H15RIK, SPINT1, AHSG, SERPINB9C, SERPINB9B, SERPINB9, SERPINA3M, SERPINE2, CST6, SERPINB6C, SERPINE1, COL6A3, CSTB, SERPINB9G, SERPINB9F, TFPI2, SERPINB9E, SERPINB9D	350	176	13288	4.31429	8.7919e-05	2.19805e-05	0.000265109
GOTERM_MF_FAT	GO:0004867~serine-type endopeptidase inhibitor activity	14	3.07018	9.88692e-06	SPINT1, SERPINB9C, SERPINB9B, SERPINB9, SERPINA3M, SERPINE2, SERPINB6C, COL6A3, SERPINE1, SERPINB9G, TFPI2, SERPINB9F, SERPINB9E, SERPINB9D	350	115	13288	4.62191	0.00467546	0.000520578	0.0141297
Annotation Cluster 4	Enrichment Score: 6.355078883417467
Category	Term	Count	%	PValue	Genes	List Total	Pop Hits	Pop Total	Fold Enrichment	Bonferroni	Benjamini	FDR
GOTERM_BP_FAT	GO:0019827~stem cell maintenance	9	1.97368	4.17433e-08	NANOG, CDX2, ESRRB, POU5F1, NODAL, PIWIL2, KLF4, FGF4, TCL1	351	22	13588	15.8368	7.51351e-05	2.50456e-05	7.08869e-05
GOTERM_BP_FAT	GO:0048863~stem cell differentiation	10	2.19298	5.50555e-08	NANOG, CDX2, ESRRB, POU5F1, NODAL, PIWIL2, KLF4, ETV4, FGF4, TCL1	351	31	13588	12.4878	9.9095e-05	1.23874e-05	9.34933e-05
GOTERM_BP_FAT	GO:0048864~stem cell development	9	1.97368	6.25781e-08	NANOG, CDX2, ESRRB, POU5F1, NODAL, PIWIL2, KLF4, FGF4, TCL1	351	23	13588	15.1483	0.000112634	1.25155e-05	0.000106268
GOTERM_BP_FAT	GO:0045596~negative regulation of cell differentiation	15	3.28947	0.000264165	ZFP36, NANOG, CDX2, TBX3, ESRRB, NODAL, NR0B1, TCL1, POU5F1, PIWIL2, MBNL3, TLX2, KLF4, FGF4, PRL2C2	351	182	13588	3.19057	0.378463	0.0143076	0.44765
Annotation Cluster 5	Enrichment Score: 6.196363056139511
Category	Term	Count	%	PValue	Genes	List Total	Pop Hits	Pop Total	Fold Enrichment	Bonferroni	Benjamini	FDR
GOTERM_BP_FAT	GO:0001890~placenta development	15	3.28947	4.31061e-08	CDX2, EPAS1, ESRRB, PLAC1, NODAL, EOMES, SPINT1, JUNB, WNT7B, PEG10, KRT19, HAND1, KRT8, FOXD3, CYR61	351	87	13588	6.67453	7.75879e-05	1.93975e-05	7.32012e-05
GOTERM_BP_FAT	GO:0001829~trophectodermal cell differentiation	8	1.75439	6.63779e-08	CDX2, ESRRB, POU5F1, NODAL, EOMES, CDH1, JUNB, FOXD3	351	16	13588	19.3561	0.000119473	1.1948e-05	0.000112721
GOTERM_BP_FAT	GO:0001825~blastocyst formation	8	1.75439	8.65781e-07	CDX2, ESRRB, POU5F1, NODAL, EOMES, CDH1, JUNB, FOXD3	351	22	13588	14.0772	0.00155719	8.65744e-05	0.00147023
GOTERM_BP_FAT	GO:0001824~blastocyst development	9	1.97368	6.61573e-05	CDX2, ESRRB, POU5F1, NODAL, EOMES, HBEGF, CDH1, JUNB, FOXD3	351	54	13588	6.45204	0.112269	0.00440092	0.112287
Annotation Cluster 6	Enrichment Score: 5.9922304358896685
Category	Term	Count	%	PValue	Genes	List Total	Pop Hits	Pop Total	Fold Enrichment	Bonferroni	Benjamini	FDR
GOTERM_BP_FAT	GO:0007155~cell adhesion	39	8.55263	4.9415e-08	CLDN7, TLN1, MPZL2, CLDN4, TNC, CLDN6, CDH1, CDH3, CDH5, CTGF, VNN1, COL6A1, ESAM, GPNMB, THBS1, THBS2, CYR61, FN1, FGF4, SPP1, OLR1, HSPG2, MFGE8, NID1, MYH9, COL5A3, JUP, CD84, WNT7B, LAMA3, ITGA6, DSG2, ITGA5, LAMA5, FBLN5, PKP3, LAMC2, LAMC1, PERP	351	561	13588	2.69123	8.89431e-05	1.77893e-05	8.39148e-05
GOTERM_BP_FAT	GO:0022610~biological adhesion	39	8.55263	5.1813e-08	CLDN7, TLN1, MPZL2, CLDN4, TNC, CLDN6, CDH1, CDH3, CDH5, CTGF, VNN1, COL6A1, ESAM, GPNMB, THBS1, THBS2, CYR61, FN1, FGF4, SPP1, OLR1, HSPG2, MFGE8, NID1, MYH9, COL5A3, JUP, CD84, WNT7B, LAMA3, ITGA6, DSG2, ITGA5, LAMA5, FBLN5, PKP3, LAMC2, LAMC1, PERP	351	562	13588	2.68644	9.3259e-05	1.33233e-05	8.7987e-05
GOTERM_BP_FAT	GO:0016337~cell-cell adhesion	17	3.72807	0.000412108	CLDN7, CLDN4, CLDN6, CDH1, MYH9, CDH3, CDH5, JUP, WNT7B, ITGA6, DSG2, CTGF, ITGA5, VNN1, ESAM, FGF4, CYR61	351	236	13588	2.78859	0.523814	0.0198529	0.697527
Annotation Cluster 7	Enrichment Score: 5.381140342118602
Category	Term	Count	%	PValue	Genes	List Total	Pop Hits	Pop Total	Fold Enrichment	Bonferroni	Benjamini	FDR
GOTERM_BP_FAT	GO:0001890~placenta development	15	3.28947	4.31061e-08	CDX2, EPAS1, ESRRB, PLAC1, NODAL, EOMES, SPINT1, JUNB, WNT7B, PEG10, KRT19, HAND1, KRT8, FOXD3, CYR61	351	87	13588	6.67453	7.75879e-05	1.93975e-05	7.32012e-05
GOTERM_BP_FAT	GO:0001892~embryonic placenta development	12	2.63158	3.73818e-07	WNT7B, KRT19, HAND1, EPAS1, ESRRB, NODAL, KRT8, EOMES, SPINT1, JUNB, CYR61, FOXD3	351	61	13588	7.61552	0.000672646	4.48571e-05	0.000634802
GOTERM_BP_FAT	GO:0001701~in utero embryonic development	24	5.26316	4.24026e-07	CDX2, TBX3, OOEP, EPAS1, ESRRB, MYO1E, NODAL, EDN1, EOMES, SPINT1, CDH1, MYH9, JUNB, ASCL2, WNT7B, KRT19, HAND1, POU5F1, KRT8, TDGF1, DNMT3L, HBEGF, CYR61, FOXD3	351	267	13588	3.47975	0.000762956	4.77018e-05	0.000720063
GOTERM_BP_FAT	GO:0043009~chordate embryonic development	27	5.92105	3.51987e-05	COBL, CDX2, EDN1, CDH1, HAND1, POU5F1, TDGF1, KRT8, DNMT3L, FOXD3, CYR61, TBX3, OOEP, EPAS1, ESRRB, MYO1E, NODAL, HSPG2, EOMES, SPINT1, MYH9, EPHA2, JUNB, ASCL2, WNT7B, KRT19, HBEGF	351	421	13588	2.48273	0.0613934	0.00316293	0.0597564
GOTERM_BP_FAT	GO:0009792~embryonic development ending in birth or egg hatching	27	5.92105	4.14016e-05	COBL, CDX2, EDN1, CDH1, HAND1, POU5F1, TDGF1, KRT8, DNMT3L, FOXD3, CYR61, TBX3, OOEP, EPAS1, ESRRB, MYO1E, NODAL, HSPG2, EOMES, SPINT1, MYH9, EPHA2, JUNB, ASCL2, WNT7B, KRT19, HBEGF	351	425	13588	2.45937	0.0718152	0.00323495	0.0702835
GOTERM_BP_FAT	GO:0048568~embryonic organ development	17	3.72807	0.000518828	RARG, EPAS1, ESRRB, NODAL, EDN1, EOMES, HSPG2, SPINT1, JUNB, EPHA2, SPRY2, WNT7B, KRT19, HAND1, KRT8, FOXD3, CYR61	351	241	13588	2.73074	0.607073	0.0219957	0.877412
Annotation Cluster 8	Enrichment Score: 4.8758807310339005
Category	Term	Count	%	PValue	Genes	List Total	Pop Hits	Pop Total	Fold Enrichment	Bonferroni	Benjamini	FDR
GOTERM_BP_FAT	GO:0060348~bone development	16	3.50877	3.53099e-07	RARG, H2-M5, HSPG2, MGP, IGF2, MMP14, MMP2, MMP13, AHSG, CTGF, UBC, COL1A1, GPNMB, IGFBP3, BMP8B, SPP1	351	118	13588	5.24912	0.000635376	4.88894e-05	0.000599618
GOTERM_BP_FAT	GO:0001501~skeletal system development	25	5.48246	3.59281e-07	MMP9, EDN1, MMP2, AHSG, CTGF, GPNMB, FGF4, SPP1, RARG, LGALS3, TBX3, NODAL, H2-M5, HSPG2, MGP, IGF2, MMP14, COL5A2, MMP13, EPHA2, CSRNP1, UBC, COL1A1, IGFBP3, BMP8B	351	285	13588	3.39581	0.000646497	4.61922e-05	0.000610117
GOTERM_BP_FAT	GO:0001503~ossification	15	3.28947	5.41371e-07	H2-M5, HSPG2, MGP, IGF2, MMP14, MMP2, MMP13, AHSG, CTGF, UBC, COL1A1, GPNMB, IGFBP3, BMP8B, SPP1	351	106	13588	5.47815	0.000973993	5.732e-05	0.000919333
GOTERM_BP_FAT	GO:0051216~cartilage development	9	1.97368	0.000872891	RARG, CTGF, EDN1, HSPG2, MGP, COL1A1, MMP13, BMP8B, FGF4	351	78	13588	4.4668	0.792348	0.0322173	1.47202
GOTERM_BP_FAT	GO:0001649~osteoblast differentiation	6	1.31579	0.00696324	H2-M5, UBC, IGF2, COL1A1, GPNMB, IGFBP3	351	47	13588	4.94199	0.999997	0.13606	11.1891
Annotation Cluster 9	Enrichment Score: 4.496164594723592
Category	Term	Count	%	PValue	Genes	List Total	Pop Hits	Pop Total	Fold Enrichment	Bonferroni	Benjamini	FDR
GOTERM_MF_FAT	GO:0001871~pattern binding	15	3.28947	6.6517e-06	CCL8, DCN, TINAGL1, COL5A3, CHIT1, BGN, SERPINE2, CTGF, HBEGF, LAMC2, THBS1, GPNMB, THBS2, CYR61, FN1	350	128	13288	4.44911	0.00314795	0.000394037	0.00950636
GOTERM_MF_FAT	GO:0030247~polysaccharide binding	15	3.28947	6.6517e-06	CCL8, DCN, TINAGL1, COL5A3, CHIT1, BGN, SERPINE2, CTGF, HBEGF, LAMC2, THBS1, GPNMB, THBS2, CYR61, FN1	350	128	13288	4.44911	0.00314795	0.000394037	0.00950636
GOTERM_MF_FAT	GO:0005539~glycosaminoglycan binding	13	2.85088	4.44831e-05	CCL8, DCN, COL5A3, BGN, SERPINE2, CTGF, HBEGF, LAMC2, THBS1, GPNMB, THBS2, FN1, CYR61	350	114	13288	4.32942	0.0208647	0.00191502	0.0635576
GOTERM_MF_FAT	GO:0008201~heparin binding	11	2.41228	6.08312e-05	SERPINE2, CTGF, HBEGF, CCL8, LAMC2, GPNMB, THBS1, COL5A3, THBS2, FN1, CYR61	350	83	13288	5.0316	0.0284231	0.00240002	0.0869064
GOTERM_MF_FAT	GO:0030246~carbohydrate binding	21	4.60526	0.000276052	GALNT3, OLR1, LGALS3, GALNT6, CCL8, DCN, COL5A3, TINAGL1, CHIT1, CD209D, BGN, SERPINE2, KLRG2, CTGF, HBEGF, LAMC2, THBS1, GPNMB, THBS2, CYR61, FN1	350	317	13288	2.51508	0.122665	0.00766849	0.393818
Annotation Cluster 10	Enrichment Score: 4.085306876621383
Category	Term	Count	%	PValue	Genes	List Total	Pop Hits	Pop Total	Fold Enrichment	Bonferroni	Benjamini	FDR
GOTERM_CC_FAT	GO:0005911~cell-cell junction	17	3.72807	2.89025e-06	CLDN7, CLDN4, CLDN6, CDH1, MYH9, CDH3, CDH5, JUP, ITGA6, DSG2, ABCB1A, ABCB1B, PKP3, TGM1, ESAM, PERP, JAM2	293	173	12504	4.19357	0.000676091	8.45363e-05	0.00371556
GOTERM_CC_FAT	GO:0070161~anchoring junction	13	2.85088	2.99594e-05	TLN1, CDH1, CDH3, MYH9, FLNB, JUP, DSG2, ITGA6, PTK2B, PKP3, TGM1, ESAM, PERP	293	123	12504	4.51045	0.00698609	0.000778653	0.0385081
GOTERM_CC_FAT	GO:0005913~cell-cell adherens junction	7	1.53509	6.93389e-05	JUP, ITGA6, PKP3, TGM1, CDH1, MYH9, CDH3	293	31	12504	9.63646	0.0160949	0.00147399	0.0891034
GOTERM_CC_FAT	GO:0005912~adherens junction	11	2.41228	0.000182399	JUP, TLN1, ITGA6, PTK2B, PKP3, TGM1, CDH1, ESAM, MYH9, CDH3, FLNB	293	106	12504	4.42862	0.0417871	0.0032781	0.234234
GOTERM_CC_FAT	GO:0030054~cell junction	22	4.82456	0.00341977	CLDN7, TLN1, CLDN4, CLDN6, CDH1, MYH9, CDH3, FLNB, CDH5, ANXA2, JUP, ITGA6, DSG2, ABCB1A, ABCB1B, PTK2B, PKP3, TGM1, ESAM, PERP, JAM2, LCP1	293	470	12504	1.99759	0.551388	0.0328483	4.30833
Annotation Cluster 11	Enrichment Score: 3.6942824405588635
Category	Term	Count	%	PValue	Genes	List Total	Pop Hits	Pop Total	Fold Enrichment	Bonferroni	Benjamini	FDR
GOTERM_MF_FAT	GO:0019838~growth factor binding	12	2.63158	2.52671e-06	NOV, COL4A1, HTRA1, CTGF, IGFBP6, COL1A2, COL6A1, COL1A1, ESM1, IGFBP3, FGFBP1, CYR61	350	72	13288	6.32762	0.00119694	0.00019959	0.00361118
GOTERM_MF_FAT	GO:0005520~insulin-like growth factor binding	7	1.53509	1.64319e-05	NOV, HTRA1, CTGF, IGFBP6, ESM1, IGFBP3, CYR61	350	22	13288	12.08	0.00775851	0.000778573	0.0234823
GOTERM_BP_FAT	GO:0001558~regulation of cell growth	10	2.19298	0.000596718	NOV, KRT17, HTRA1, CTGF, IGFBP6, ESM1, SFN, IGFBP3, AHSG, CYR61	351	92	13588	4.20785	0.658502	0.0241228	1.00851
GOTERM_BP_FAT	GO:0040008~regulation of growth	12	2.63158	0.067431	NOV, KRT17, DIO3, HTRA1, CTGF, IGFBP6, ESM1, SFN, VGF, IGFBP3, AHSG, CYR61	351	256	13588	1.81464	1	0.537418	69.4414
Annotation Cluster 12	Enrichment Score: 3.6122867259892613
Category	Term	Count	%	PValue	Genes	List Total	Pop Hits	Pop Total	Fold Enrichment	Bonferroni	Benjamini	FDR
GOTERM_MF_FAT	GO:0050840~extracellular matrix binding	8	1.75439	2.59502e-06	BGN, ITGA6, NID1, SPARC, DCN, THBS1, CYR61, SPP1	350	25	13288	12.149	0.00122929	0.000175705	0.00370881
GOTERM_BP_FAT	GO:0030155~regulation of cell adhesion	12	2.63158	2.89224e-05	TESC, LAMA3, ITGA6, LAMA5, TDGF1, MYO1F, NID1, COL1A1, MMP14, THBS1, CYR61, SPP1	351	94	13588	4.94199	0.0507292	0.00273631	0.0491037
GOTERM_BP_FAT	GO:0010810~regulation of cell-substrate adhesion	7	1.53509	0.000512358	TDGF1, NID1, COL1A1, MMP14, THBS1, CYR61, SPP1	351	40	13588	6.77464	0.602468	0.0222483	0.866515
GOTERM_BP_FAT	GO:0045785~positive regulation of cell adhesion	6	1.31579	0.00475011	ITGA6, TDGF1, NID1, THBS1, CYR61, SPP1	351	43	13588	5.40171	0.99981	0.112224	7.76743
GOTERM_BP_FAT	GO:0010811~positive regulation of cell-substrate adhesion	5	1.09649	0.00475241	TDGF1, NID1, THBS1, CYR61, SPP1	351	27	13588	7.16894	0.999811	0.110826	7.77105
Annotation Cluster 13	Enrichment Score: 3.3008445617004236
Category	Term	Count	%	PValue	Genes	List Total	Pop Hits	Pop Total	Fold Enrichment	Bonferroni	Benjamini	FDR
GOTERM_BP_FAT	GO:0048332~mesoderm morphogenesis	8	1.75439	4.49218e-05	NANOG, TBX3, HAND1, POU5F1, NODAL, EOMES, TLX2, EPHA2	351	38	13588	8.14995	0.0776782	0.00336354	0.0762573
GOTERM_BP_FAT	GO:0001707~mesoderm formation	7	1.53509	0.000283513	NANOG, HAND1, POU5F1, NODAL, EOMES, TLX2, EPHA2	351	36	13588	7.52738	0.399743	0.0148996	0.480363
GOTERM_BP_FAT	GO:0048598~embryonic morphogenesis	22	4.82456	0.000415578	COBL, NANOG, RARG, TBX3, ESRRB, NODAL, EDN1, EOMES, HSPG2, SPINT1, MMP13, EPHA2, MSX2, SPRY2, WNT7B, HAND1, POU5F1, LAMA5, TDGF1, TLX2, CYR61, FGF4	351	359	13588	2.37234	0.52678	0.0194968	0.703381
GOTERM_BP_FAT	GO:0001704~formation of primary germ layer	7	1.53509	0.000512358	NANOG, HAND1, POU5F1, NODAL, EOMES, TLX2, EPHA2	351	40	13588	6.77464	0.602468	0.0222483	0.866515
GOTERM_BP_FAT	GO:0007498~mesoderm development	8	1.75439	0.000764333	NANOG, TBX3, HAND1, POU5F1, NODAL, EOMES, TLX2, EPHA2	351	59	13588	5.24912	0.747495	0.0294769	1.29007
GOTERM_BP_FAT	GO:0048729~tissue morphogenesis	16	3.50877	0.00130213	COBL, NANOG, RARG, TBX3, TNC, NODAL, EOMES, EPHA2, HAND1, KRT17, LAMA5, POU5F1, AREG, TLX2, ETV4, KLF4	351	238	13588	2.6025	0.904187	0.045824	2.18837
GOTERM_BP_FAT	GO:0007369~gastrulation	8	1.75439	0.00290332	NANOG, HAND1, POU5F1, NODAL, TDGF1, EOMES, TLX2, EPHA2	351	74	13588	4.18511	0.994666	0.0785204	4.81758
Annotation Cluster 14	Enrichment Score: 3.2861111414839774
Category	Term	Count	%	PValue	Genes	List Total	Pop Hits	Pop Total	Fold Enrichment	Bonferroni	Benjamini	FDR
GOTERM_CC_FAT	GO:0030018~Z disc	8	1.75439	8.63988e-05	JUP, KRT19, TRIM54, CRYAB, KRT8, HSPB1, FLNC, FLNB	293	46	12504	7.42187	0.0200152	0.00168343	0.111015
GOTERM_CC_FAT	GO:0031674~I band	8	1.75439	0.000216434	JUP, KRT19, TRIM54, CRYAB, KRT8, HSPB1, FLNC, FLNB	293	53	12504	6.44163	0.0493897	0.0036114	0.277885
GOTERM_CC_FAT	GO:0030017~sarcomere	9	1.97368	0.000542587	JUP, KRT19, TRIM54, CRYAB, KRT8, HSPB1, FLNC, FLNB, MMP2	293	80	12504	4.80102	0.119266	0.00790607	0.695294
GOTERM_CC_FAT	GO:0044449~contractile fiber part	9	1.97368	0.000880527	JUP, KRT19, TRIM54, CRYAB, KRT8, HSPB1, FLNC, FLNB, MMP2	293	86	12504	4.46607	0.186276	0.0102538	1.12609
GOTERM_CC_FAT	GO:0030016~myofibril	9	1.97368	0.00127591	JUP, KRT19, TRIM54, CRYAB, KRT8, HSPB1, FLNC, FLNB, MMP2	293	91	12504	4.22068	0.258258	0.0141256	1.62792
GOTERM_CC_FAT	GO:0043292~contractile fiber	9	1.97368	0.00168448	JUP, KRT19, TRIM54, CRYAB, KRT8, HSPB1, FLNC, FLNB, MMP2	293	95	12504	4.04297	0.325984	0.0177721	2.14403
Annotation Cluster 15	Enrichment Score: 3.258480064896782
Category	Term	Count	%	PValue	Genes	List Total	Pop Hits	Pop Total	Fold Enrichment	Bonferroni	Benjamini	FDR
GOTERM_CC_FAT	GO:0005581~collagen	6	1.31579	5.96329e-05	COL4A2, COL4A1, COL1A2, COL1A1, COL5A3, COL5A2	293	19	12504	13.4766	0.0138576	0.00139448	0.0766353
GOTERM_MF_FAT	GO:0005201~extracellular matrix structural constituent	7	1.53509	0.000109491	COL4A2, COL4A1, COL1A2, LAMC1, COL1A1, COL5A3, COL5A2	350	30	13288	8.85867	0.0505777	0.00370039	0.156374
GOTERM_MF_FAT	GO:0048407~platelet-derived growth factor binding	4	0.877193	0.00134121	COL4A1, COL1A2, COL6A1, COL1A1	350	9	13288	16.8737	0.470678	0.0313074	1.89989
GOTERM_CC_FAT	GO:0005583~fibrillar collagen	3	0.657895	0.0105614	COL1A2, COL1A1, COL5A3	293	7	12504	18.2896	0.916633	0.0911341	12.759
Annotation Cluster 16	Enrichment Score: 3.203763159911415
Category	Term	Count	%	PValue	Genes	List Total	Pop Hits	Pop Total	Fold Enrichment	Bonferroni	Benjamini	FDR
GOTERM_BP_FAT	GO:0030574~collagen catabolic process	6	1.31579	5.28236e-05	MMP10, MMP9, MMP14, MMP3, MMP13, MMP2	351	17	13588	13.6631	0.0907044	0.00379618	0.0896654
GOTERM_BP_FAT	GO:0044243~multicellular organismal catabolic process	6	1.31579	7.16029e-05	MMP10, MMP9, MMP14, MMP3, MMP13, MMP2	351	18	13588	12.9041	0.120929	0.00459263	0.121524
GOTERM_BP_FAT	GO:0032963~collagen metabolic process	6	1.31579	0.000252914	MMP10, MMP9, MMP14, MMP3, MMP13, MMP2	351	23	13588	10.0988	0.365745	0.0145799	0.428623
GOTERM_BP_FAT	GO:0044259~multicellular organismal macromolecule metabolic process	6	1.31579	0.000312779	MMP10, MMP9, MMP14, MMP3, MMP13, MMP2	351	24	13588	9.67806	0.430554	0.0159596	0.529826
GOTERM_BP_FAT	GO:0044236~multicellular organismal metabolic process	6	1.31579	0.000464016	MMP10, MMP9, MMP14, MMP3, MMP13, MMP2	351	26	13588	8.9336	0.566309	0.0211933	0.785061
GOTERM_MF_FAT	GO:0004222~metalloendopeptidase activity	9	1.97368	0.010321	MMP10, MMP9, MME, MEP1B, MMP14, MMP3, MMP13, MMP2, MMP12	350	114	13288	2.99729	0.992683	0.172327	13.7808
GOTERM_MF_FAT	GO:0008237~metallopeptidase activity	11	2.41228	0.0261476	AMZ1, MMP10, CNDP2, MMP9, MME, MEP1B, MMP14, MMP3, MMP13, MMP2, MMP12	350	187	13288	2.23328	0.999996	0.351482	31.5236
Annotation Cluster 17	Enrichment Score: 2.9248978721087706
Category	Term	Count	%	PValue	Genes	List Total	Pop Hits	Pop Total	Fold Enrichment	Bonferroni	Benjamini	FDR
GOTERM_BP_FAT	GO:0009991~response to extracellular stimulus	12	2.63158	0.000648398	NANOG, ATG9B, LY6G5C, ITGA6, CYP11A1, POU5F1, HMOX1, MGP, CTSD, COL1A1, KLF4, ANGPTL4	351	133	13588	3.49283	0.688854	0.0256107	1.0954
GOTERM_BP_FAT	GO:0031667~response to nutrient levels	11	2.41228	0.000767364	NANOG, ATG9B, LY6G5C, CYP11A1, POU5F1, HMOX1, MGP, CTSD, COL1A1, KLF4, ANGPTL4	351	115	13588	3.70291	0.74887	0.0289717	1.29515
GOTERM_BP_FAT	GO:0007584~response to nutrient	8	1.75439	0.00337647	NANOG, LY6G5C, CYP11A1, POU5F1, HMOX1, MGP, COL1A1, KLF4	351	76	13588	4.07497	0.99773	0.088115	5.58168
Annotation Cluster 18	Enrichment Score: 2.7152911854013273
Category	Term	Count	%	PValue	Genes	List Total	Pop Hits	Pop Total	Fold Enrichment	Bonferroni	Benjamini	FDR
GOTERM_CC_FAT	GO:0005911~cell-cell junction	17	3.72807	2.89025e-06	CLDN7, CLDN4, CLDN6, CDH1, MYH9, CDH3, CDH5, JUP, ITGA6, DSG2, ABCB1A, ABCB1B, PKP3, TGM1, ESAM, PERP, JAM2	293	173	12504	4.19357	0.000676091	8.45363e-05	0.00371556
GOTERM_BP_FAT	GO:0016337~cell-cell adhesion	17	3.72807	0.000412108	CLDN7, CLDN4, CLDN6, CDH1, MYH9, CDH3, CDH5, JUP, WNT7B, ITGA6, DSG2, CTGF, ITGA5, VNN1, ESAM, FGF4, CYR61	351	236	13588	2.78859	0.523814	0.0198529	0.697527
GOTERM_CC_FAT	GO:0043296~apical junction complex	10	2.19298	0.00058239	JUP, CLDN7, CLDN4, DSG2, CLDN6, PKP3, ESAM, PERP, JAM2, CDH5	293	101	12504	4.22532	0.127436	0.0079867	0.746124
GOTERM_CC_FAT	GO:0016327~apicolateral plasma membrane	10	2.19298	0.000672116	JUP, CLDN7, CLDN4, DSG2, CLDN6, PKP3, ESAM, PERP, JAM2, CDH5	293	103	12504	4.14328	0.145576	0.00870236	0.860618
GOTERM_CC_FAT	GO:0030054~cell junction	22	4.82456	0.00341977	CLDN7, TLN1, CLDN4, CLDN6, CDH1, MYH9, CDH3, FLNB, CDH5, ANXA2, JUP, ITGA6, DSG2, ABCB1A, ABCB1B, PTK2B, PKP3, TGM1, ESAM, PERP, JAM2, LCP1	293	470	12504	1.99759	0.551388	0.0328483	4.30833
GOTERM_CC_FAT	GO:0030057~desmosome	4	0.877193	0.010705	JUP, DSG2, PKP3, PERP	293	20	12504	8.53515	0.919418	0.0890588	12.9217
GOTERM_BP_FAT	GO:0016338~calcium-independent cell-cell adhesion	4	0.877193	0.0204819	CLDN7, CLDN4, CLDN6, ESAM	351	23	13588	6.73257	1	0.28726	29.6318
GOTERM_CC_FAT	GO:0070160~occluding junction	6	1.31579	0.0323154	CLDN7, CLDN4, CLDN6, ESAM, JAM2, CDH5	293	76	12504	3.36914	0.999541	0.219607	34.4462
GOTERM_CC_FAT	GO:0005923~tight junction	6	1.31579	0.0323154	CLDN7, CLDN4, CLDN6, ESAM, JAM2, CDH5	293	76	12504	3.36914	0.999541	0.219607	34.4462
Annotation Cluster 19	Enrichment Score: 2.6242257037135106
Category	Term	Count	%	PValue	Genes	List Total	Pop Hits	Pop Total	Fold Enrichment	Bonferroni	Benjamini	FDR
GOTERM_BP_FAT	GO:0035295~tube development	17	3.72807	0.00135902	COBL, FLT1, TBX3, EPAS1, PDGFA, NODAL, EDN1, MGP, CDH1, MMP14, ZIC3, SPRY2, HAND1, LAMA5, CTGF, AREG, ETV4	351	264	13588	2.49283	0.913525	0.0468644	2.28295
GOTERM_BP_FAT	GO:0001763~morphogenesis of a branching structure	11	2.41228	0.00145668	SPRY2, FLT1, PDGFB, TBX3, LAMA5, EDN1, TDGF1, SPINT1, AREG, MMP14, ETV4	351	125	13588	3.40668	0.927483	0.0483027	2.4451
GOTERM_BP_FAT	GO:0035239~tube morphogenesis	13	2.85088	0.00159078	COBL, FLT1, TBX3, NODAL, EDN1, CDH1, MMP14, ZIC3, SPRY2, HAND1, LAMA5, AREG, ETV4	351	171	13588	2.94304	0.943056	0.0516847	2.66734
GOTERM_BP_FAT	GO:0048754~branching morphogenesis of a tube	8	1.75439	0.0101134	SPRY2, FLT1, TBX3, LAMA5, EDN1, AREG, MMP14, ETV4	351	93	13588	3.33009	1	0.17353	15.8539
Annotation Cluster 20	Enrichment Score: 2.467466296911392
Category	Term	Count	%	PValue	Genes	List Total	Pop Hits	Pop Total	Fold Enrichment	Bonferroni	Benjamini	FDR
GOTERM_BP_FAT	GO:0007398~ectoderm development	12	2.63158	0.000648398	KRT17, CST6, SPRR1A, LAMA5, POU5F1, PDGFA, TGM1, GRHL3, COL1A1, SFN, COL5A2, KLF4	351	133	13588	3.49283	0.688854	0.0256107	1.0954
GOTERM_BP_FAT	GO:0008544~epidermis development	11	2.41228	0.00145668	KRT17, CST6, SPRR1A, LAMA5, PDGFA, TGM1, GRHL3, COL1A1, SFN, COL5A2, KLF4	351	125	13588	3.40668	0.927483	0.0483027	2.4451
GOTERM_BP_FAT	GO:0009913~epidermal cell differentiation	5	1.09649	0.0419175	KRT17, SPRR1A, TGM1, SFN, KLF4	351	51	13588	3.79532	1	0.423374	51.6729
Annotation Cluster 21	Enrichment Score: 2.3803802927782227
Category	Term	Count	%	PValue	Genes	List Total	Pop Hits	Pop Total	Fold Enrichment	Bonferroni	Benjamini	FDR
GOTERM_MF_FAT	GO:0004175~endopeptidase activity	26	5.70175	0.00012921	MMP9, PAMR1, MME, MMP3, MMP2, PRSS8, PEG10, HTRA1, SERPINE1, PGA5, TMPRSS2, CTSR, TINAGL1, MMP14, MCPT8, MMP13, MMP12, MMP10, CTSK, CTSJ, ST14, PRSS45, MEP1B, CTSD, PLAU, PRSS46	350	421	13288	2.34468	0.0594116	0.00407498	0.184512
GOTERM_MF_FAT	GO:0008233~peptidase activity	30	6.57895	0.00235617	AMZ1, TPBPA, CNDP2, MMP9, PAMR1, MME, MMP3, MMP2, PRSS8, PEG10, HTRA1, SERPINE1, PGA5, TMPRSS2, SPINT1, CTSR, TINAGL1, MMP14, MCPT8, MMP13, MMP12, MMP10, CTSK, CTSJ, ST14, PRSS45, CTSD, MEP1B, PLAU, PRSS46	350	629	13288	1.81077	0.673114	0.0518523	3.31528
GOTERM_MF_FAT	GO:0070011~peptidase activity, acting on L-amino acid peptides	29	6.35965	0.00251676	AMZ1, TPBPA, CNDP2, MMP9, PAMR1, MME, MMP3, MMP2, PRSS8, PEG10, HTRA1, SERPINE1, PGA5, TMPRSS2, CTSR, TINAGL1, MMP14, MCPT8, MMP13, MMP12, MMP10, CTSK, CTSJ, ST14, PRSS45, CTSD, MEP1B, PLAU, PRSS46	350	603	13288	1.82588	0.697128	0.0528455	3.53746
GOTERM_MF_FAT	GO:0008237~metallopeptidase activity	11	2.41228	0.0261476	AMZ1, MMP10, CNDP2, MMP9, MME, MEP1B, MMP14, MMP3, MMP13, MMP2, MMP12	350	187	13288	2.23328	0.999996	0.351482	31.5236
GOTERM_MF_FAT	GO:0004252~serine-type endopeptidase activity	10	2.19298	0.0625634	PRSS8, TMPRSS2, HTRA1, ST14, PAMR1, SERPINE1, PRSS45, MCPT8, PLAU, PRSS46	350	189	13288	2.00877	1	0.615948	60.2821
Annotation Cluster 22	Enrichment Score: 2.2957976674718146
Category	Term	Count	%	PValue	Genes	List Total	Pop Hits	Pop Total	Fold Enrichment	Bonferroni	Benjamini	FDR
GOTERM_BP_FAT	GO:0010557~positive regulation of macromolecule biosynthetic process	29	6.35965	0.000261731	CDX1, HTATIP2, SFPI1, FOXO3, ZIC3, PLAGL1, APOA2, HAND1, POU5F1, TDGF1, PIWIL2, FAM129A, ETV4, FOXD3, PRL2C2, KLF5, KLF6, TESC, RARG, TBX3, EPAS1, NODAL, TNFRSF13C, CREB5, GRHL3, INHBA, KRT17, CSRNP1, KLF4	351	530	13588	2.11822	0.375734	0.0146164	0.443535
GOTERM_BP_FAT	GO:0031328~positive regulation of cellular biosynthetic process	29	6.35965	0.000501538	CDX1, HTATIP2, SFPI1, FOXO3, ZIC3, PLAGL1, APOA2, HAND1, POU5F1, TDGF1, PIWIL2, FAM129A, ETV4, FOXD3, PRL2C2, KLF5, KLF6, TESC, RARG, TBX3, EPAS1, NODAL, TNFRSF13C, CREB5, GRHL3, INHBA, KRT17, CSRNP1, KLF4	351	552	13588	2.0338	0.594646	0.022322	0.848289
GOTERM_BP_FAT	GO:0009891~positive regulation of biosynthetic process	29	6.35965	0.000576655	CDX1, HTATIP2, SFPI1, FOXO3, ZIC3, PLAGL1, APOA2, HAND1, POU5F1, TDGF1, PIWIL2, FAM129A, ETV4, FOXD3, PRL2C2, KLF5, KLF6, TESC, RARG, TBX3, EPAS1, NODAL, TNFRSF13C, CREB5, GRHL3, INHBA, KRT17, CSRNP1, KLF4	351	557	13588	2.01554	0.645937	0.0238568	0.974757
GOTERM_BP_FAT	GO:0010604~positive regulation of macromolecule metabolic process	30	6.57895	0.00194757	CDX1, HTATIP2, SFPI1, FOXO3, IL34, ZIC3, PLAGL1, APOA2, HAND1, POU5F1, TDGF1, PIWIL2, FAM129A, ETV4, FOXD3, PRL2C2, KLF5, KLF6, TESC, RARG, TBX3, EPAS1, NODAL, TNFRSF13C, CREB5, GRHL3, INHBA, KRT17, CSRNP1, KLF4	351	633	13588	1.8347	0.970075	0.058707	3.25632
GOTERM_BP_FAT	GO:0045941~positive regulation of transcription	24	5.26316	0.00284761	KLF5, KLF6, CDX1, TESC, HTATIP2, RARG, TBX3, EPAS1, NODAL, CREB5, SFPI1, GRHL3, FOXO3, ZIC3, PLAGL1, INHBA, HAND1, POU5F1, CSRNP1, TDGF1, ETV4, KLF4, FOXD3, PRL2C2	351	475	13588	1.95599	0.994101	0.0782455	4.72722
GOTERM_BP_FAT	GO:0010628~positive regulation of gene expression	24	5.26316	0.00395923	KLF5, KLF6, CDX1, TESC, HTATIP2, RARG, TBX3, EPAS1, NODAL, CREB5, SFPI1, GRHL3, FOXO3, ZIC3, PLAGL1, INHBA, HAND1, POU5F1, CSRNP1, TDGF1, ETV4, KLF4, FOXD3, PRL2C2	351	488	13588	1.90388	0.999208	0.0996855	6.51486
GOTERM_BP_FAT	GO:0051173~positive regulation of nitrogen compound metabolic process	25	5.48246	0.00496854	CDX1, HTATIP2, HPRT, SFPI1, FOXO3, ZIC3, PLAGL1, HAND1, POU5F1, TDGF1, ETV4, FOXD3, PRL2C2, KLF5, KLF6, TESC, RARG, EPAS1, TBX3, NODAL, GRHL3, CREB5, INHBA, CSRNP1, KLF4	351	526	13588	1.83994	0.999872	0.112673	8.11058
GOTERM_BP_FAT	GO:0045893~positive regulation of transcription, DNA-dependent	21	4.60526	0.00561211	KLF6, CDX1, TESC, HTATIP2, RARG, TBX3, EPAS1, NODAL, CREB5, SFPI1, FOXO3, ZIC3, PLAGL1, INHBA, HAND1, POU5F1, CSRNP1, TDGF1, KLF4, FOXD3, PRL2C2	351	416	13588	1.95422	0.99996	0.118939	9.11465
GOTERM_BP_FAT	GO:0051254~positive regulation of RNA metabolic process	21	4.60526	0.00610402	KLF6, CDX1, TESC, HTATIP2, RARG, TBX3, EPAS1, NODAL, CREB5, SFPI1, FOXO3, ZIC3, PLAGL1, INHBA, HAND1, POU5F1, CSRNP1, TDGF1, KLF4, FOXD3, PRL2C2	351	419	13588	1.94023	0.999984	0.124344	9.87512
GOTERM_BP_FAT	GO:0045935~positive regulation of nucleobase, nucleoside, nucleotide and nucleic acid metabolic process	24	5.26316	0.00671912	KLF5, KLF6, CDX1, TESC, HTATIP2, RARG, TBX3, EPAS1, NODAL, CREB5, SFPI1, GRHL3, FOXO3, ZIC3, PLAGL1, INHBA, HAND1, POU5F1, CSRNP1, TDGF1, ETV4, KLF4, FOXD3, PRL2C2	351	510	13588	1.82175	0.999995	0.133044	10.8176
GOTERM_MF_FAT	GO:0003700~transcription factor activity	31	6.79825	0.0217716	IRX4, CDX1, FOSL2, CDX2, ELF3, SFPI1, FOXO3, MSX2, HAND1, POU5F1, TLX2, ETV4, FOXD3, KLF5, KLF6, NANOG, RHOX6, RARG, TBX3, EPAS1, ESRRB, EOMES, CREB5, OBOX6, NR0B1, JUNB, RHOX9, ATF3, ZSCAN10, CSRNP1, KLF4	350	776	13288	1.51667	0.999971	0.320525	26.9922
GOTERM_BP_FAT	GO:0045944~positive regulation of transcription from RNA polymerase II promoter	17	3.72807	0.023401	KLF6, CDX1, HTATIP2, RARG, EPAS1, NODAL, FOXO3, ZIC3, PLAGL1, INHBA, HAND1, POU5F1, CSRNP1, TDGF1, KLF4, FOXD3, PRL2C2	351	358	13588	1.83829	1	0.31652	33.1094
GOTERM_BP_FAT	GO:0051252~regulation of RNA metabolic process	51	11.1842	0.0298917	CDX1, HTATIP2, FOSL2, CDX2, ELF3, FOXO3, ZIC3, NFATC2IP, POU5F1, TDGF1, PDE8A, ZFP36, NANOG, GM13242, RARG, NODAL, EOMES, OBOX6, NR0B1, JUNB, INHBA, ZSCAN10, GM13154, GM13051, IRX4, SFPI1, ZFP459, PLAGL1, MSX2, ZFP819, HAND1, BHLHE40, TLX2, ETV4, FOXD3, PRL2C2, KLF5, KLF6, TESC, RHOX6, REX2, TBX3, EPAS1, ESRRB, ZFP600, CREB5, RHOX9, ATF3, CSRNP1, 2610305D13RIK, ZFP534, KLF4	351	1488	13588	1.32683	1	0.356305	40.271
GOTERM_BP_FAT	GO:0006355~regulation of transcription, DNA-dependent	50	10.9649	0.0339956	CDX1, HTATIP2, FOSL2, CDX2, ELF3, FOXO3, ZIC3, NFATC2IP, POU5F1, TDGF1, PDE8A, NANOG, GM13242, RARG, NODAL, EOMES, OBOX6, NR0B1, JUNB, INHBA, ZSCAN10, GM13154, GM13051, IRX4, SFPI1, ZFP459, PLAGL1, MSX2, ZFP819, HAND1, BHLHE40, TLX2, ETV4, FOXD3, PRL2C2, KLF5, KLF6, TESC, RHOX6, REX2, TBX3, EPAS1, ESRRB, ZFP600, CREB5, RHOX9, ATF3, CSRNP1, 2610305D13RIK, ZFP534, KLF4	351	1465	13588	1.32124	1	0.378264	44.4197
GOTERM_MF_FAT	GO:0043565~sequence-specific DNA binding	23	5.04386	0.0371528	IRX4, NANOG, CDX1, RHOX6, FOSL2, CDX2, RARG, TBX3, ELF3, ESRRB, CREB5, SFPI1, FOXO3, OBOX6, JUNB, RHOX9, MSX2, ATF3, POU5F1, TLX2, ETV4, KLF4, FOXD3	350	556	13288	1.57052	1	0.450198	41.79
Annotation Cluster 23	Enrichment Score: 2.291910290465434
Category	Term	Count	%	PValue	Genes	List Total	Pop Hits	Pop Total	Fold Enrichment	Bonferroni	Benjamini	FDR
GOTERM_BP_FAT	GO:0030334~regulation of cell migration	10	2.19298	0.000596718	LAMA3, PDGFB, LAMA5, TDGF1, ROBO4, MYO1F, HBEGF, PRL7D1, THBS1, PRL2C2	351	92	13588	4.20785	0.658502	0.0241228	1.00851
GOTERM_BP_FAT	GO:0051270~regulation of cell motion	10	2.19298	0.00175936	LAMA3, PDGFB, LAMA5, TDGF1, ROBO4, MYO1F, HBEGF, PRL7D1, THBS1, PRL2C2	351	107	13588	3.61797	0.957981	0.0560008	2.94605
GOTERM_BP_FAT	GO:0040012~regulation of locomotion	10	2.19298	0.0021306	LAMA3, PDGFB, LAMA5, TDGF1, ROBO4, MYO1F, HBEGF, PRL7D1, THBS1, PRL2C2	351	110	13588	3.5193	0.978489	0.0619821	3.55717
GOTERM_BP_FAT	GO:0030335~positive regulation of cell migration	5	1.09649	0.0146288	TDGF1, MYO1F, HBEGF, THBS1, PRL2C2	351	37	13588	5.23139	1	0.228996	22.1398
GOTERM_BP_FAT	GO:0051272~positive regulation of cell motion	5	1.09649	0.0207098	TDGF1, MYO1F, HBEGF, THBS1, PRL2C2	351	41	13588	4.72101	1	0.287775	29.9093
GOTERM_BP_FAT	GO:0040017~positive regulation of locomotion	5	1.09649	0.0261533	TDGF1, MYO1F, HBEGF, THBS1, PRL2C2	351	44	13588	4.39912	1	0.33483	36.2395
Annotation Cluster 24	Enrichment Score: 1.9688731633695842
Category	Term	Count	%	PValue	Genes	List Total	Pop Hits	Pop Total	Fold Enrichment	Bonferroni	Benjamini	FDR
GOTERM_BP_FAT	GO:0035295~tube development	17	3.72807	0.00135902	COBL, FLT1, TBX3, EPAS1, PDGFA, NODAL, EDN1, MGP, CDH1, MMP14, ZIC3, SPRY2, HAND1, LAMA5, CTGF, AREG, ETV4	351	264	13588	2.49283	0.913525	0.0468644	2.28295
GOTERM_BP_FAT	GO:0060541~respiratory system development	9	1.97368	0.0148666	SPRY2, RARG, EPAS1, LAMA5, PDGFA, CTGF, NODAL, MGP, MMP14	351	124	13588	2.80976	1	0.228361	22.4584
GOTERM_BP_FAT	GO:0030324~lung development	8	1.75439	0.0246006	SPRY2, EPAS1, LAMA5, PDGFA, CTGF, NODAL, MGP, MMP14	351	111	13588	2.79007	1	0.32751	34.491
GOTERM_BP_FAT	GO:0030323~respiratory tube development	8	1.75439	0.0267993	SPRY2, EPAS1, LAMA5, PDGFA, CTGF, NODAL, MGP, MMP14	351	113	13588	2.74069	1	0.33925	36.954
Annotation Cluster 25	Enrichment Score: 1.9087257886627056
Category	Term	Count	%	PValue	Genes	List Total	Pop Hits	Pop Total	Fold Enrichment	Bonferroni	Benjamini	FDR
GOTERM_BP_FAT	GO:0048545~response to steroid hormone stimulus	7	1.53509	0.00434548	CYP11A1, HMOX1, COL1A1, AREG, MMP14, CNGA3, MMP13	351	60	13588	4.51643	0.999606	0.107392	7.12859
GOTERM_BP_FAT	GO:0009719~response to endogenous stimulus	12	2.63158	0.00818318	SERPINA3M, CYP11A1, HPRT, HMOX1, MGP, COL1A1, AREG, VGF, MMP14, CNGA3, MMP13, AHSG	351	184	13588	2.52471	1	0.151544	13.0238
GOTERM_BP_FAT	GO:0043627~response to estrogen stimulus	5	1.09649	0.00981999	CYP11A1, HMOX1, AREG, MMP14, MMP13	351	33	13588	5.86549	1	0.170542	15.4294
GOTERM_BP_FAT	GO:0009725~response to hormone stimulus	11	2.41228	0.0104403	SERPINA3M, CYP11A1, HMOX1, MGP, COL1A1, AREG, VGF, MMP14, CNGA3, MMP13, AHSG	351	165	13588	2.58082	1	0.176965	16.3247
GOTERM_BP_FAT	GO:0009612~response to mechanical stimulus	4	0.877193	0.0784486	MGP, COL1A1, MMP14, MMP13	351	39	13588	3.97049	1	0.581108	75.0263
Annotation Cluster 26	Enrichment Score: 1.8042607112552653
Category	Term	Count	%	PValue	Genes	List Total	Pop Hits	Pop Total	Fold Enrichment	Bonferroni	Benjamini	FDR
GOTERM_BP_FAT	GO:0007044~cell-substrate junction assembly	4	0.877193	0.00499328	TLN1, ITGA5, LAMC1, FN1	351	14	13588	11.0606	0.999878	0.1118	8.14937
GOTERM_BP_FAT	GO:0034329~cell junction assembly	4	0.877193	0.0159734	TLN1, ITGA5, LAMC1, FN1	351	21	13588	7.37376	1	0.241218	23.9246
GOTERM_BP_FAT	GO:0034330~cell junction organization	4	0.877193	0.0484656	TLN1, ITGA5, LAMC1, FN1	351	32	13588	4.83903	1	0.460283	56.9858
Annotation Cluster 27	Enrichment Score: 1.7561899151352187
Category	Term	Count	%	PValue	Genes	List Total	Pop Hits	Pop Total	Fold Enrichment	Bonferroni	Benjamini	FDR
GOTERM_BP_FAT	GO:0045661~regulation of myoblast differentiation	4	0.877193	0.00177706	TBX3, MBNL3, IGFBP3, PRL2C2	351	10	13588	15.4849	0.959301	0.0555671	2.97527
GOTERM_BP_FAT	GO:0045662~negative regulation of myoblast differentiation	3	0.657895	0.00628379	TBX3, MBNL3, PRL2C2	351	5	13588	23.2274	0.999988	0.126352	10.1515
GOTERM_BP_FAT	GO:0048742~regulation of skeletal muscle fiber development	4	0.877193	0.00739469	TBX3, MBNL3, IGFBP3, PRL2C2	351	16	13588	9.67806	0.999998	0.139388	11.8421
GOTERM_BP_FAT	GO:0048641~regulation of skeletal muscle tissue development	4	0.877193	0.0139529	TBX3, MBNL3, IGFBP3, PRL2C2	351	20	13588	7.74245	1	0.221524	21.228
GOTERM_BP_FAT	GO:0051153~regulation of striated muscle cell differentiation	4	0.877193	0.0181495	TBX3, MBNL3, IGFBP3, PRL2C2	351	22	13588	7.03859	1	0.265175	26.7315
GOTERM_BP_FAT	GO:0051148~negative regulation of muscle cell differentiation	3	0.657895	0.0259678	TBX3, MBNL3, PRL2C2	351	10	13588	11.6137	1	0.335203	36.033
GOTERM_BP_FAT	GO:0051147~regulation of muscle cell differentiation	4	0.877193	0.0313782	TBX3, MBNL3, IGFBP3, PRL2C2	351	27	13588	5.73515	1	0.365833	41.8062
GOTERM_BP_FAT	GO:0016202~regulation of striated muscle tissue development	4	0.877193	0.0932607	TBX3, MBNL3, IGFBP3, PRL2C2	351	42	13588	3.68688	1	0.628424	81.0337
GOTERM_BP_FAT	GO:0048634~regulation of muscle development	4	0.877193	0.0984362	TBX3, MBNL3, IGFBP3, PRL2C2	351	43	13588	3.60114	1	0.643179	82.7906
Annotation Cluster 28	Enrichment Score: 1.7542530673518095
Category	Term	Count	%	PValue	Genes	List Total	Pop Hits	Pop Total	Fold Enrichment	Bonferroni	Benjamini	FDR
GOTERM_MF_FAT	GO:0055102~lipase inhibitor activity	3	0.657895	0.00652653	ANXA1, ANXA3, ANXA2	350	5	13288	22.7794	0.955118	0.121309	8.93391
GOTERM_MF_FAT	GO:0004859~phospholipase inhibitor activity	3	0.657895	0.00652653	ANXA1, ANXA3, ANXA2	350	5	13288	22.7794	0.955118	0.121309	8.93391
GOTERM_MF_FAT	GO:0005544~calcium-dependent phospholipid binding	4	0.877193	0.0241618	ANXA11, ANXA1, ANXA3, ANXA2	350	24	13288	6.32762	0.999991	0.33903	29.5007
GOTERM_MF_FAT	GO:0005543~phospholipid binding	7	1.53509	0.0934315	MYO1C, ANXA11, ANXA1, VNN1, MFGE8, ANXA3, ANXA2	350	119	13288	2.23328	1	0.735099	75.3873
Annotation Cluster 29	Enrichment Score: 1.7179623602478016
Category	Term	Count	%	PValue	Genes	List Total	Pop Hits	Pop Total	Fold Enrichment	Bonferroni	Benjamini	FDR
GOTERM_BP_FAT	GO:0042325~regulation of phosphorylation	17	3.72807	0.00351976	PPP1R14D, PDGFB, PDGFA, EDN1, TRIB3, SFN, IL34, SPRY4, CARD10, SPRY2, IRAK3, TDGF1, NRK, RAPGEF3, DUSP9, FAM129A, IGFBP3	351	290	13588	2.26934	0.998248	0.0903793	5.81194
GOTERM_BP_FAT	GO:0043086~negative regulation of catalytic activity	9	1.97368	0.00452182	SPRY2, IRAK3, APOA2, TRIB3, HSPA1A, HSPA1B, NQO1, DUSP9, SPRY4, ANGPTL4	351	101	13588	3.44961	0.999713	0.110005	7.4075
GOTERM_BP_FAT	GO:0019220~regulation of phosphate metabolic process	17	3.72807	0.00502653	PPP1R14D, PDGFB, PDGFA, EDN1, TRIB3, SFN, IL34, SPRY4, CARD10, SPRY2, IRAK3, TDGF1, NRK, RAPGEF3, DUSP9, FAM129A, IGFBP3	351	301	13588	2.18641	0.999885	0.111126	8.20148
GOTERM_BP_FAT	GO:0051174~regulation of phosphorus metabolic process	17	3.72807	0.00502653	PPP1R14D, PDGFB, PDGFA, EDN1, TRIB3, SFN, IL34, SPRY4, CARD10, SPRY2, IRAK3, TDGF1, NRK, RAPGEF3, DUSP9, FAM129A, IGFBP3	351	301	13588	2.18641	0.999885	0.111126	8.20148
GOTERM_BP_FAT	GO:0044092~negative regulation of molecular function	10	2.19298	0.00713011	SPRY2, IRAK3, APOA2, HMOX1, TRIB3, HSPA1A, HSPA1B, NQO1, DUSP9, SPRY4, ANGPTL4	351	132	13588	2.93275	0.999997	0.136158	11.4422
GOTERM_BP_FAT	GO:0043407~negative regulation of MAP kinase activity	4	0.877193	0.0139529	SPRY2, IRAK3, DUSP9, SPRY4	351	20	13588	7.74245	1	0.221524	21.228
GOTERM_BP_FAT	GO:0051346~negative regulation of hydrolase activity	4	0.877193	0.0181495	SPRY2, APOA2, HSPA1A, HSPA1B, ANGPTL4	351	22	13588	7.03859	1	0.265175	26.7315
GOTERM_BP_FAT	GO:0033673~negative regulation of kinase activity	5	1.09649	0.0419175	SPRY2, IRAK3, TRIB3, DUSP9, SPRY4	351	51	13588	3.79532	1	0.423374	51.6729
GOTERM_BP_FAT	GO:0006469~negative regulation of protein kinase activity	5	1.09649	0.0419175	SPRY2, IRAK3, TRIB3, DUSP9, SPRY4	351	51	13588	3.79532	1	0.423374	51.6729
GOTERM_BP_FAT	GO:0051348~negative regulation of transferase activity	5	1.09649	0.0472206	SPRY2, IRAK3, TRIB3, DUSP9, SPRY4	351	53	13588	3.6521	1	0.456039	56.02
GOTERM_BP_FAT	GO:0045859~regulation of protein kinase activity	10	2.19298	0.0514655	SPRY2, IRAK3, EDN1, TDGF1, TRIB3, NRK, SFN, DUSP9, SPRY4, CARD10	351	186	13588	2.0813	1	0.465114	59.2315
GOTERM_BP_FAT	GO:0043549~regulation of kinase activity	10	2.19298	0.0605642	SPRY2, IRAK3, EDN1, TDGF1, TRIB3, NRK, SFN, DUSP9, SPRY4, CARD10	351	192	13588	2.01626	1	0.507013	65.387
GOTERM_BP_FAT	GO:0043405~regulation of MAP kinase activity	6	1.31579	0.0655114	SPRY2, IRAK3, TDGF1, TRIB3, DUSP9, SPRY4	351	84	13588	2.76516	1	0.528974	68.3555
GOTERM_BP_FAT	GO:0051338~regulation of transferase activity	10	2.19298	0.072205	SPRY2, IRAK3, EDN1, TDGF1, TRIB3, NRK, SFN, DUSP9, SPRY4, CARD10	351	199	13588	1.94534	1	0.55632	71.992
Annotation Cluster 30	Enrichment Score: 1.6945848367396383
Category	Term	Count	%	PValue	Genes	List Total	Pop Hits	Pop Total	Fold Enrichment	Bonferroni	Benjamini	FDR
GOTERM_BP_FAT	GO:0042981~regulation of apoptosis	26	5.70175	0.00463923	HTATIP2, ERBB3, MMP9, CLU, HSPA1A, CDH1, HSPA1B, PMAIP1, FOXO3, GCLM, MSX2, IRAK3, AGTR2, HMOX1, VNN1, FGF4, SPP1, ANGPTL4, MSH6, RARG, TBX3, CARD10, SERPINB9, NUPR1, PERP, IGFBP3, CAMK1D	351	553	13588	1.82011	0.999768	0.111204	7.59278
GOTERM_BP_FAT	GO:0043067~regulation of programmed cell death	26	5.70175	0.00542788	HTATIP2, ERBB3, MMP9, CLU, HSPA1A, CDH1, HSPA1B, PMAIP1, FOXO3, GCLM, MSX2, IRAK3, AGTR2, HMOX1, VNN1, FGF4, SPP1, ANGPTL4, MSH6, RARG, TBX3, CARD10, SERPINB9, NUPR1, PERP, IGFBP3, CAMK1D	351	560	13588	1.79735	0.999944	0.118032	8.82828
GOTERM_BP_FAT	GO:0010941~regulation of cell death	26	5.70175	0.00581696	HTATIP2, ERBB3, MMP9, CLU, HSPA1A, CDH1, HSPA1B, PMAIP1, FOXO3, GCLM, MSX2, IRAK3, AGTR2, HMOX1, VNN1, FGF4, SPP1, ANGPTL4, MSH6, RARG, TBX3, CARD10, SERPINB9, NUPR1, PERP, IGFBP3, CAMK1D	351	563	13588	1.78778	0.999972	0.120201	9.43207
GOTERM_BP_FAT	GO:0043066~negative regulation of apoptosis	12	2.63158	0.0454168	TBX3, ERBB3, CLU, HSPA1A, HSPA1B, GCLM, MSX2, SERPINB9, AGTR2, VNN1, SPP1, ANGPTL4, FGF4	351	239	13588	1.94371	1	0.445223	54.5844
GOTERM_BP_FAT	GO:0043069~negative regulation of programmed cell death	12	2.63158	0.0512721	TBX3, ERBB3, CLU, HSPA1A, HSPA1B, GCLM, MSX2, SERPINB9, AGTR2, VNN1, SPP1, ANGPTL4, FGF4	351	244	13588	1.90388	1	0.46603	59.0902
GOTERM_BP_FAT	GO:0060548~negative regulation of cell death	12	2.63158	0.0525265	TBX3, ERBB3, CLU, HSPA1A, HSPA1B, GCLM, MSX2, SERPINB9, AGTR2, VNN1, SPP1, ANGPTL4, FGF4	351	245	13588	1.89611	1	0.467759	59.9991
GOTERM_BP_FAT	GO:0006916~anti-apoptosis	6	1.31579	0.0766758	SERPINB9, TBX3, CLU, VNN1, HSPA1A, HSPA1B, SPP1	351	88	13588	2.63947	1	0.576774	74.1977
Annotation Cluster 31	Enrichment Score: 1.6254814915734972
Category	Term	Count	%	PValue	Genes	List Total	Pop Hits	Pop Total	Fold Enrichment	Bonferroni	Benjamini	FDR
GOTERM_BP_FAT	GO:0010038~response to metal ion	6	1.31579	0.0114986	XDH, ABCB1A, CYP11A1, ABCB1B, MGP, CNGA3	351	53	13588	4.38252	1	0.191378	17.8314
GOTERM_BP_FAT	GO:0010035~response to inorganic substance	7	1.53509	0.0313926	XDH, ABCB1A, CYP11A1, ABCB1B, MGP, COL1A1, CNGA3	351	92	13588	2.9455	1	0.363689	41.821
GOTERM_BP_FAT	GO:0046686~response to cadmium ion	3	0.657895	0.0368198	ABCB1A, CYP11A1, ABCB1B	351	12	13588	9.67806	1	0.393589	47.1157
Annotation Cluster 32	Enrichment Score: 1.5340646344677678
Category	Term	Count	%	PValue	Genes	List Total	Pop Hits	Pop Total	Fold Enrichment	Bonferroni	Benjamini	FDR
GOTERM_BP_FAT	GO:0031348~negative regulation of defense response	5	1.09649	0.00698552	GPX2, ZFP36, IRAK3, AOAH, NT5E	351	30	13588	6.45204	0.999997	0.135008	11.2229
GOTERM_BP_FAT	GO:0050728~negative regulation of inflammatory response	4	0.877193	0.0181495	GPX2, ZFP36, AOAH, NT5E	351	22	13588	7.03859	1	0.265175	26.7315
GOTERM_BP_FAT	GO:0048585~negative regulation of response to stimulus	6	1.31579	0.0258299	GPX2, ZFP36, IRAK3, AOAH, NT5E, AHSG	351	65	13588	3.57344	1	0.33847	35.879
GOTERM_BP_FAT	GO:0032101~regulation of response to external stimulus	7	1.53509	0.05	GPX2, ZFP36, AOAH, THBS1, NT5E, AHSG, ANXA2	351	103	13588	2.63093	1	0.466386	58.1486
GOTERM_BP_FAT	GO:0050727~regulation of inflammatory response	5	1.09649	0.0588884	GPX2, ZFP36, AOAH, NT5E, AHSG	351	57	13588	3.39581	1	0.50135	64.3235
GOTERM_BP_FAT	GO:0032102~negative regulation of response to external stimulus	4	0.877193	0.0647778	GPX2, ZFP36, AOAH, NT5E	351	36	13588	4.30136	1	0.52704	67.931
Annotation Cluster 33	Enrichment Score: 1.5203002842526308
Category	Term	Count	%	PValue	Genes	List Total	Pop Hits	Pop Total	Fold Enrichment	Bonferroni	Benjamini	FDR
GOTERM_BP_FAT	GO:0022612~gland morphogenesis	9	1.97368	0.00142058	RARG, PDGFB, TBX3, ELF3, LAMA5, TNC, CDH1, AREG, ETV4	351	84	13588	4.14774	0.922607	0.0480177	2.38518
GOTERM_BP_FAT	GO:0048732~gland development	11	2.41228	0.0314658	XDH, RARG, PDGFB, TBX3, ELF3, LAMA5, TNC, CDH1, AREG, NR0B1, ETV4	351	197	13588	2.1616	1	0.362116	41.8956
GOTERM_BP_FAT	GO:0060429~epithelium development	13	2.85088	0.0481522	COBL, RARG, ELF3, TBX3, TNC, NODAL, SFN, KRT17, LAMA5, SPRR1A, TGM1, AREG, ETV4	351	271	13588	1.85705	1	0.460373	56.7446
GOTERM_BP_FAT	GO:0060443~mammary gland morphogenesis	4	0.877193	0.0523302	TBX3, ELF3, AREG, ETV4	351	33	13588	4.69239	1	0.468655	59.8581
GOTERM_BP_FAT	GO:0002009~morphogenesis of an epithelium	9	1.97368	0.0790438	COBL, RARG, KRT17, TBX3, LAMA5, NODAL, TNC, AREG, ETV4	351	173	13588	2.01393	1	0.579691	75.2987
GOTERM_BP_FAT	GO:0060444~branching involved in mammary gland duct morphogenesis	3	0.657895	0.0848512	TBX3, AREG, ETV4	351	19	13588	6.11246	1	0.600388	77.8147
Annotation Cluster 34	Enrichment Score: 1.5066938958265996
Category	Term	Count	%	PValue	Genes	List Total	Pop Hits	Pop Total	Fold Enrichment	Bonferroni	Benjamini	FDR
GOTERM_BP_FAT	GO:0016477~cell migration	14	3.07018	0.00938498	FLT1, CCK, PDGFB, NODAL, MMP14, MYH9, ITGA6, LAMA5, CTGF, LTB4R2, ST14, HBEGF, LAMC1, PLAU	351	240	13588	2.25821	1	0.165198	14.7963
GOTERM_BP_FAT	GO:0048870~cell motility	14	3.07018	0.0326966	FLT1, CCK, PDGFB, NODAL, MMP14, MYH9, ITGA6, LAMA5, CTGF, LTB4R2, ST14, HBEGF, LAMC1, PLAU	351	284	13588	1.90835	1	0.368899	43.1368
GOTERM_BP_FAT	GO:0051674~localization of cell	14	3.07018	0.0326966	FLT1, CCK, PDGFB, NODAL, MMP14, MYH9, ITGA6, LAMA5, CTGF, LTB4R2, ST14, HBEGF, LAMC1, PLAU	351	284	13588	1.90835	1	0.368899	43.1368
GOTERM_BP_FAT	GO:0006928~cell motion	15	3.28947	0.0937099	FLT1, CCK, PDGFB, NODAL, MMP14, MYH9, ITGA6, LAMA5, CTGF, LTB4R2, ST14, HBEGF, LAMC1, ETV4, PLAU	351	367	13588	1.58224	1	0.628221	81.1927
Annotation Cluster 35	Enrichment Score: 1.49171861575518
Category	Term	Count	%	PValue	Genes	List Total	Pop Hits	Pop Total	Fold Enrichment	Bonferroni	Benjamini	FDR
GOTERM_BP_FAT	GO:0045137~development of primary sexual characteristics	8	1.75439	0.0178849	NANOG, TESC, TBX3, FOXO3, VGF, MMP14, NR0B1, AHSG	351	104	13588	2.97787	1	0.263948	26.3954
GOTERM_BP_FAT	GO:0048608~reproductive structure development	9	1.97368	0.0192406	NANOG, TESC, RARG, TNC, FOXO3, VGF, MMP14, NR0B1, AHSG	351	130	13588	2.68008	1	0.274454	28.1019
GOTERM_BP_FAT	GO:0007548~sex differentiation	9	1.97368	0.0192406	NANOG, TESC, TBX3, FOXO3, AREG, VGF, MMP14, NR0B1, AHSG	351	130	13588	2.68008	1	0.274454	28.1019
GOTERM_BP_FAT	GO:0008406~gonad development	7	1.53509	0.0259528	NANOG, TESC, FOXO3, VGF, MMP14, NR0B1, AHSG	351	88	13588	3.07938	1	0.337399	36.0163
GOTERM_BP_FAT	GO:0003006~reproductive developmental process	12	2.63158	0.0789672	NANOG, TESC, RARG, TBX3, TNC, FOXO3, AREG, VGF, MMP14, NR0B1, JUNB, AHSG	351	264	13588	1.75965	1	0.581461	75.2639
GOTERM_BP_FAT	GO:0046660~female sex differentiation	5	1.09649	0.0826295	TBX3, FOXO3, AREG, VGF, MMP14	351	64	13588	3.02439	1	0.592346	76.8821
Annotation Cluster 36	Enrichment Score: 1.4418673398509156
Category	Term	Count	%	PValue	Genes	List Total	Pop Hits	Pop Total	Fold Enrichment	Bonferroni	Benjamini	FDR
GOTERM_BP_FAT	GO:0050880~regulation of blood vessel size	5	1.09649	0.0346301	CALCB, AGTR2, EDN1, NPPB, GCLM	351	48	13588	4.03253	1	0.377136	45.0365
GOTERM_BP_FAT	GO:0035150~regulation of tube size	5	1.09649	0.0346301	CALCB, AGTR2, EDN1, NPPB, GCLM	351	48	13588	4.03253	1	0.377136	45.0365
GOTERM_BP_FAT	GO:0003018~vascular process in circulatory system	5	1.09649	0.0393994	CALCB, AGTR2, EDN1, NPPB, GCLM	351	50	13588	3.87123	1	0.408032	49.4701
Annotation Cluster 37	Enrichment Score: 1.2567011417937395
Category	Term	Count	%	PValue	Genes	List Total	Pop Hits	Pop Total	Fold Enrichment	Bonferroni	Benjamini	FDR
GOTERM_CC_FAT	GO:0005773~vacuole	10	2.19298	0.0501275	CD68, ATG9B, CTSK, CTSJ, LAPTM5, CTSD, CTSR, MANBA, CHIT1, SRGN	293	204	12504	2.09195	0.999994	0.284146	48.3736
GOTERM_CC_FAT	GO:0005764~lysosome	9	1.97368	0.0574377	CD68, CTSK, CTSJ, LAPTM5, CTSD, CTSR, MANBA, CHIT1, SRGN	293	178	12504	2.15776	0.999999	0.305289	53.2547
GOTERM_CC_FAT	GO:0000323~lytic vacuole	9	1.97368	0.058969	CD68, CTSK, CTSJ, LAPTM5, CTSD, CTSR, MANBA, CHIT1, SRGN	293	179	12504	2.14571	0.999999	0.305578	54.2216
Annotation Cluster 38	Enrichment Score: 1.2448945544523546
Category	Term	Count	%	PValue	Genes	List Total	Pop Hits	Pop Total	Fold Enrichment	Bonferroni	Benjamini	FDR
GOTERM_BP_FAT	GO:0060325~face morphogenesis	3	0.657895	0.0368198	CSRNP1, COL1A1, MMP2	351	12	13588	9.67806	1	0.393589	47.1157
GOTERM_BP_FAT	GO:0060323~head morphogenesis	3	0.657895	0.0490863	CSRNP1, COL1A1, MMP2	351	14	13588	8.29548	1	0.462341	57.4597
GOTERM_BP_FAT	GO:0048705~skeletal system morphogenesis	8	1.75439	0.0510056	RARG, CTGF, CSRNP1, NODAL, HSPG2, COL1A1, MMP2, FGF4	351	130	13588	2.38229	1	0.466464	58.8946
GOTERM_BP_FAT	GO:0060324~face development	3	0.657895	0.0697675	CSRNP1, COL1A1, MMP2	351	17	13588	6.83157	1	0.54568	70.7159
GOTERM_BP_FAT	GO:0010171~body morphogenesis	3	0.657895	0.0927288	CSRNP1, COL1A1, MMP2	351	20	13588	5.80684	1	0.628287	80.8439

## Sheet: SColumn_Down
Annotation Cluster 1	Enrichment Score: 13.417591349014616
Category	Term	Count	%	PValue	Genes	List Total	Pop Hits	Pop Total	Fold Enrichment	Bonferroni	Benjamini	FDR
GOTERM_BP_FAT	GO:0048667~cell morphogenesis involved in neuron differentiation	28	7.46667	2.07702e-16	DCC, PLXNA3, RTN4RL1, L1CAM, MYCBP2, ATP2B2, ROBO2, APC, DSCAM, KLF7, PTPRZ1, KIF5C, DPYSL5, NFASC, CELSR3, SLIT1, CTNNA2, SEMA6A, NOTCH1, ISL2, SEMA4F, RELN, EFNA5, DST, SLITRK5, CHL1, CACNA1A, MYH10	270	182	13588	7.74245	3.32845e-13	3.32845e-13	3.66374e-13
GOTERM_BP_FAT	GO:0048812~neuron projection morphogenesis	27	7.2	9.60858e-16	DCC, PLXNA3, RTN4RL1, L1CAM, MYCBP2, ROBO2, DSCAM, APC, KLF7, PTPRZ1, KIF5C, DPYSL5, NFASC, CELSR3, SLIT1, CTNNA2, SEMA6A, NOTCH1, ISL2, SEMA4F, RELN, EFNA5, DST, SLITRK5, CHL1, CACNA1A, MYH10	270	176	13588	7.72045	1.4978e-12	7.48845e-13	1.66533e-12
GOTERM_BP_FAT	GO:0000904~cell morphogenesis involved in differentiation	29	7.73333	1.32669e-15	DCC, PLXNA3, RTN4RL1, L1CAM, PAX2, MYCBP2, ATP2B2, ROBO2, APC, DSCAM, KLF7, PTPRZ1, KIF5C, DPYSL5, NFASC, CELSR3, SLIT1, CTNNA2, SEMA6A, NOTCH1, ISL2, SEMA4F, RELN, EFNA5, DST, SLITRK5, CHL1, CACNA1A, MYH10	270	212	13588	6.88421	1.99707e-12	6.6569e-13	2.20934e-12
GOTERM_BP_FAT	GO:0000902~cell morphogenesis	33	8.8	1.36252e-14	DCC, PLXNA3, RTN4RL1, L1CAM, PAX2, MYCBP2, ATP2B2, MACF1, FAT1, ROBO2, NRG1, APC, DSCAM, KLF7, PTPRZ1, KIF5C, DPYSL5, NFASC, CELSR3, SLIT1, CTNNA2, SEMA6A, LAMA1, NOTCH1, ISL2, SEMA4F, RELN, EFNA5, DST, SLITRK5, CHL1, CACNA1A, MYH10	270	309	13588	5.37461	2.047e-11	5.11746e-12	2.2693e-11
GOTERM_BP_FAT	GO:0007409~axonogenesis	25	6.66667	1.36963e-14	DCC, PLXNA3, RTN4RL1, L1CAM, MYCBP2, ROBO2, APC, KLF7, PTPRZ1, KIF5C, NFASC, DPYSL5, CELSR3, SLIT1, CTNNA2, SEMA6A, NOTCH1, ISL2, SEMA4F, EFNA5, RELN, DST, SLITRK5, CHL1, MYH10	270	163	13588	7.7187	2.047e-11	4.09395e-12	2.2693e-11
GOTERM_BP_FAT	GO:0031175~neuron projection development	28	7.46667	2.27591e-14	DCC, PLXNA3, RTN4RL1, L1CAM, MYCBP2, ROBO2, APC, DSCAM, KLF7, PTPRZ1, KIF5C, DPYSL5, NFASC, CELSR3, SLIT1, CTNNA2, SEMA6A, NOTCH1, ISL2, SEMA4F, RELN, EFNA5, CIT, DST, SLITRK5, CHL1, CACNA1A, MYH10	270	218	13588	6.46388	3.41166e-11	5.68612e-12	3.78142e-11
GOTERM_BP_FAT	GO:0048858~cell projection morphogenesis	27	7.2	2.79971e-14	DCC, PLXNA3, RTN4RL1, L1CAM, MYCBP2, ROBO2, DSCAM, APC, KLF7, PTPRZ1, KIF5C, DPYSL5, NFASC, CELSR3, SLIT1, CTNNA2, SEMA6A, NOTCH1, ISL2, SEMA4F, RELN, EFNA5, DST, SLITRK5, CHL1, CACNA1A, MYH10	270	202	13588	6.72673	4.19385e-11	5.99121e-12	4.6485e-11
GOTERM_BP_FAT	GO:0006928~cell motion	35	9.33333	5.22843e-14	DCC, PLXNA3, PLXNA2, ASTN1, CSPG4, L1CAM, MYCBP2, MACF1, POU4F1, ROBO2, NRG1, APC, PRKCA, PHOX2B, RET, KLF7, LMX1B, KIF5C, DPYSL5, NFASC, ATP1A3, DBH, SLIT1, CTNNA2, SEMA6A, ISL2, NAV1, SEMA4F, CNTN2, RELN, EFNA5, LRP8, SRGAP1, CHL1, MYH10	270	367	13588	4.79948	7.8385e-11	9.79816e-12	8.6875e-11
GOTERM_BP_FAT	GO:0032989~cellular component morphogenesis	34	9.06667	8.37342e-14	DCC, PLXNA3, RTN4RL1, L1CAM, PAX2, MYCBP2, ATP2B2, MACF1, FAT1, ROBO2, NRG1, APC, DSCAM, KLF7, PTPRZ1, KIF5C, DPYSL5, NFASC, CELSR3, SLIT1, CTNNA2, SEMA6A, LAMA1, NOTCH1, ISL2, NEB, SEMA4F, RELN, EFNA5, DST, SLITRK5, CHL1, CACNA1A, MYH10	270	351	13588	4.87488	1.25483e-10	1.39425e-11	1.39078e-10
GOTERM_BP_FAT	GO:0032990~cell part morphogenesis	27	7.2	8.95667e-14	DCC, PLXNA3, RTN4RL1, L1CAM, MYCBP2, ROBO2, DSCAM, APC, KLF7, PTPRZ1, KIF5C, DPYSL5, NFASC, CELSR3, SLIT1, CTNNA2, SEMA6A, NOTCH1, ISL2, SEMA4F, RELN, EFNA5, DST, SLITRK5, CHL1, CACNA1A, MYH10	270	212	13588	6.40943	1.34303e-10	1.34303e-11	1.48859e-10
GOTERM_BP_FAT	GO:0048666~neuron development	31	8.26667	1.19966e-13	DCC, PLXNA3, RTN4RL1, L1CAM, MYCBP2, ATP2B2, ROBO2, APC, DSCAM, RET, KLF7, LMX1B, PTPRZ1, KIF5C, DPYSL5, NFASC, CELSR3, SLIT1, CTNNA2, SEMA6A, NOTCH1, ISL2, SEMA4F, RELN, EFNA5, CIT, DST, SLITRK5, CHL1, CACNA1A, MYH10	270	292	13588	5.34282	1.79903e-10	1.63548e-11	1.99396e-10
GOTERM_BP_FAT	GO:0030030~cell projection organization	32	8.53333	2.06414e-13	DCC, PLXNA3, RTN4RL1, CROCC, L1CAM, MYCBP2, ATP2B2, ROBO2, APC, DSCAM, MYO1A, KLF7, PTPRZ1, KIF5C, DPYSL5, NFASC, CELSR3, LPIN1, SLIT1, CTNNA2, SEMA6A, NOTCH1, ISL2, SEMA4F, RELN, EFNA5, CIT, DST, SLITRK5, CHL1, CACNA1A, MYH10	270	319	13588	5.04837	3.09379e-10	2.57816e-11	3.42892e-10
GOTERM_BP_FAT	GO:0030182~neuron differentiation	35	9.33333	5.89306e-13	DCC, PLXNA3, RTN4RL1, L1CAM, MYCBP2, ATP2B2, POU4F1, ROBO2, NRG1, KNDC1, APC, DSCAM, RET, KLF7, LMX1B, PTPRZ1, MDGA2, KIF5C, DPYSL5, NFASC, CELSR3, SLIT1, CTNNA2, SEMA6A, ISL2, NOTCH1, SEMA4F, RELN, EFNA5, CIT, DST, SLITRK5, CHL1, CACNA1A, MYH10	270	399	13588	4.41455	8.8337e-10	6.79515e-11	9.79072e-10
GOTERM_BP_FAT	GO:0007411~axon guidance	17	4.53333	7.90826e-11	DCC, KLF7, PLXNA3, KIF5C, NFASC, DPYSL5, L1CAM, SLIT1, MYCBP2, SEMA6A, ISL2, SEMA4F, RELN, EFNA5, ROBO2, CHL1, MYH10	270	98	13588	8.73001	1.18545e-07	7.90299e-09	1.31388e-07
Annotation Cluster 2	Enrichment Score: 11.19910411793858
Category	Term	Count	%	PValue	Genes	List Total	Pop Hits	Pop Total	Fold Enrichment	Bonferroni	Benjamini	FDR
GOTERM_CC_FAT	GO:0043005~neuron projection	35	9.33333	3.96014e-18	DCC, SYT1, GRIK1, GRIK3, UTRN, GRIK5, L1CAM, GABBR2, MYCBP2, ROBO2, CNTNAP1, KNDC1, NEFM, APC, CNTNAP4, KIF5A, KIF5C, GRIN1, SLC12A5, SCN2A1, DPYSL5, NFASC, DPYSL2, CTNNA2, SEMA6A, NCAM2, GSK3B, CNTN2, RELN, SCN8A, SEZ6, CHL1, CACNA1A, CACNA1B, MYH10	275	245	12504	6.49558	1.08508e-15	1.08508e-15	5.21874e-15
GOTERM_CC_FAT	GO:0042995~cell projection	42	11.2	1.83717e-11	MYO5A, DCC, SYT1, GRIK1, CROCC, GRIK3, UTRN, GRIK5, CSPG4, L1CAM, GABBR2, MYCBP2, ATP2B2, FAT1, ROBO2, CNTNAP1, KNDC1, NEFM, APC, MYO1A, CNTNAP4, KIF5A, KIF5C, GRIN1, SLC12A5, SCN2A1, DPYSL5, NFASC, DPYSL2, CTNNA2, SEMA6A, NCAM2, GSK3B, CNTN2, RELN, SCN8A, CIT, SEZ6, CHL1, CACNA1A, MYH10, CACNA1B	275	575	12504	3.32122	5.03383e-09	1.25846e-09	2.42104e-08
GOTERM_CC_FAT	GO:0030425~dendrite	17	4.53333	2.01254e-09	GRIK1, CNTNAP4, GRIK3, SLC12A5, GRIN1, GRIK5, DPYSL5, DPYSL2, GSK3B, RELN, SCN8A, SEZ6, KNDC1, CACNA1A, CHL1, CACNA1B, MYH10	275	110	12504	7.02704	5.51436e-07	7.87766e-08	2.65216e-06
GOTERM_CC_FAT	GO:0030424~axon	16	4.26667	1.09139e-08	DCC, SCN2A1, NFASC, L1CAM, DPYSL2, CTNNA2, MYCBP2, SEMA6A, NCAM2, CNTN2, CNTNAP1, ROBO2, NEFM, APC, CACNA1B, MYH10	275	107	12504	6.79912	2.9904e-06	3.738e-07	1.43825e-05
Annotation Cluster 3	Enrichment Score: 9.268418433982252
Category	Term	Count	%	PValue	Genes	List Total	Pop Hits	Pop Total	Fold Enrichment	Bonferroni	Benjamini	FDR
GOTERM_CC_FAT	GO:0045202~synapse	36	9.6	2.54561e-15	SYT1, RAB3C, GLRA1, GRIK1, CLSTN2, CLSTN3, SYT2, GRIK3, UTRN, GRIK5, NBEA, L1CAM, GABBR2, RIMS1, DMXL2, SYN1, NRG1, SV2C, NEFM, GABRA2, SYT11, RIMBP2, GRIN1, BSN, NLGN2, NRXN1, RPH3A, SHANK1, PCLO, SHANK3, SEMA4F, OTOF, CYFIP2, SEZ6, UNC13A, MYH10	275	319	12504	5.13131	6.99663e-13	3.49831e-13	3.36398e-12
GOTERM_CC_FAT	GO:0044456~synapse part	25	6.66667	3.94262e-11	SYT1, RAB3C, CLSTN2, GRIK1, GLRA1, CLSTN3, GRIK3, SYT2, GRIK5, L1CAM, NBEA, GABBR2, RIMS1, DMXL2, SYN1, SV2C, GABRA2, SYT11, GRIN1, BSN, NRXN1, RPH3A, SHANK1, SHANK3, SEMA4F	275	212	12504	5.36192	1.08028e-08	2.16056e-09	5.19565e-08
GOTERM_CC_FAT	GO:0030054~cell junction	32	8.53333	4.12633e-08	SYT1, GLRA1, GRIK1, GRIK3, SYT2, UTRN, GRIK5, CTNND2, NBEA, GABBR2, RIMS1, DMXL2, SYN1, FAT1, SV2C, APC, GABRA2, SYT11, GRIN1, SCN2A1, RIMBP2, BSN, RPH3A, PCLO, SHANK3, CTNNA2, OTOF, ASH1L, CYFIP2, SEZ6, DST, UNC13A	275	470	12504	3.09577	1.13061e-05	1.02783e-06	5.43775e-05
GOTERM_CC_FAT	GO:0045211~postsynaptic membrane	13	3.46667	2.03791e-05	GABRA2, CLSTN2, GRIK1, GLRA1, CLSTN3, GRIK3, GRIN1, GRIK5, NBEA, GABBR2, SHANK1, SHANK3, SEMA4F	275	126	12504	4.69126	0.00556838	0.000348935	0.0268526
Annotation Cluster 4	Enrichment Score: 7.666621696911653
Category	Term	Count	%	PValue	Genes	List Total	Pop Hits	Pop Total	Fold Enrichment	Bonferroni	Benjamini	FDR
GOTERM_BP_FAT	GO:0007155~cell adhesion	36	9.6	1.59405e-09	CLSTN2, CLSTN3, ASTN1, CTNND2, L1CAM, DCHS1, CNTNAP5A, CDH20, FAT3, FAT4, FAT1, TNR, ROBO2, CNTNAP1, RET, SVEP1, CNTNAP4, HSPG2, NFASC, NLGN2, CELSR3, PCDH9, CELSR2, NRXN1, PCDH17, CTNNA2, LAMA2, NCAM2, VWF, LAMA1, CNTN2, CYFIP2, RELN, NCAN, DST, CHL1	270	561	13588	3.22947	2.38947e-06	1.49342e-07	2.64835e-06
GOTERM_BP_FAT	GO:0022610~biological adhesion	36	9.6	1.66794e-09	CLSTN2, CLSTN3, ASTN1, CTNND2, L1CAM, DCHS1, CNTNAP5A, CDH20, FAT3, FAT4, FAT1, TNR, ROBO2, CNTNAP1, RET, SVEP1, CNTNAP4, HSPG2, NFASC, NLGN2, CELSR3, PCDH9, CELSR2, NRXN1, PCDH17, CTNNA2, LAMA2, NCAM2, VWF, LAMA1, CNTN2, CYFIP2, RELN, NCAN, DST, CHL1	270	562	13588	3.22372	2.50024e-06	1.47073e-07	2.77112e-06
GOTERM_BP_FAT	GO:0007156~homophilic cell adhesion	15	4	7.54852e-08	RET, CLSTN2, CLSTN3, CELSR3, PCDH9, CELSR2, L1CAM, PCDH17, DCHS1, CDH20, FAT3, FAT4, FAT1, ROBO2, CHL1	270	117	13588	6.45204	0.000113146	5.14328e-06	0.000125411
GOTERM_BP_FAT	GO:0016337~cell-cell adhesion	19	5.06667	1.07391e-06	RET, CLSTN2, CLSTN3, ASTN1, PCDH9, CELSR3, CELSR2, L1CAM, PCDH17, DCHS1, CTNNA2, CDH20, FAT3, FAT4, FAT1, CYFIP2, ROBO2, NCAN, CHL1	270	236	13588	4.05166	0.0016085	5.55087e-05	0.00178419
Annotation Cluster 5	Enrichment Score: 7.666533062238677
Category	Term	Count	%	PValue	Genes	List Total	Pop Hits	Pop Total	Fold Enrichment	Bonferroni	Benjamini	FDR
GOTERM_MF_FAT	GO:0043167~ion binding	131	34.9333	2.6699e-12	SYT1, ADCY1, KCNC3, PLEKHM3, SCN3A, SYT2, ADCY5, UTRN, ATP2B2, CDH20, PAPPA, MLL3, SCRT1, SLC4A4, LONRF2, MLL1, MLL2, A3GALT2, RET, SCN2A1, UBR4, BSN, PDE4D, RPH3A, PCLO, PITPNM2, EP300, CAMK4, ZFP462, RELN, DST, UNC13A, MGAT5B, KCNA2, KCNA1, BMPR2, KCNA6, CXXC4, RIMS1, MYO9A, TRIM67, MACF1, RNF165, SCN9A, HCN4, IKZF4, ASXL3, ZC3H13, GABRA2, KLF7, SYT11, GRIN1, SMG1, NR4A1, CELSR3, CELSR2, PCDH17…	261	3934	13288	1.69534	1.05994e-09	1.05994e-09	3.71986e-09
GOTERM_MF_FAT	GO:0046872~metal ion binding	129	34.4	3.00912e-12	SYT1, ADCY1, KCNC3, PLEKHM3, SCN3A, SYT2, ADCY5, UTRN, ATP2B2, CDH20, PAPPA, MLL3, SCRT1, SLC4A4, LONRF2, MLL1, MLL2, A3GALT2, RET, SCN2A1, UBR4, BSN, PDE4D, RPH3A, PCLO, PITPNM2, EP300, CAMK4, ZFP462, RELN, DST, UNC13A, MGAT5B, KCNA2, KCNA1, BMPR2, KCNA6, CXXC4, RIMS1, MYO9A, TRIM67, MACF1, RNF165, SCN9A, HCN4, IKZF4, ASXL3, ZC3H13, KLF7, SYT11, GRIN1, SMG1, NR4A1, CELSR3, CELSR2, PCDH17, ZFP609…	261	3850	13288	1.70588	1.19463e-09	5.97316e-10	4.19258e-09
GOTERM_MF_FAT	GO:0043169~cation binding	129	34.4	6.01637e-12	SYT1, ADCY1, KCNC3, PLEKHM3, SCN3A, SYT2, ADCY5, UTRN, ATP2B2, CDH20, PAPPA, MLL3, SCRT1, SLC4A4, LONRF2, MLL1, MLL2, A3GALT2, RET, SCN2A1, UBR4, BSN, PDE4D, RPH3A, PCLO, PITPNM2, EP300, CAMK4, ZFP462, RELN, DST, UNC13A, MGAT5B, KCNA2, KCNA1, BMPR2, KCNA6, CXXC4, RIMS1, MYO9A, TRIM67, MACF1, RNF165, SCN9A, HCN4, IKZF4, ASXL3, ZC3H13, KLF7, SYT11, GRIN1, SMG1, NR4A1, CELSR3, CELSR2, PCDH17, ZFP609…	261	3885	13288	1.69051	2.38851e-09	7.96172e-10	8.38253e-09
GOTERM_MF_FAT	GO:0008270~zinc ion binding	59	15.7333	0.00356944	PLEKHM3, UTRN, PAPPA, SCRT1, MLL3, AGAP2, LONRF2, MLL1, MLL2, PRKCA, ZFP551, UBR4, BSN, HERC2, PRKCE, RPH3A, PCLO, PRKCB, MYT1L, EP300, ZFP462, N28178, ZMIZ1, ASH1L, RELN, UNC13A, CXXC4, ZBTB16, MYO9A, RIMS1, MYCBP2, POLR2A, PRDM12, TRIM67, RNF165, RASGRP1, FASN, CHD5, CHD3, WDFY3, ASXL3, ZC3H13, IKZF4, KLF7, LMX1B, ZFP704, CBL, NR4A1, ZFP609, ISL2, RNF152, HIVEP3, RNF157, HIVEP1, CIT, ZFHX2, ZFH…	261	2105	13288	1.42698	0.75819	0.0421061	4.86004
GOTERM_MF_FAT	GO:0046914~transition metal ion binding	65	17.3333	0.0269442	PLEKHM3, UTRN, PAPPA, SCRT1, MLL3, AGAP2, LONRF2, MLL1, A3GALT2, MLL2, PRKCA, ZFP551, UBR4, BSN, HERC2, PRKCE, RPH3A, PCLO, PRKCB, MYT1L, PPM1E, EP300, ZFP462, N28178, ZMIZ1, ASH1L, RELN, UNC13A, BMPR2, CXXC4, ZBTB16, MYO9A, RIMS1, MYCBP2, POLR2A, PRDM12, TRIM67, RNF165, RASGRP1, FASN, CHD5, CHD3, WDFY3, ASXL3, IKZF4, ZC3H13, KLF7, LMX1B, ZFP704, CBL, NR4A1, SMG1, DBH, ZFP609, TET3, ISL2, RNF152,…	261	2608	13288	1.26889	0.99998	0.191536	31.652
Annotation Cluster 6	Enrichment Score: 7.037232831008661
Category	Term	Count	%	PValue	Genes	List Total	Pop Hits	Pop Total	Fold Enrichment	Bonferroni	Benjamini	FDR
GOTERM_BP_FAT	GO:0006928~cell motion	35	9.33333	5.22843e-14	DCC, PLXNA3, PLXNA2, ASTN1, CSPG4, L1CAM, MYCBP2, MACF1, POU4F1, ROBO2, NRG1, APC, PRKCA, PHOX2B, RET, KLF7, LMX1B, KIF5C, DPYSL5, NFASC, ATP1A3, DBH, SLIT1, CTNNA2, SEMA6A, ISL2, NAV1, SEMA4F, CNTN2, RELN, EFNA5, LRP8, SRGAP1, CHL1, MYH10	270	367	13588	4.79948	7.8385e-11	9.79816e-12	8.6875e-11
GOTERM_BP_FAT	GO:0016477~cell migration	20	5.33333	3.0182e-07	DCC, PRKCA, PHOX2B, RET, LMX1B, PLXNA2, ASTN1, CSPG4, DBH, CTNNA2, NAV1, CNTN2, LRP8, RELN, POU4F1, NRG1, CHL1, SRGAP1, APC, MYH10	270	240	13588	4.19383	0.000452326	1.74009e-05	0.000501443
GOTERM_BP_FAT	GO:0048870~cell motility	21	5.6	9.51493e-07	DCC, PRKCA, PHOX2B, RET, LMX1B, PLXNA2, ASTN1, ATP1A3, CSPG4, DBH, CTNNA2, NAV1, CNTN2, LRP8, RELN, POU4F1, NRG1, SRGAP1, CHL1, APC, MYH10	270	284	13588	3.72128	0.00142527	5.09376e-05	0.0015808
GOTERM_BP_FAT	GO:0051674~localization of cell	21	5.6	9.51493e-07	DCC, PRKCA, PHOX2B, RET, LMX1B, PLXNA2, ASTN1, ATP1A3, CSPG4, DBH, CTNNA2, NAV1, CNTN2, LRP8, RELN, POU4F1, NRG1, SRGAP1, CHL1, APC, MYH10	270	284	13588	3.72128	0.00142527	5.09376e-05	0.0015808
GOTERM_BP_FAT	GO:0001764~neuron migration	8	2.13333	0.000455939	DCC, PHOX2B, LMX1B, NAV1, CNTN2, RELN, CHL1, MYH10	270	70	13588	5.75153	0.495207	0.0125796	0.754807
Annotation Cluster 7	Enrichment Score: 5.3743911113730345
Category	Term	Count	%	PValue	Genes	List Total	Pop Hits	Pop Total	Fold Enrichment	Bonferroni	Benjamini	FDR
GOTERM_BP_FAT	GO:0007268~synaptic transmission	22	5.86667	5.01812e-11	MYO5A, SYT1, GLRA1, GRIK1, SLC12A5, GRIN1, GRIK5, NRXN1, RPH3A, STX1B, PCLO, CTNNA2, CAMK4, SYN1, TMOD2, NCAN, SHC3, NRG1, SV2C, CACNA1A, APBA1, CACNA1B	270	178	13588	6.22006	7.52216e-08	5.37297e-09	8.33712e-08
GOTERM_BP_FAT	GO:0019226~transmission of nerve impulse	22	5.86667	4.23079e-09	MYO5A, SYT1, GLRA1, GRIK1, SLC12A5, GRIN1, GRIK5, NRXN1, RPH3A, STX1B, PCLO, CTNNA2, CAMK4, SYN1, TMOD2, NCAN, SHC3, NRG1, SV2C, CACNA1A, APBA1, CACNA1B	270	226	13588	4.89898	6.34194e-06	3.52331e-07	7.02905e-06
GOTERM_BP_FAT	GO:0006836~neurotransmitter transport	13	3.46667	5.16715e-08	SYT1, SLC6A11, SLC6A2, NRXN1, RPH3A, STX1B, PCLO, RIMS1, SYN1, SLC6A5, SV2C, CACNA1A, CACNA1B	270	80	13588	8.17796	7.74526e-05	3.87277e-06	8.58471e-05
GOTERM_BP_FAT	GO:0007267~cell-cell signaling	23	6.13333	7.28711e-08	MYO5A, SYT1, GLRA1, GRIK1, SLC12A5, GRIN1, GRIK5, NRXN1, VGF, RPH3A, STX1B, PCLO, CTNNA2, CAMK4, SYN1, TMOD2, NCAN, SHC3, NRG1, SV2C, CACNA1A, APBA1, CACNA1B	270	290	13588	3.99137	0.000109228	5.2016e-06	0.000121068
GOTERM_BP_FAT	GO:0032940~secretion by cell	15	4	1.99814e-05	MYO5A, SYT1, SRCIN1, GLRA1, NRXN1, VGF, RPH3A, PCLO, RIMS1, SYN1, UNC13A, CACNA1A, APBA1, CACNA1B, MYH10	270	186	13588	4.05854	0.0295083	0.000767717	0.033192
GOTERM_BP_FAT	GO:0046903~secretion	16	4.26667	3.42844e-05	MYO5A, SYT1, GLRA1, SRCIN1, ABCA1, NRXN1, VGF, RPH3A, PCLO, RIMS1, SYN1, UNC13A, CACNA1A, APBA1, CACNA1B, MYH10	270	221	13588	3.64351	0.050095	0.00119448	0.056945
GOTERM_BP_FAT	GO:0003001~generation of a signal involved in cell-cell signaling	10	2.66667	4.11348e-05	MYO5A, SYT1, SYN1, NRXN1, RPH3A, VGF, PCLO, APBA1, CACNA1A, CACNA1B	270	84	13588	5.99118	0.0597997	0.00133959	0.0683195
GOTERM_BP_FAT	GO:0007269~neurotransmitter secretion	7	1.86667	6.73146e-05	SYT1, SYN1, NRXN1, RPH3A, PCLO, CACNA1A, CACNA1B	270	36	13588	9.7856	0.0959838	0.00205723	0.111778
GOTERM_BP_FAT	GO:0001505~regulation of neurotransmitter levels	7	1.86667	0.001383	SYT1, SYN1, NRXN1, RPH3A, PCLO, CACNA1A, CACNA1B	270	62	13588	5.68196	0.874387	0.0309437	2.27308
GOTERM_BP_FAT	GO:0006887~exocytosis	9	2.4	0.00152758	MYO5A, GLRA1, SRCIN1, RPH3A, RIMS1, PCLO, UNC13A, CACNA1A, MYH10	270	110	13588	4.11758	0.898896	0.0331385	2.50789
GOTERM_BP_FAT	GO:0016192~vesicle-mediated transport	20	5.33333	0.00237716	MYO5A, ABCA7, DNM3, SNAP91, GLRA1, SRCIN1, SORL1, NBEA, ABCA1, RPH3A, STX1B, PCLO, RIMS1, LRP1, AP3B2, LRP8, AGAP2, UNC13A, CACNA1A, MYH10	270	466	13588	2.15991	0.971777	0.0476964	3.87697
Annotation Cluster 8	Enrichment Score: 5.261684490756751
Category	Term	Count	%	PValue	Genes	List Total	Pop Hits	Pop Total	Fold Enrichment	Bonferroni	Benjamini	FDR
GOTERM_CC_FAT	GO:0034703~cation channel complex	15	4	1.76665e-08	KCNC3, SCN3A, KCNA2, SCN2A1, KCNA1, KCNA6, KCNQ3, SCN9A, CACNA1E, SCN11A, SCN7A, SCN8A, CACNA1A, CACNA1B, SCN10A	275	95	12504	7.17933	4.84061e-06	5.37847e-07	2.32812e-05
GOTERM_CC_FAT	GO:0001518~voltage-gated sodium channel complex	7	1.86667	2.04552e-08	SCN3A, SCN2A1, SCN9A, SCN11A, SCN7A, SCN8A, SCN10A	275	10	12504	31.8284	5.6047e-06	5.60472e-07	2.69562e-05
GOTERM_MF_FAT	GO:0005248~voltage-gated sodium channel activity	7	1.86667	2.25482e-08	SCN3A, SCN2A1, SCN9A, SCN11A, SCN7A, SCN8A, SCN10A	261	11	13288	32.3985	8.9516e-06	1.79033e-06	3.14159e-05
GOTERM_MF_FAT	GO:0022843~voltage-gated cation channel activity	16	4.26667	2.8976e-08	KCNC3, SCN3A, KCNA2, SCN2A1, KCNA1, KCNA6, KCNQ3, SCN9A, SCN11A, CACNA1E, SCN7A, SCN8A, HCN4, CACNA1A, CACNA1B, SCN10A	261	128	13288	6.36398	1.15034e-05	1.91724e-06	4.03716e-05
GOTERM_MF_FAT	GO:0022836~gated channel activity	23	6.13333	3.33054e-08	GABRA2, KCNC3, GLRA1, GRIK1, SCN3A, KCNA2, GRIK3, KCNK18, SCN2A1, GRIN1, KCNA1, GRIK5, KCNA6, KCNQ3, SCN9A, SCN11A, CACNA1E, SCN7A, SCN8A, HCN4, CACNA1A, SCN10A, CACNA1B	261	281	13288	4.16716	1.32222e-05	1.88889e-06	4.64037e-05
GOTERM_CC_FAT	GO:0034706~sodium channel complex	7	1.86667	1.58114e-07	SCN3A, SCN2A1, SCN9A, SCN11A, SCN7A, SCN8A, SCN10A	275	13	12504	24.4834	4.33223e-05	3.61027e-06	0.000208365
GOTERM_BP_FAT	GO:0030001~metal ion transport	28	7.46667	2.05059e-07	KCNC3, SCN3A, KCNA2, KCNK18, KCNA1, KCNA6, ATP2B2, KCNQ3, SLC24A2, SCN9A, SLC4A8, SCN7A, GM5868, SLC4A4, HCN4, SCN10A, SLC8A1, SLC8A2, GRIN1, SLC12A5, SCN2A1, ATP1A3, PRKCB, CACNA1E, SCN11A, SCN8A, CACNA1A, CACNA1B	270	442	13588	3.18807	0.000307336	1.28076e-05	0.000340685
GOTERM_CC_FAT	GO:0034702~ion channel complex	17	4.53333	3.69285e-07	GABRA2, KCNC3, SCN3A, GLRA1, KCNA2, SCN2A1, KCNA1, KCNA6, KCNQ3, SCN9A, SCN11A, CACNA1E, SCN7A, SCN8A, CACNA1A, SCN10A, CACNA1B	275	158	12504	4.89224	0.000101179	7.78336e-06	0.000486649
GOTERM_MF_FAT	GO:0005216~ion channel activity	24	6.4	3.7177e-07	GABRA2, KCNC3, GLRA1, GRIK1, SCN3A, KCNA2, GRIK3, KCNK18, SCN2A1, GRIN1, KCNA1, GRIK5, KCNA6, KCNQ3, SLC24A2, SCN9A, SCN11A, CACNA1E, SCN7A, SCN8A, HCN4, CACNA1A, SCN10A, CACNA1B	261	349	13288	3.5011	0.000147582	1.84489e-05	0.000517978
GOTERM_MF_FAT	GO:0031420~alkali metal ion binding	18	4.8	6.10186e-07	SLC8A1, KCNC3, SCN3A, KCNA2, KCNK18, SCN2A1, SLC12A5, KCNA1, ATP1A3, KCNA6, KCNQ3, SLC4A8, SCN9A, SCN11A, SCN8A, HCN4, SLC4A4, SCN10A	261	206	13288	4.44861	0.000242215	2.42241e-05	0.000850155
GOTERM_MF_FAT	GO:0022838~substrate specific channel activity	24	6.4	6.45474e-07	GABRA2, KCNC3, GLRA1, GRIK1, SCN3A, KCNA2, GRIK3, KCNK18, SCN2A1, GRIN1, KCNA1, GRIK5, KCNA6, KCNQ3, SLC24A2, SCN9A, SCN11A, CACNA1E, SCN7A, SCN8A, HCN4, CACNA1A, SCN10A, CACNA1B	261	360	13288	3.39413	0.00025622	2.32955e-05	0.000899321
GOTERM_MF_FAT	GO:0022803~passive transmembrane transporter activity	24	6.4	8.05496e-07	GABRA2, KCNC3, GLRA1, GRIK1, SCN3A, KCNA2, GRIK3, KCNK18, SCN2A1, GRIN1, KCNA1, GRIK5, KCNA6, KCNQ3, SLC24A2, SCN9A, SCN11A, CACNA1E, SCN7A, SCN8A, HCN4, CACNA1A, SCN10A, CACNA1B	261	365	13288	3.34763	0.000319731	2.66482e-05	0.00112227
GOTERM_MF_FAT	GO:0015267~channel activity	24	6.4	8.05496e-07	GABRA2, KCNC3, GLRA1, GRIK1, SCN3A, KCNA2, GRIK3, KCNK18, SCN2A1, GRIN1, KCNA1, GRIK5, KCNA6, KCNQ3, SLC24A2, SCN9A, SCN11A, CACNA1E, SCN7A, SCN8A, HCN4, CACNA1A, SCN10A, CACNA1B	261	365	13288	3.34763	0.000319731	2.66482e-05	0.00112227
GOTERM_MF_FAT	GO:0005272~sodium channel activity	8	2.13333	8.43908e-07	SCN3A, SCN2A1, SCN9A, SCN11A, SCN7A, SCN8A, HCN4, SCN10A	261	28	13288	14.5463	0.000334976	2.57713e-05	0.00117579
GOTERM_BP_FAT	GO:0006814~sodium ion transport	14	3.73333	1.14172e-06	SLC8A1, SCN3A, SCN2A1, SLC12A5, ATP1A3, SCN9A, SLC4A8, SCN11A, GM5868, SCN8A, SCN7A, HCN4, SLC4A4, SCN10A	270	125	13588	5.6365	0.00170997	5.70463e-05	0.00189684
GOTERM_MF_FAT	GO:0005261~cation channel activity	19	5.06667	1.84932e-06	KCNC3, SCN3A, KCNA2, KCNK18, SCN2A1, GRIN1, KCNA1, KCNA6, KCNQ3, SLC24A2, SCN9A, SCN11A, CACNA1E, SCN7A, SCN8A, HCN4, CACNA1A, SCN10A, CACNA1B	261	248	13288	3.90051	0.000733913	5.24402e-05	0.00257659
GOTERM_MF_FAT	GO:0022832~voltage-gated channel activity	16	4.26667	2.33889e-06	KCNC3, SCN3A, KCNA2, SCN2A1, KCNA1, KCNA6, KCNQ3, SCN9A, SCN11A, CACNA1E, SCN7A, SCN8A, HCN4, CACNA1A, CACNA1B, SCN10A	261	179	13288	4.55078	0.00092811	6.19008e-05	0.00325868
GOTERM_MF_FAT	GO:0005244~voltage-gated ion channel activity	16	4.26667	2.33889e-06	KCNC3, SCN3A, KCNA2, SCN2A1, KCNA1, KCNA6, KCNQ3, SCN9A, SCN11A, CACNA1E, SCN7A, SCN8A, HCN4, CACNA1A, CACNA1B, SCN10A	261	179	13288	4.55078	0.00092811	6.19008e-05	0.00325868
GOTERM_BP_FAT	GO:0006812~cation transport	28	7.46667	3.94347e-06	KCNC3, SCN3A, KCNA2, KCNK18, KCNA1, KCNA6, ATP2B2, KCNQ3, SLC24A2, SCN9A, SLC4A8, SCN7A, GM5868, SLC4A4, HCN4, SCN10A, SLC8A1, SLC8A2, GRIN1, SLC12A5, SCN2A1, ATP1A3, PRKCB, CACNA1E, SCN11A, SCN8A, CACNA1A, CACNA1B	270	515	13588	2.73617	0.00589383	0.00018471	0.00655148
GOTERM_MF_FAT	GO:0046873~metal ion transmembrane transporter activity	20	5.33333	4.33918e-06	KCNC3, SCN3A, KCNA2, KCNK18, SCN2A1, GRIN1, KCNA1, KCNA6, ATP2B2, KCNQ3, SLC24A2, SCN9A, SCN11A, CACNA1E, SCN7A, SCN8A, HCN4, CACNA1A, SCN10A, CACNA1B	261	290	13288	3.51116	0.00172118	0.00010766	0.00604552
GOTERM_BP_FAT	GO:0015672~monovalent inorganic cation transport	20	5.33333	9.69521e-06	SLC8A1, KCNC3, SCN3A, KCNA2, KCNK18, SCN2A1, SLC12A5, KCNA1, ATP1A3, KCNA6, KCNQ3, SLC4A8, SCN9A, SCN11A, SCN7A, SCN8A, GM5868, HCN4, SLC4A4, SCN10A	270	303	13588	3.32184	0.0144281	0.000415148	0.0161064
GOTERM_BP_FAT	GO:0006811~ion transport	33	8.8	1.21939e-05	KCNC3, GLRA1, SCN3A, GRIK1, KCNA2, GRIK3, KCNK18, KCNA1, GRIK5, KCNA6, ATP2B2, KCNQ3, SLC24A2, SCN9A, SLC4A8, SCN7A, GM5868, SLC4A4, HCN4, SCN10A, SLC8A1, GABRA2, SLC8A2, GRIN1, SLC12A5, SCN2A1, ATP1A3, PRKCB, SCN11A, CACNA1E, SCN8A, CACNA1A, CACNA1B	270	712	13588	2.33252	0.0181127	0.000507613	0.020257
GOTERM_CC_FAT	GO:0031226~intrinsic to plasma membrane	29	7.73333	3.09693e-05	KCNC3, RTN4RL1, SCN3A, GRIK1, GLRA1, SLC6A2, KCNA2, KCNA1, GRIK5, KCNA6, ABCA1, SLCO2A1, KCNQ3, ANK2, SCN9A, SCN7A, NRG1, SLC4A4, SCN10A, SLC6A11, SYT11, GRIN1, SCN2A1, PCDH9, ALK, NOTCH1, SLC6A5, SCN11A, SCN8A	275	552	12504	2.38877	0.00844982	0.000499036	0.0408042
GOTERM_CC_FAT	GO:0005887~integral to plasma membrane	28	7.46667	4.14473e-05	KCNC3, SCN3A, GRIK1, GLRA1, SLC6A2, KCNA2, KCNA1, GRIK5, KCNA6, ABCA1, SLCO2A1, KCNQ3, ANK2, SCN9A, SCN7A, NRG1, SLC4A4, SCN10A, SLC6A11, SYT11, GRIN1, SCN2A1, PCDH9, ALK, NOTCH1, SLC6A5, SCN11A, SCN8A	275	531	12504	2.39762	0.0112926	0.000630734	0.0546061
GOTERM_MF_FAT	GO:0030955~potassium ion binding	11	2.93333	0.000105568	KCNC3, KCNQ3, SCN3A, KCNA2, KCNK18, SLC12A5, SCN2A1, KCNA1, ATP1A3, KCNA6, HCN4	261	118	13288	4.74602	0.0410464	0.00232577	0.146985
GOTERM_MF_FAT	GO:0031402~sodium ion binding	9	2.4	0.000924064	SLC8A1, SCN9A, SLC4A8, ATP1A3, SCN11A, SCN8A, HCN4, SLC4A4, SCN10A	261	103	13288	4.44861	0.307206	0.0151763	1.27981
GOTERM_BP_FAT	GO:0006813~potassium ion transport	11	2.93333	0.00131787	KCNC3, KCNQ3, SCN3A, KCNA2, KCNK18, SLC12A5, SCN2A1, KCNA1, ATP1A3, KCNA6, HCN4	270	160	13588	3.45991	0.861488	0.0304153	2.16714
GOTERM_MF_FAT	GO:0005249~voltage-gated potassium channel activity	8	2.13333	0.00326745	KCNC3, KCNQ3, SCN3A, KCNA2, SCN2A1, KCNA1, KCNA6, HCN4	261	99	13288	4.11409	0.727278	0.0397899	4.45752
GOTERM_MF_FAT	GO:0005267~potassium channel activity	9	2.4	0.00384064	KCNC3, KCNQ3, SCN3A, KCNA2, KCNK18, SCN2A1, KCNA1, KCNA6, HCN4	261	129	13288	3.55199	0.782959	0.0427088	5.22019
GOTERM_CC_FAT	GO:0034705~potassium channel complex	7	1.86667	0.00395873	KCNC3, KCNQ3, SCN3A, KCNA2, SCN2A1, KCNA1, KCNA6	275	69	12504	4.61281	0.662721	0.0305755	5.09296
GOTERM_CC_FAT	GO:0008076~voltage-gated potassium channel complex	7	1.86667	0.00395873	KCNC3, KCNQ3, SCN3A, KCNA2, SCN2A1, KCNA1, KCNA6	275	69	12504	4.61281	0.662721	0.0305755	5.09296
GOTERM_BP_FAT	GO:0055085~transmembrane transport	15	4	0.0738568	SLC8A1, KCNC3, KCNA2, SLC12A5, KCNA1, KCNA6, SLC7A14, KCNQ3, SCN9A, SCN11A, CACNA1E, SCN8A, HCN4, CACNA1A, CACNA1B	270	460	13588	1.64106	1	0.497771	72.0495
Annotation Cluster 9	Enrichment Score: 3.9664694676465024
Category	Term	Count	%	PValue	Genes	List Total	Pop Hits	Pop Total	Fold Enrichment	Bonferroni	Benjamini	FDR
GOTERM_BP_FAT	GO:0048265~response to pain	7	1.86667	1.24403e-06	GRIK1, SLC6A2, TACR1, SCN9A, RELN, DBH, CACNA1A	270	19	13588	18.5411	0.00186307	6.01531e-05	0.00206682
GOTERM_BP_FAT	GO:0033555~multicellular organismal response to stress	7	1.86667	7.9022e-05	GRIK1, SLC6A2, TACR1, SCN9A, RELN, DBH, CACNA1A	270	37	13588	9.52112	0.111711	0.00236637	0.131206
GOTERM_BP_FAT	GO:0048266~behavioral response to pain	3	0.8	0.0128237	GRIK1, SCN9A, CACNA1A	270	9	13588	16.7753	1	0.171249	19.2999
Annotation Cluster 10	Enrichment Score: 3.591226877117589
Category	Term	Count	%	PValue	Genes	List Total	Pop Hits	Pop Total	Fold Enrichment	Bonferroni	Benjamini	FDR
GOTERM_CC_FAT	GO:0015629~actin cytoskeleton	17	4.53333	1.13568e-05	MYO5A, OBSCN, MYO1A, MYH1, SRCIN1, UTRN, MYH2, MYH4, RPH3A, MYO9A, CTNNA2, FMN2, MACF1, NEB, MYH13, CIT, DST, MYH10	275	205	12504	3.77061	0.00310694	0.00020743	0.0149651
GOTERM_MF_FAT	GO:0008092~cytoskeletal protein binding	21	5.6	0.000188928	MYO5A, OBSCN, MYO1A, APC2, WASF3, MYH1, CROCC, UTRN, MYH2, MYH4, PTPRT, RPH3A, MYO9A, FMN2, SYN1, MACF1, TMOD2, AVIL, MYH13, DST, APC, MYH10	261	414	13288	2.58249	0.0722671	0.00374354	0.262907
GOTERM_CC_FAT	GO:0016459~myosin complex	8	2.13333	0.000356656	MYO5A, OBSCN, MYO1A, MYH1, MYH2, MYH4, MYH13, MYO9A, MYH10	275	61	12504	5.96316	0.0931163	0.00443292	0.468987
GOTERM_MF_FAT	GO:0003779~actin binding	16	4.26667	0.000554613	MYO5A, MYO1A, MYH1, WASF3, UTRN, MYH2, MYH4, RPH3A, MYO9A, FMN2, SYN1, MACF1, TMOD2, AVIL, MYH13, DST, MYH10	261	288	13288	2.82844	0.197676	0.00996107	0.769964
GOTERM_MF_FAT	GO:0051015~actin filament binding	6	1.6	0.00260661	MYO5A, MYH1, UTRN, MYH2, MYH4, RPH3A, MYH10	261	49	13288	6.23411	0.645191	0.0339495	3.57115
Annotation Cluster 11	Enrichment Score: 3.282414201056593
Category	Term	Count	%	PValue	Genes	List Total	Pop Hits	Pop Total	Fold Enrichment	Bonferroni	Benjamini	FDR
GOTERM_MF_FAT	GO:0003774~motor activity	15	4	5.15747e-07	MYO5A, DNM3, MYO1A, MYH1, KIF5A, MYH2, KIF5C, MYH4, MYO9A, KIF1A, MYH13, KIF21A, DYNC1H1, KIF21B, MYH10, KIF26B	261	138	13288	5.5339	0.000204731	2.27499e-05	0.000718576
GOTERM_BP_FAT	GO:0007018~microtubule-based movement	9	2.4	0.000877425	KIF1A, KIF5A, KIF5C, DYNC1H1, KIF21A, KIF21B, DST, NEFM, KIF26B	270	101	13588	4.48449	0.731751	0.0220555	1.44781
GOTERM_BP_FAT	GO:0007017~microtubule-based process	13	3.46667	0.00101584	KIF5A, CROCC, KIF5C, FMN2, KIF1A, NAV1, NEFH, KIF21A, DYNC1H1, DST, KIF21B, NEFM, KIF26B	270	211	13588	3.10065	0.782055	0.0246663	1.67439
GOTERM_CC_FAT	GO:0015630~microtubule cytoskeleton	21	5.6	0.00218096	DNM3, APC2, KIF5A, CROCC, KIF5C, ABCA2, PDE4D, AKAP9, MYCBP2, KIF1A, SARM1, MACF1, NAV1, CEP170, KIF21A, DYNC1H1, KIF21B, DST, APC, MYH10, KIF26B	275	450	12504	2.12189	0.450219	0.017965	2.83624
GOTERM_MF_FAT	GO:0003777~microtubule motor activity	7	1.86667	0.00301577	KIF1A, KIF5A, KIF5C, DYNC1H1, KIF21A, KIF21B, KIF26B	261	73	13288	4.88196	0.698526	0.0379412	4.12084
GOTERM_CC_FAT	GO:0005874~microtubule	13	3.46667	0.00668342	DNM3, APC2, KIF5A, KIF5C, KIF1A, SARM1, NAV1, CEP170, KIF21A, DYNC1H1, KIF21B, KIF26B, APC	275	240	12504	2.46291	0.84077	0.0460204	8.45787
Annotation Cluster 12	Enrichment Score: 3.0456292435639636
Category	Term	Count	%	PValue	Genes	List Total	Pop Hits	Pop Total	Fold Enrichment	Bonferroni	Benjamini	FDR
GOTERM_BP_FAT	GO:0031344~regulation of cell projection organization	9	2.4	1.5167e-05	PLXNA3, SEMA4F, GRIN1, ROBO2, CIT, KNDC1, CACNA1A, NEFM, APC	270	57	13588	7.9462	0.022479	0.000598123	0.0251955
GOTERM_BP_FAT	GO:0045664~regulation of neuron differentiation	11	2.93333	3.35986e-05	PHOX2B, PLXNA3, NOTCH1, ISL2, SEMA4F, GRIN1, ROBO2, CIT, KNDC1, CACNA1A, NEFM	270	102	13588	5.42731	0.0491179	0.00119845	0.0558062
GOTERM_BP_FAT	GO:0010975~regulation of neuron projection development	8	2.13333	3.52201e-05	PLXNA3, SEMA4F, GRIN1, ROBO2, CIT, KNDC1, CACNA1A, NEFM	270	47	13588	8.56612	0.0514264	0.00119919	0.0584987
GOTERM_BP_FAT	GO:0010769~regulation of cell morphogenesis involved in differentiation	8	2.13333	5.31769e-05	PLXNA3, SEMA4F, GRIN1, ROBO2, CIT, KNDC1, CACNA1A, NEFM	270	50	13588	8.05215	0.0766198	0.00165934	0.0883115
GOTERM_BP_FAT	GO:0050767~regulation of neurogenesis	11	2.93333	0.000292948	PHOX2B, PLXNA3, NOTCH1, ISL2, SEMA4F, GRIN1, ROBO2, CIT, KNDC1, CACNA1A, NEFM	270	132	13588	4.19383	0.355444	0.00825242	0.485593
GOTERM_BP_FAT	GO:0022604~regulation of cell morphogenesis	9	2.4	0.000671449	PLXNA3, SEMA4F, GRIN1, ROBO2, CIT, KNDC1, CACNA1A, NEFM, MYH10	270	97	13588	4.66942	0.634628	0.0178186	1.10972
GOTERM_BP_FAT	GO:0051960~regulation of nervous system development	11	2.93333	0.000725484	PHOX2B, PLXNA3, NOTCH1, ISL2, SEMA4F, GRIN1, ROBO2, CIT, KNDC1, CACNA1A, NEFM	270	148	13588	3.74044	0.663075	0.0189049	1.19852
GOTERM_BP_FAT	GO:0050770~regulation of axonogenesis	6	1.6	0.000972515	PLXNA3, SEMA4F, GRIN1, ROBO2, CACNA1A, NEFM	270	39	13588	7.74245	0.767417	0.0240154	1.60353
GOTERM_BP_FAT	GO:0060284~regulation of cell development	11	2.93333	0.00125693	PHOX2B, PLXNA3, NOTCH1, ISL2, SEMA4F, GRIN1, ROBO2, CIT, KNDC1, CACNA1A, NEFM	270	159	13588	3.48167	0.84822	0.0294824	2.0679
GOTERM_BP_FAT	GO:0048814~regulation of dendrite morphogenesis	3	0.8	0.0076786	GRIN1, CIT, KNDC1	270	7	13588	21.5683	0.99999	0.121753	12.0204
GOTERM_BP_FAT	GO:0050773~regulation of dendrite development	3	0.8	0.0101051	GRIN1, CIT, KNDC1	270	8	13588	18.8722	1	0.146653	15.5272
GOTERM_BP_FAT	GO:0045596~negative regulation of cell differentiation	10	2.66667	0.0103642	PHOX2B, PLXNA3, NOTCH1, ISL2, SEMA4F, ZBTB16, CIT, PIK3R1, NCOR2, APC	270	182	13588	2.76516	1	0.147308	15.8937
GOTERM_BP_FAT	GO:0045665~negative regulation of neuron differentiation	4	1.06667	0.0292254	PHOX2B, NOTCH1, ISL2, CIT	270	34	13588	5.9207	1	0.30132	38.9079
GOTERM_BP_FAT	GO:0031345~negative regulation of cell projection organization	3	0.8	0.0587086	PLXNA3, SEMA4F, CIT	270	20	13588	7.54889	1	0.438792	63.4025
Annotation Cluster 13	Enrichment Score: 2.928211623245478
Category	Term	Count	%	PValue	Genes	List Total	Pop Hits	Pop Total	Fold Enrichment	Bonferroni	Benjamini	FDR
GOTERM_CC_FAT	GO:0005624~membrane fraction	24	6.4	0.00084994	PPFIA2, JPH4, JPH3, SLC8A1, GNAO1, GLRA1, SCN3A, SYT2, SCN2A1, GRIN1, GRIK5, BSN, BIRC6, L1CAM, FOXO3, NRXN1, STX1B, ATP2B2, LRP1, SEMA4F, SLC24A2, CYFIP2, SCN8A, SRD5A2	275	510	12504	2.13972	0.207833	0.00892084	1.11429
GOTERM_CC_FAT	GO:0005626~insoluble fraction	24	6.4	0.00134825	PPFIA2, JPH4, JPH3, SLC8A1, GNAO1, GLRA1, SCN3A, SYT2, SCN2A1, GRIN1, GRIK5, BSN, BIRC6, L1CAM, FOXO3, NRXN1, STX1B, ATP2B2, LRP1, SEMA4F, SLC24A2, CYFIP2, SCN8A, SRD5A2	275	528	12504	2.06678	0.309037	0.0131157	1.76223
GOTERM_CC_FAT	GO:0000267~cell fraction	26	6.93333	0.00143287	PPFIA2, JPH4, JPH3, SCN3A, GLRA1, SYT2, GRIK5, L1CAM, FOXO3, ATP2B2, SLC24A2, SRD5A2, SLC8A1, GNAO1, GRIN1, SCN2A1, BIRC6, BSN, NRXN1, STX1B, DOCK3, PITPNM2, LRP1, SEMA4F, CYFIP2, SCN8A	275	596	12504	1.98355	0.324896	0.0134565	1.87188
Annotation Cluster 14	Enrichment Score: 2.896424303841614
Category	Term	Count	%	PValue	Genes	List Total	Pop Hits	Pop Total	Fold Enrichment	Bonferroni	Benjamini	FDR
GOTERM_CC_FAT	GO:0005856~cytoskeleton	51	13.6	8.63036e-07	SRCIN1, WASF3, CROCC, UTRN, ANK2, DYNC1H1, MYH1, KIF5A, KIF5C, MYH2, UBR4, BSN, MYH4, KRT13, PDE4D, RPH3A, CTNNA2, FMN2, KIF1A, MAST1, PITPNM2, NAV1, DST, KIF26B, MYO5A, APC2, AKAP12, ABCA2, AKAP9, MYO9A, MYCBP2, TRIM67, MACF1, CEP170, AVIL, NEFH, KRT4, KIF21A, KIF21B, NEFM, APC, DNM3, OBSCN, MYO1A, GRIN1, SHANK3, SARM1, NEB, TMOD2, MYH13, CIT, MYH10	275	1122	12504	2.06678	0.000236444	1.68907e-05	0.00113732
GOTERM_CC_FAT	GO:0044430~cytoskeletal part	33	8.8	0.000394116	MYO5A, APC2, CROCC, UTRN, ABCA2, AKAP9, MYO9A, CEP170, NEFH, KRT4, DYNC1H1, KIF21A, KIF21B, NEFM, APC, DNM3, OBSCN, MYO1A, MYH1, KIF5A, KIF5C, GRIN1, MYH2, KRT13, MYH4, PDE4D, SHANK3, KIF1A, SARM1, NEB, NAV1, MYH13, MYH10, KIF26B	275	774	12504	1.9386	0.102381	0.00468504	0.518128
GOTERM_CC_FAT	GO:0015630~microtubule cytoskeleton	21	5.6	0.00218096	DNM3, APC2, KIF5A, CROCC, KIF5C, ABCA2, PDE4D, AKAP9, MYCBP2, KIF1A, SARM1, MACF1, NAV1, CEP170, KIF21A, DYNC1H1, KIF21B, DST, APC, MYH10, KIF26B	275	450	12504	2.12189	0.450219	0.017965	2.83624
GOTERM_CC_FAT	GO:0005874~microtubule	13	3.46667	0.00668342	DNM3, APC2, KIF5A, KIF5C, KIF1A, SARM1, NAV1, CEP170, KIF21A, DYNC1H1, KIF21B, KIF26B, APC	275	240	12504	2.46291	0.84077	0.0460204	8.45787
GOTERM_CC_FAT	GO:0043228~non-membrane-bounded organelle	55	14.6667	0.0290454	SRCIN1, WASF3, CROCC, UTRN, ANK2, DYNC1H1, MYH1, KIF5A, KIF5C, MYH2, UBR4, BSN, MYH4, KRT13, PDE4D, RPH3A, CTNNA2, FMN2, KIF1A, MAST1, PITPNM2, NAV1, ARL4D, DST, KIF26B, MYO5A, APC2, AKAP12, ABCA2, AKAP9, MYO9A, MYCBP2, TRIM67, MACF1, SYN1, CEP170, AVIL, NEFH, KRT4, KIF21A, KIF21B, CHD5, NEFM, CHD3, APC, DNM3, OBSCN, MYO1A, GRIN1, SHANK3, SARM1, NEB, TMOD2, MYH13, CIT, MYH10	275	1919	12504	1.30318	0.999689	0.157883	32.1882
GOTERM_CC_FAT	GO:0043232~intracellular non-membrane-bounded organelle	55	14.6667	0.0290454	SRCIN1, WASF3, CROCC, UTRN, ANK2, DYNC1H1, MYH1, KIF5A, KIF5C, MYH2, UBR4, BSN, MYH4, KRT13, PDE4D, RPH3A, CTNNA2, FMN2, KIF1A, MAST1, PITPNM2, NAV1, ARL4D, DST, KIF26B, MYO5A, APC2, AKAP12, ABCA2, AKAP9, MYO9A, MYCBP2, TRIM67, MACF1, SYN1, CEP170, AVIL, NEFH, KRT4, KIF21A, KIF21B, CHD5, NEFM, CHD3, APC, DNM3, OBSCN, MYO1A, GRIN1, SHANK3, SARM1, NEB, TMOD2, MYH13, CIT, MYH10	275	1919	12504	1.30318	0.999689	0.157883	32.1882
Annotation Cluster 15	Enrichment Score: 2.7553487690067473
Category	Term	Count	%	PValue	Genes	List Total	Pop Hits	Pop Total	Fold Enrichment	Bonferroni	Benjamini	FDR
GOTERM_MF_FAT	GO:0032559~adenyl ribonucleotide binding	48	12.8	0.000393289	ADCY1, ADCY5, C230081A13RIK, ATP2B2, SIK1, DYNC1H1, AGAP2, PRKCA, RET, MYH1, KIF5A, KIF5C, MYH2, MYH4, PRKCE, ALK, PRKCB, MAST4, MAST1, KIF1A, CAMK4, NAV1, KIF26B, MYO5A, ABCA7, BMPR2, ABCA2, ABCA1, MYO9A, IGF1R, SYN1, TTBK1, LMTK3, HCN4, KIF21A, KIF21B, CHD5, CHD3, OBSCN, MYO1A, ATP1A3, SMG1, HSPA12A, GSK3B, MYH13, SCN8A, CIT, CACNA1B, MYH10	261	1460	13288	1.67382	0.144583	0.00740891	0.546569
GOTERM_MF_FAT	GO:0005524~ATP binding	47	12.5333	0.000567289	MYO5A, ABCA7, ADCY1, ADCY5, BMPR2, ABCA2, ABCA1, MYO9A, C230081A13RIK, ATP2B2, IGF1R, SYN1, TTBK1, LMTK3, KIF21A, DYNC1H1, SIK1, CHD5, AGAP2, KIF21B, CHD3, PRKCA, OBSCN, MYO1A, RET, MYH1, KIF5A, MYH2, KIF5C, ATP1A3, SMG1, MYH4, ALK, PRKCE, PRKCB, MAST4, KIF1A, MAST1, HSPA12A, NAV1, CAMK4, GSK3B, MYH13, SCN8A, CIT, KIF26B, MYH10, CACNA1B	261	1443	13288	1.65825	0.201705	0.00974686	0.787498
GOTERM_MF_FAT	GO:0030554~adenyl nucleotide binding	48	12.8	0.00116863	ADCY1, ADCY5, C230081A13RIK, ATP2B2, SIK1, DYNC1H1, AGAP2, PRKCA, RET, MYH1, KIF5A, KIF5C, MYH2, MYH4, PRKCE, ALK, PRKCB, MAST4, MAST1, KIF1A, CAMK4, NAV1, KIF26B, MYO5A, ABCA7, BMPR2, ABCA2, ABCA1, MYO9A, IGF1R, SYN1, TTBK1, LMTK3, HCN4, KIF21A, KIF21B, CHD5, CHD3, OBSCN, MYO1A, ATP1A3, SMG1, HSPA12A, GSK3B, MYH13, SCN8A, CIT, CACNA1B, MYH10	261	1535	13288	1.59203	0.371373	0.0183974	1.61598
GOTERM_MF_FAT	GO:0001883~purine nucleoside binding	48	12.8	0.00139383	ADCY1, ADCY5, C230081A13RIK, ATP2B2, SIK1, DYNC1H1, AGAP2, PRKCA, RET, MYH1, KIF5A, KIF5C, MYH2, MYH4, PRKCE, ALK, PRKCB, MAST4, MAST1, KIF1A, CAMK4, NAV1, KIF26B, MYO5A, ABCA7, BMPR2, ABCA2, ABCA1, MYO9A, IGF1R, SYN1, TTBK1, LMTK3, HCN4, KIF21A, KIF21B, CHD5, CHD3, OBSCN, MYO1A, ATP1A3, SMG1, HSPA12A, GSK3B, MYH13, SCN8A, CIT, CACNA1B, MYH10	261	1548	13288	1.57866	0.425203	0.0202999	1.92459
GOTERM_MF_FAT	GO:0001882~nucleoside binding	48	12.8	0.00159233	ADCY1, ADCY5, C230081A13RIK, ATP2B2, SIK1, DYNC1H1, AGAP2, PRKCA, RET, MYH1, KIF5A, KIF5C, MYH2, MYH4, PRKCE, ALK, PRKCB, MAST4, MAST1, KIF1A, CAMK4, NAV1, KIF26B, MYO5A, ABCA7, BMPR2, ABCA2, ABCA1, MYO9A, IGF1R, SYN1, TTBK1, LMTK3, HCN4, KIF21A, KIF21B, CHD5, CHD3, OBSCN, MYO1A, ATP1A3, SMG1, HSPA12A, GSK3B, MYH13, SCN8A, CIT, CACNA1B, MYH10	261	1558	13288	1.56853	0.468823	0.0223417	2.19587
GOTERM_MF_FAT	GO:0032553~ribonucleotide binding	53	14.1333	0.00214555	ADCY1, ADCY5, C230081A13RIK, ATP2B2, SIK1, DYNC1H1, AGAP2, PRKCA, RET, MYH1, KIF5A, KIF5C, MYH2, MYH4, ALK, PRKCE, PRKCB, MAST4, KIF1A, MAST1, CAMK4, NAV1, ARL4D, KIF26B, MYO5A, ABCA7, RAB3C, BMPR2, ABCA2, ABCA1, MYO9A, IGF1R, SYN1, TTBK1, LMTK3, HCN4, KIF21A, CHD5, KIF21B, CHD3, OBSCN, DNM3, MYO1A, GNAO1, ATP1A3, SMG1, DOCK3, HSPA12A, GSK3B, MYH13, SCN8A, CIT, CACNA1B, MYH10	261	1796	13288	1.50241	0.573737	0.0289753	2.94823
GOTERM_MF_FAT	GO:0032555~purine ribonucleotide binding	53	14.1333	0.00214555	ADCY1, ADCY5, C230081A13RIK, ATP2B2, SIK1, DYNC1H1, AGAP2, PRKCA, RET, MYH1, KIF5A, KIF5C, MYH2, MYH4, ALK, PRKCE, PRKCB, MAST4, KIF1A, MAST1, CAMK4, NAV1, ARL4D, KIF26B, MYO5A, ABCA7, RAB3C, BMPR2, ABCA2, ABCA1, MYO9A, IGF1R, SYN1, TTBK1, LMTK3, HCN4, KIF21A, CHD5, KIF21B, CHD3, OBSCN, DNM3, MYO1A, GNAO1, ATP1A3, SMG1, DOCK3, HSPA12A, GSK3B, MYH13, SCN8A, CIT, CACNA1B, MYH10	261	1796	13288	1.50241	0.573737	0.0289753	2.94823
GOTERM_MF_FAT	GO:0017076~purine nucleotide binding	53	14.1333	0.0050293	ADCY1, ADCY5, C230081A13RIK, ATP2B2, SIK1, DYNC1H1, AGAP2, PRKCA, RET, MYH1, KIF5A, KIF5C, MYH2, MYH4, ALK, PRKCE, PRKCB, MAST4, KIF1A, MAST1, CAMK4, NAV1, ARL4D, KIF26B, MYO5A, ABCA7, RAB3C, BMPR2, ABCA2, ABCA1, MYO9A, IGF1R, SYN1, TTBK1, LMTK3, HCN4, KIF21A, CHD5, KIF21B, CHD3, OBSCN, DNM3, MYO1A, GNAO1, ATP1A3, SMG1, DOCK3, HSPA12A, GSK3B, MYH13, SCN8A, CIT, CACNA1B, MYH10	261	1871	13288	1.44219	0.864891	0.0513122	6.78383
GOTERM_MF_FAT	GO:0000166~nucleotide binding	58	15.4667	0.0118806	ADCY1, ADCY5, C230081A13RIK, ATP2B2, SIK1, DYNC1H1, AGAP2, PRKCA, RET, MYH1, KIF5A, KIF5C, MYH2, MYH4, NAV3, PRKCE, ALK, PRKCB, MAST4, MAST1, KIF1A, NAV1, CAMK4, CELF5, ARL4D, KIF26B, MYO5A, ABCA7, RAB3C, SETD1B, BMPR2, ABCA2, ABCA1, MYO9A, IGF1R, SYN1, TTBK1, LMTK3, HCN4, KIF21A, CHD5, KIF21B, CHD3, OBSCN, DNM3, MYO1A, GNAO1, ATP1A3, SMG1, ELAVL3, DOCK3, HSPA12A, GSK3B, MYH13, SCN8A, CIT, C77370…	261	2183	13288	1.35267	0.991303	0.098007	15.3395
Annotation Cluster 16	Enrichment Score: 2.737213948851262
Category	Term	Count	%	PValue	Genes	List Total	Pop Hits	Pop Total	Fold Enrichment	Bonferroni	Benjamini	FDR
GOTERM_BP_FAT	GO:0044057~regulation of system process	19	5.06667	9.85595e-08	PRKCA, SLC8A1, GNAO1, GLRA1, GRIK1, GRIK3, GRIN1, GRIK5, CTNND2, BMPR2, NLGN2, DBH, RIMS1, LAMA2, ATP2B2, SLC24A2, HCN4, CACNA1A, CACNA1B	270	201	13588	4.75718	0.00014773	6.42349e-06	0.000163747
GOTERM_BP_FAT	GO:0051969~regulation of transmission of nerve impulse	12	3.2	8.61399e-06	LAMA2, ATP2B2, GLRA1, GRIK1, SLC24A2, GRIK3, GRIN1, GRIK5, CTNND2, NLGN2, RIMS1, CACNA1A	270	107	13588	5.64403	0.0128294	0.000379705	0.0143103
GOTERM_BP_FAT	GO:0031644~regulation of neurological system process	12	3.2	1.45565e-05	LAMA2, ATP2B2, GLRA1, GRIK1, SLC24A2, GRIK3, GRIN1, GRIK5, CTNND2, NLGN2, RIMS1, CACNA1A	270	113	13588	5.34435	0.021584	0.000589565	0.0241814
GOTERM_BP_FAT	GO:0050804~regulation of synaptic transmission	11	2.93333	2.82674e-05	LAMA2, ATP2B2, GRIK1, SLC24A2, GRIK3, GRIN1, GRIK5, CTNND2, NLGN2, RIMS1, CACNA1A	270	100	13588	5.53585	0.0414882	0.00103296	0.0469531
GOTERM_BP_FAT	GO:0048878~chemical homeostasis	21	5.6	3.99813e-05	MYO5A, PRKCA, SLC8A1, GLRA1, GRIK1, GRIK3, GRIN1, GRIK5, ATP1A3, ABCA2, FOXO3, DBH, VGF, PRKCB, ATP2B2, SLC24A2, CACNA1E, SLC4A4, NRG1, CACNA1A, NCOR2	270	365	13588	2.89546	0.0581726	0.00133096	0.0664044
GOTERM_BP_FAT	GO:0006873~cellular ion homeostasis	14	3.73333	0.00211908	PRKCA, MYO5A, SLC8A1, GRIK1, GLRA1, GRIK3, GRIN1, GRIK5, ATP1A3, PRKCB, ATP2B2, SLC24A2, NRG1, CACNA1A	270	261	13588	2.69947	0.958409	0.0444104	3.463
GOTERM_BP_FAT	GO:0050801~ion homeostasis	15	4	0.00214059	PRKCA, MYO5A, SLC8A1, GLRA1, GRIK1, GRIK3, GRIN1, GRIK5, ATP1A3, PRKCB, ATP2B2, SLC24A2, SLC4A4, NRG1, CACNA1A	270	293	13588	2.57641	0.959731	0.0442339	3.49756
GOTERM_BP_FAT	GO:0055082~cellular chemical homeostasis	14	3.73333	0.00267035	PRKCA, MYO5A, SLC8A1, GRIK1, GLRA1, GRIK3, GRIN1, GRIK5, ATP1A3, PRKCB, ATP2B2, SLC24A2, NRG1, CACNA1A	270	268	13588	2.62897	0.981834	0.050723	4.34522
GOTERM_BP_FAT	GO:0006816~calcium ion transport	9	2.4	0.00278634	ATP2B2, SLC8A1, SLC8A2, SLC24A2, GRIN1, CACNA1E, CACNA1A, PRKCB, CACNA1B	270	121	13588	3.74325	0.98474	0.0522101	4.52989
GOTERM_BP_FAT	GO:0042592~homeostatic process	22	5.86667	0.00609711	MYO5A, PRKCA, SLC8A1, GLRA1, GRIK1, GRIK3, GRIN1, GRIK5, ATP1A3, ABCA2, FOXO3, DBH, VGF, PRKCB, ATP2B2, SLC24A2, CACNA1E, SLC4A4, NRG1, CACNA1A, NCOR2, APC	270	584	13588	1.89584	0.999896	0.102241	9.6616
GOTERM_BP_FAT	GO:0019725~cellular homeostasis	15	4	0.00848565	PRKCA, MYO5A, SLC8A1, GLRA1, GRIK1, GRIK3, GRIN1, GRIK5, ATP1A3, PRKCB, ATP2B2, SLC24A2, NRG1, CACNA1A, APC	270	343	13588	2.20084	0.999997	0.129642	13.2016
GOTERM_BP_FAT	GO:0006874~cellular calcium ion homeostasis	7	1.86667	0.00933533	PRKCA, ATP2B2, SLC8A1, SLC24A2, GRIN1, CACNA1A, PRKCB	270	91	13588	3.87123	0.999999	0.13892	14.4292
GOTERM_BP_FAT	GO:0042391~regulation of membrane potential	8	2.13333	0.00942267	MYO5A, GLRA1, GRIK1, GRIK3, GRIN1, GRIK5, NRG1, CACNA1A	270	119	13588	3.38326	0.999999	0.138762	14.5544
GOTERM_BP_FAT	GO:0055074~calcium ion homeostasis	7	1.86667	0.0114067	PRKCA, ATP2B2, SLC8A1, SLC24A2, GRIN1, CACNA1A, PRKCB	270	95	13588	3.70823	1	0.157994	17.3537
GOTERM_BP_FAT	GO:0006875~cellular metal ion homeostasis	7	1.86667	0.0144276	PRKCA, ATP2B2, SLC8A1, SLC24A2, GRIN1, CACNA1A, PRKCB	270	100	13588	3.52281	1	0.182667	21.4509
GOTERM_BP_FAT	GO:0015674~di-, tri-valent inorganic cation transport	9	2.4	0.0148605	ATP2B2, SLC8A1, SLC8A2, SLC24A2, GRIN1, CACNA1E, CACNA1A, PRKCB, CACNA1B	270	161	13588	2.81325	1	0.186086	22.0222
GOTERM_BP_FAT	GO:0055065~metal ion homeostasis	7	1.86667	0.0187384	PRKCA, ATP2B2, SLC8A1, SLC24A2, GRIN1, CACNA1A, PRKCB	270	106	13588	3.32341	1	0.221925	26.9681
GOTERM_BP_FAT	GO:0055080~cation homeostasis	9	2.4	0.030029	PRKCA, ATP2B2, SLC8A1, SLC24A2, GRIN1, ATP1A3, SLC4A4, CACNA1A, PRKCB	270	184	13588	2.46159	1	0.302231	39.7427
GOTERM_BP_FAT	GO:0030003~cellular cation homeostasis	8	2.13333	0.0316263	PRKCA, ATP2B2, SLC8A1, SLC24A2, GRIN1, ATP1A3, CACNA1A, PRKCB	270	152	13588	2.64873	1	0.309657	41.3703
GOTERM_BP_FAT	GO:0030005~cellular di-, tri-valent inorganic cation homeostasis	7	1.86667	0.05032	PRKCA, ATP2B2, SLC8A1, SLC24A2, GRIN1, CACNA1A, PRKCB	270	134	13588	2.62897	1	0.405135	57.5899
GOTERM_BP_FAT	GO:0055066~di-, tri-valent inorganic cation homeostasis	7	1.86667	0.0702361	PRKCA, ATP2B2, SLC8A1, SLC24A2, GRIN1, CACNA1A, PRKCB	270	146	13588	2.41289	1	0.483975	70.1776
Annotation Cluster 17	Enrichment Score: 2.594585039632994
Category	Term	Count	%	PValue	Genes	List Total	Pop Hits	Pop Total	Fold Enrichment	Bonferroni	Benjamini	FDR
GOTERM_BP_FAT	GO:0030902~hindbrain development	10	2.66667	6.40404e-06	PHOX2B, ATP2B2, LMX1B, PLXNA2, GRIN1, POU4F1, KNDC1, CACNA1A, MYH10, CTNNA2	270	67	13588	7.51133	0.00955375	0.000290857	0.0106391
GOTERM_BP_FAT	GO:0050905~neuromuscular process	9	2.4	2.23114e-05	MYO5A, ATP2B2, GLRA1, ADCY5, GRIN1, POU4F1, CACNA1A, MYH10, CTNNA2	270	60	13588	7.54889	0.0328921	0.00083578	0.0370618
GOTERM_BP_FAT	GO:0050885~neuromuscular process controlling balance	6	1.6	0.000509425	MYO5A, ATP2B2, ADCY5, POU4F1, CACNA1A, MYH10	270	34	13588	8.88105	0.534118	0.0137917	0.843002
GOTERM_BP_FAT	GO:0022037~metencephalon development	6	1.6	0.00122575	ATP2B2, LMX1B, GRIN1, KNDC1, CACNA1A, MYH10	270	41	13588	7.36477	0.840948	0.0292183	2.01709
GOTERM_BP_FAT	GO:0021533~cell differentiation in hindbrain	4	1.06667	0.00292646	PHOX2B, ATP2B2, KNDC1, CACNA1A	270	15	13588	13.4202	0.987639	0.0540921	4.75252
GOTERM_BP_FAT	GO:0021549~cerebellum development	5	1.33333	0.00485372	ATP2B2, LMX1B, KNDC1, CACNA1A, MYH10	270	35	13588	7.18942	0.99932	0.0851035	7.76551
GOTERM_BP_FAT	GO:0021587~cerebellum morphogenesis	4	1.06667	0.00894396	ATP2B2, LMX1B, KNDC1, CACNA1A	270	22	13588	9.15017	0.999999	0.134813	13.8658
GOTERM_BP_FAT	GO:0021695~cerebellar cortex development	4	1.06667	0.0101373	ATP2B2, KNDC1, CACNA1A, MYH10	270	23	13588	8.75233	1	0.145686	15.5728
GOTERM_BP_FAT	GO:0021575~hindbrain morphogenesis	4	1.06667	0.0142494	ATP2B2, LMX1B, KNDC1, CACNA1A	270	26	13588	7.74245	1	0.182137	21.2146
GOTERM_BP_FAT	GO:0021697~cerebellar cortex formation	3	0.8	0.0303763	ATP2B2, KNDC1, CACNA1A	270	14	13588	10.7841	1	0.303195	40.1001
GOTERM_BP_FAT	GO:0021680~cerebellar Purkinje cell layer development	3	0.8	0.0303763	ATP2B2, CACNA1A, MYH10	270	14	13588	10.7841	1	0.303195	40.1001
GOTERM_BP_FAT	GO:0021696~cerebellar cortex morphogenesis	3	0.8	0.0485046	ATP2B2, KNDC1, CACNA1A	270	18	13588	8.38765	1	0.399796	56.2228
Annotation Cluster 18	Enrichment Score: 2.576277333342054
Category	Term	Count	%	PValue	Genes	List Total	Pop Hits	Pop Total	Fold Enrichment	Bonferroni	Benjamini	FDR
GOTERM_CC_FAT	GO:0008021~synaptic vesicle	9	2.4	0.000113642	SYT1, RAB3C, DMXL2, SYN1, SYT11, SYT2, GRIN1, RPH3A, SV2C	275	68	12504	6.01797	0.0306597	0.00163758	0.149655
GOTERM_CC_FAT	GO:0030136~clathrin-coated vesicle	10	2.66667	0.00045624	VWF, SYT1, RAB3C, DMXL2, SYN1, SYT11, SYT2, GRIN1, RPH3A, SV2C	275	104	12504	4.37203	0.117537	0.00519638	0.599573
GOTERM_CC_FAT	GO:0030135~coated vesicle	10	2.66667	0.00161316	VWF, SYT1, RAB3C, DMXL2, SYN1, SYT11, SYT2, GRIN1, RPH3A, SV2C	275	124	12504	3.66686	0.357484	0.0146373	2.10509
GOTERM_CC_FAT	GO:0016023~cytoplasmic membrane-bounded vesicle	19	5.06667	0.0044977	MYO5A, SYT1, RAB3C, PTPRN2, SYT2, SYT11, GRIN1, ABCA2, CXXC4, DBH, RPH3A, PCSK2, VWF, NPTX1, DMXL2, SYN1, FASN, DST, SV2C	275	414	12504	2.08675	0.709209	0.0328314	5.76751
GOTERM_CC_FAT	GO:0031988~membrane-bounded vesicle	19	5.06667	0.00521696	MYO5A, SYT1, RAB3C, PTPRN2, SYT2, SYT11, GRIN1, ABCA2, CXXC4, DBH, RPH3A, PCSK2, VWF, NPTX1, DMXL2, SYN1, FASN, DST, SV2C	275	420	12504	2.05694	0.761453	0.0370131	6.66079
GOTERM_CC_FAT	GO:0031410~cytoplasmic vesicle	21	5.6	0.00838936	MYO5A, SYT1, RAB3C, SYT11, SYT2, PTPRN2, GRIN1, ABCA2, CXXC4, DBH, RPH3A, PCSK2, VWF, NPTX1, DMXL2, SYN1, OTOF, FASN, AP3B2, DST, SV2C	275	508	12504	1.87963	0.900578	0.0560759	10.5082
GOTERM_CC_FAT	GO:0031982~vesicle	21	5.6	0.0103184	MYO5A, SYT1, RAB3C, SYT11, SYT2, PTPRN2, GRIN1, ABCA2, CXXC4, DBH, RPH3A, PCSK2, VWF, NPTX1, DMXL2, SYN1, OTOF, FASN, AP3B2, DST, SV2C	275	519	12504	1.83979	0.941687	0.0669676	12.7754
GOTERM_CC_FAT	GO:0030141~secretory granule	8	2.13333	0.0144419	MYO5A, PCSK2, VWF, SYT1, NPTX1, PTPRN2, RPH3A, DBH	275	117	12504	3.109	0.981425	0.086607	17.4449
Annotation Cluster 19	Enrichment Score: 2.327558398753884
Category	Term	Count	%	PValue	Genes	List Total	Pop Hits	Pop Total	Fold Enrichment	Bonferroni	Benjamini	FDR
GOTERM_BP_FAT	GO:0007270~nerve-nerve synaptic transmission	8	2.13333	9.1433e-07	GLRA1, GRIK1, CAMK4, GRIN1, GRIK5, TMOD2, SHC3, CACNA1A	270	28	13588	14.3788	0.00136964	5.0761e-05	0.00151906
GOTERM_CC_FAT	GO:0045211~postsynaptic membrane	13	3.46667	2.03791e-05	GABRA2, CLSTN2, GRIK1, GLRA1, CLSTN3, GRIK3, GRIN1, GRIK5, NBEA, GABBR2, SHANK1, SHANK3, SEMA4F	275	126	12504	4.69126	0.00556838	0.000348935	0.0268526
GOTERM_BP_FAT	GO:0035249~synaptic transmission, glutamatergic	5	1.33333	0.000172611	GRIK1, GRIN1, GRIK5, SHC3, CACNA1A	270	15	13588	16.7753	0.227996	0.0049639	0.28639
GOTERM_BP_FAT	GO:0051970~negative regulation of transmission of nerve impulse	4	1.06667	0.00237569	GLRA1, GRIK1, SLC24A2, GRIK3	270	14	13588	14.3788	0.971714	0.0483133	3.87462
GOTERM_MF_FAT	GO:0004970~ionotropic glutamate receptor activity	4	1.06667	0.00486096	GRIK1, GRIK3, GRIN1, GRIK5	261	18	13288	11.3138	0.855504	0.052318	6.56384
GOTERM_MF_FAT	GO:0005234~extracellular-glutamate-gated ion channel activity	4	1.06667	0.00486096	GRIK1, GRIK3, GRIN1, GRIK5	261	18	13288	11.3138	0.855504	0.052318	6.56384
GOTERM_BP_FAT	GO:0031645~negative regulation of neurological system process	4	1.06667	0.00502329	GLRA1, GRIK1, SLC24A2, GRIK3	270	18	13588	11.1835	0.999473	0.0859479	8.02628
GOTERM_MF_FAT	GO:0008066~glutamate receptor activity	5	1.33333	0.00626983	GRIK1, GRIK3, GRIN1, GRIK5, GABBR2	261	38	13288	6.69893	0.917665	0.0605155	8.39013
GOTERM_MF_FAT	GO:0005230~extracellular ligand-gated ion channel activity	6	1.6	0.00934651	GABRA2, GLRA1, GRIK1, GRIK3, GRIN1, GRIK5	261	66	13288	4.62835	0.975959	0.083046	12.2638
GOTERM_BP_FAT	GO:0042391~regulation of membrane potential	8	2.13333	0.00942267	MYO5A, GLRA1, GRIK1, GRIK3, GRIN1, GRIK5, NRG1, CACNA1A	270	119	13588	3.38326	0.999999	0.138762	14.5544
GOTERM_BP_FAT	GO:0060078~regulation of postsynaptic membrane potential	4	1.06667	0.012789	GLRA1, GRIK1, GRIN1, GRIK5	270	25	13588	8.05215	1	0.172347	19.2529
GOTERM_MF_FAT	GO:0015276~ligand-gated ion channel activity	7	1.86667	0.0177865	GABRA2, GLRA1, GRIK1, GRIK3, GRIN1, GRIK5, HCN4	261	106	13288	3.36211	0.999195	0.132809	22.1235
GOTERM_MF_FAT	GO:0022834~ligand-gated channel activity	7	1.86667	0.0177865	GABRA2, GLRA1, GRIK1, GRIK3, GRIN1, GRIK5, HCN4	261	106	13288	3.36211	0.999195	0.132809	22.1235
GOTERM_BP_FAT	GO:0050805~negative regulation of synaptic transmission	3	0.8	0.0263762	GRIK1, SLC24A2, GRIK3	270	13	13588	11.6137	1	0.2819	35.8597
GOTERM_BP_FAT	GO:0010648~negative regulation of cell communication	9	2.4	0.0317251	PRKCA, IGF1R, LRP1, GLRA1, GRIK1, RGS7BP, SLC24A2, GRIK3, APC	270	186	13588	2.43513	1	0.308509	41.4696
GOTERM_BP_FAT	GO:0051899~membrane depolarization	4	1.06667	0.033886	GRIK1, GRIN1, GRIK5, CACNA1A	270	36	13588	5.59177	1	0.321953	43.6023
GOTERM_CC_FAT	GO:0008328~ionotropic glutamate receptor complex	3	0.8	0.0366022	GRIK1, GRIN1, GRIK5	275	14	12504	9.74338	0.999963	0.178385	38.823
GOTERM_BP_FAT	GO:0051241~negative regulation of multicellular organismal process	6	1.6	0.0484027	NOTCH1, GLRA1, GRIK1, SLC24A2, GRIK3, BMPR2	270	100	13588	3.01956	1	0.403371	56.1448
GOTERM_BP_FAT	GO:0060079~regulation of excitatory postsynaptic membrane potential	3	0.8	0.0587086	GRIK1, GRIN1, GRIK5	270	20	13588	7.54889	1	0.438792	63.4025
Annotation Cluster 20	Enrichment Score: 2.30636456756583
Category	Term	Count	%	PValue	Genes	List Total	Pop Hits	Pop Total	Fold Enrichment	Bonferroni	Benjamini	FDR
GOTERM_BP_FAT	GO:0007611~learning or memory	8	2.13333	0.00190718	ADCY1, SLC24A2, GRIN1, TMOD2, CTNND2, ATP1A3, DBH, SHC3	270	89	13588	4.52368	0.942822	0.0406241	3.12185
GOTERM_BP_FAT	GO:0007613~memory	5	1.33333	0.00241561	ADCY1, SLC24A2, GRIN1, ATP1A3, DBH	270	29	13588	8.67688	0.973361	0.0478108	3.93849
GOTERM_BP_FAT	GO:0007612~learning	5	1.33333	0.026151	SLC24A2, GRIN1, CTNND2, ATP1A3, DBH	270	57	13588	4.41455	1	0.281807	35.6128
Annotation Cluster 21	Enrichment Score: 2.1948318605417247
Category	Term	Count	%	PValue	Genes	List Total	Pop Hits	Pop Total	Fold Enrichment	Bonferroni	Benjamini	FDR
GOTERM_CC_FAT	GO:0016459~myosin complex	8	2.13333	0.000356656	MYO5A, OBSCN, MYO1A, MYH1, MYH2, MYH4, MYH13, MYO9A, MYH10	275	61	12504	5.96316	0.0931163	0.00443292	0.468987
GOTERM_CC_FAT	GO:0005863~striated muscle thick filament	4	1.06667	0.000537164	OBSCN, MYH1, MYH2, MYH4, MYH13	275	8	12504	22.7345	0.136898	0.00587159	0.705572
GOTERM_CC_FAT	GO:0005859~muscle myosin complex	4	1.06667	0.00111415	OBSCN, MYH1, MYH2, MYH4, MYH13	275	10	12504	18.1876	0.263207	0.0112491	1.45833
GOTERM_CC_FAT	GO:0016460~myosin II complex	4	1.06667	0.00197725	OBSCN, MYH1, MYH2, MYH4, MYH13	275	12	12504	15.1564	0.418592	0.0173415	2.57451
GOTERM_CC_FAT	GO:0032982~myosin filament	4	1.06667	0.00389512	OBSCN, MYH1, MYH2, MYH4, MYH13	275	15	12504	12.1251	0.656767	0.0309619	5.01305
GOTERM_BP_FAT	GO:0006936~muscle contraction	6	1.6	0.0065916	ANK2, GLRA1, MYH1, MYH2, MYH4, MYH13, PDE4D	270	60	13588	5.03259	0.99995	0.108878	10.4054
GOTERM_BP_FAT	GO:0003012~muscle system process	6	1.6	0.0104289	ANK2, GLRA1, MYH1, MYH2, MYH4, MYH13, PDE4D	270	67	13588	4.5068	1	0.146779	15.9851
GOTERM_BP_FAT	GO:0006941~striated muscle contraction	4	1.06667	0.0114186	ANK2, MYH1, MYH2, MYH4, MYH13	270	24	13588	8.38765	1	0.156711	17.3703
GOTERM_CC_FAT	GO:0030017~sarcomere	6	1.6	0.0309409	OBSCN, ANK2, MYH1, NEB, MYH2, MYH4, MYH13	275	80	12504	3.41018	0.999818	0.161172	33.9122
GOTERM_CC_FAT	GO:0044449~contractile fiber part	6	1.6	0.0403958	OBSCN, ANK2, MYH1, NEB, MYH2, MYH4, MYH13	275	86	12504	3.17226	0.999988	0.191985	41.9226
GOTERM_CC_FAT	GO:0030016~myofibril	6	1.6	0.0494791	OBSCN, ANK2, MYH1, NEB, MYH2, MYH4, MYH13	275	91	12504	2.99796	0.999999	0.223379	48.764
GOTERM_CC_FAT	GO:0043292~contractile fiber	6	1.6	0.0575442	OBSCN, ANK2, MYH1, NEB, MYH2, MYH4, MYH13	275	95	12504	2.87173	1	0.247906	54.2061
Annotation Cluster 22	Enrichment Score: 1.9116323846150403
Category	Term	Count	%	PValue	Genes	List Total	Pop Hits	Pop Total	Fold Enrichment	Bonferroni	Benjamini	FDR
GOTERM_BP_FAT	GO:0030534~adult behavior	8	2.13333	0.00245309	GLRA1, GRIK1, GRIN1, ATP1A3, SCN8A, DBH, CHL1, CACNA1A	270	93	13588	4.32911	0.97482	0.0479039	3.99844
GOTERM_BP_FAT	GO:0008344~adult locomotory behavior	6	1.6	0.00756533	GLRA1, GRIN1, ATP1A3, SCN8A, CHL1, CACNA1A	270	62	13588	4.87025	0.999989	0.121341	11.8534
GOTERM_BP_FAT	GO:0007628~adult walking behavior	3	0.8	0.0992113	GLRA1, SCN8A, CACNA1A	270	27	13588	5.59177	1	0.567232	82.376
Annotation Cluster 23	Enrichment Score: 1.900089415601906
Category	Term	Count	%	PValue	Genes	List Total	Pop Hits	Pop Total	Fold Enrichment	Bonferroni	Benjamini	FDR
GOTERM_MF_FAT	GO:0030695~GTPase regulator activity	16	4.26667	0.00500416	OBSCN, RPH3A, DOCK5, MYO9A, RIMS1, DOCK3, ARHGAP33, DMXL2, RASGRP1, SRGAP3, D10BWG1379E, CIT, IQSEC3, KNDC1, AGAP2, SRGAP1	261	361	13288	2.25648	0.863528	0.052405	6.751
GOTERM_MF_FAT	GO:0060589~nucleoside-triphosphatase regulator activity	16	4.26667	0.00580568	OBSCN, RPH3A, DOCK5, MYO9A, RIMS1, DOCK3, ARHGAP33, DMXL2, RASGRP1, SRGAP3, D10BWG1379E, CIT, IQSEC3, KNDC1, AGAP2, SRGAP1	261	367	13288	2.21959	0.900895	0.0575488	7.79216
GOTERM_MF_FAT	GO:0005083~small GTPase regulator activity	11	2.93333	0.0125323	OBSCN, ARHGAP33, DMXL2, D10BWG1379E, RPH3A, IQSEC3, CIT, RIMS1, KNDC1, AGAP2, SRGAP1	261	223	13288	2.51135	0.993308	0.101049	16.1142
GOTERM_MF_FAT	GO:0005085~guanyl-nucleotide exchange factor activity	7	1.86667	0.0689329	OBSCN, RASGRP1, D10BWG1379E, IQSEC3, DOCK5, KNDC1, DOCK3	261	147	13288	2.42438	1	0.340972	63.0326
Annotation Cluster 24	Enrichment Score: 1.8992300626293268
Category	Term	Count	%	PValue	Genes	List Total	Pop Hits	Pop Total	Fold Enrichment	Bonferroni	Benjamini	FDR
GOTERM_MF_FAT	GO:0003828~alpha-N-acetylneuraminate alpha-2,8-sialyltransferase activity	3	0.8	0.00366806	ST8SIA1, ST8SIA3, ST8SIA2	261	5	13288	30.5471	0.767507	0.0420012	4.99116
GOTERM_MF_FAT	GO:0008373~sialyltransferase activity	4	1.06667	0.00659826	ST6GAL2, ST8SIA1, ST8SIA3, ST8SIA2	261	20	13288	10.1824	0.927791	0.0620909	8.81108
GOTERM_CC_FAT	GO:0031228~intrinsic to Golgi membrane	4	1.06667	0.0323301	ST6GAL2, ST8SIA1, ST8SIA3, ST8SIA2	275	32	12504	5.68364	0.999877	0.161855	35.1498
GOTERM_CC_FAT	GO:0030173~integral to Golgi membrane	4	1.06667	0.0323301	ST6GAL2, ST8SIA1, ST8SIA3, ST8SIA2	275	32	12504	5.68364	0.999877	0.161855	35.1498
Annotation Cluster 25	Enrichment Score: 1.7902634860897868
Category	Term	Count	%	PValue	Genes	List Total	Pop Hits	Pop Total	Fold Enrichment	Bonferroni	Benjamini	FDR
GOTERM_BP_FAT	GO:0003001~generation of a signal involved in cell-cell signaling	10	2.66667	4.11348e-05	MYO5A, SYT1, SYN1, NRXN1, RPH3A, VGF, PCLO, APBA1, CACNA1A, CACNA1B	270	84	13588	5.99118	0.0597997	0.00133959	0.0683195
GOTERM_BP_FAT	GO:0010817~regulation of hormone levels	8	2.13333	0.0137064	MYO5A, PCSK2, RELN, SRD5A2, RPH3A, VGF, PCLO, CACNA1A	270	128	13588	3.14537	1	0.178833	20.4905
GOTERM_BP_FAT	GO:0002790~peptide secretion	4	1.06667	0.033886	MYO5A, ABCA1, VGF, PCLO	270	36	13588	5.59177	1	0.321953	43.6023
GOTERM_BP_FAT	GO:0046879~hormone secretion	4	1.06667	0.0471066	MYO5A, RPH3A, VGF, PCLO	270	41	13588	4.90985	1	0.39698	55.1418
GOTERM_BP_FAT	GO:0009914~hormone transport	4	1.06667	0.0500135	MYO5A, RPH3A, VGF, PCLO	270	42	13588	4.79295	1	0.405278	57.362
GOTERM_BP_FAT	GO:0015833~peptide transport	4	1.06667	0.065807	MYO5A, ABCA1, VGF, PCLO	270	47	13588	4.28306	1	0.469423	67.7275
GOTERM_BP_FAT	GO:0030073~insulin secretion	3	0.8	0.0992113	MYO5A, VGF, PCLO	270	27	13588	5.59177	1	0.567232	82.376
Annotation Cluster 26	Enrichment Score: 1.6254796704518624
Category	Term	Count	%	PValue	Genes	List Total	Pop Hits	Pop Total	Fold Enrichment	Bonferroni	Benjamini	FDR
GOTERM_BP_FAT	GO:0048167~regulation of synaptic plasticity	6	1.6	0.00250316	ATP2B2, GRIK1, SLC24A2, GRIN1, CTNND2, RIMS1	270	48	13588	6.29074	0.976645	0.0482315	4.07847
GOTERM_BP_FAT	GO:0048169~regulation of long-term neuronal synaptic plasticity	3	0.8	0.0535194	GRIK1, GRIN1, RIMS1	270	19	13588	7.9462	1	0.416612	59.9023
GOTERM_BP_FAT	GO:0048168~regulation of neuronal synaptic plasticity	3	0.8	0.0992113	GRIK1, GRIN1, RIMS1	270	27	13588	5.59177	1	0.567232	82.376
Annotation Cluster 27	Enrichment Score: 1.542533722225595
Category	Term	Count	%	PValue	Genes	List Total	Pop Hits	Pop Total	Fold Enrichment	Bonferroni	Benjamini	FDR
GOTERM_BP_FAT	GO:0016192~vesicle-mediated transport	20	5.33333	0.00237716	MYO5A, ABCA7, DNM3, SNAP91, GLRA1, SRCIN1, SORL1, NBEA, ABCA1, RPH3A, STX1B, PCLO, RIMS1, LRP1, AP3B2, LRP8, AGAP2, UNC13A, CACNA1A, MYH10	270	466	13588	2.15991	0.971777	0.0476964	3.87697
GOTERM_BP_FAT	GO:0016044~membrane organization	11	2.93333	0.0446454	ABCA7, DNM3, LRP1, SNAP91, MYH1, SORL1, MYH2, AP3B2, LRP8, ABCA1, UNC13A, MYH10	270	272	13588	2.03524	1	0.384645	53.1776
GOTERM_BP_FAT	GO:0006897~endocytosis	8	2.13333	0.0798022	ABCA7, DNM3, LRP1, SORL1, AP3B2, LRP8, ABCA1, UNC13A	270	188	13588	2.14153	1	0.515582	74.8857
GOTERM_BP_FAT	GO:0010324~membrane invagination	8	2.13333	0.0798022	ABCA7, DNM3, LRP1, SORL1, AP3B2, LRP8, ABCA1, UNC13A	270	188	13588	2.14153	1	0.515582	74.8857
Annotation Cluster 28	Enrichment Score: 1.5213984764691217
Category	Term	Count	%	PValue	Genes	List Total	Pop Hits	Pop Total	Fold Enrichment	Bonferroni	Benjamini	FDR
GOTERM_MF_FAT	GO:0016278~lysine N-methyltransferase activity	4	1.06667	0.0138079	SETD1B, ASH1L, MLL3, MLL1	261	26	13288	7.8326	0.995994	0.108633	17.6114
GOTERM_MF_FAT	GO:0016279~protein-lysine N-methyltransferase activity	4	1.06667	0.0138079	SETD1B, ASH1L, MLL3, MLL1	261	26	13288	7.8326	0.995994	0.108633	17.6114
GOTERM_MF_FAT	GO:0018024~histone-lysine N-methyltransferase activity	4	1.06667	0.0138079	SETD1B, ASH1L, MLL3, MLL1	261	26	13288	7.8326	0.995994	0.108633	17.6114
GOTERM_MF_FAT	GO:0042054~histone methyltransferase activity	4	1.06667	0.0283582	SETD1B, ASH1L, MLL3, MLL1	261	34	13288	5.98963	0.999989	0.197186	33.0228
GOTERM_MF_FAT	GO:0008170~N-methyltransferase activity	4	1.06667	0.0545082	SETD1B, ASH1L, MLL3, MLL1	261	44	13288	4.62835	1	0.305654	54.2021
GOTERM_MF_FAT	GO:0008276~protein methyltransferase activity	4	1.06667	0.0575887	SETD1B, ASH1L, MLL3, MLL1	261	45	13288	4.5255	1	0.311864	56.2379
GOTERM_BP_FAT	GO:0006325~chromatin organization	11	2.93333	0.0955761	EP300, HUWE1, SETD1B, ASH1L, ARID1A, TRRAP, MLL3, CHD5, RERE, MLL1, CHD3	270	315	13588	1.75741	1	0.556906	81.1564
Annotation Cluster 29	Enrichment Score: 1.4948918523050356
Category	Term	Count	%	PValue	Genes	List Total	Pop Hits	Pop Total	Fold Enrichment	Bonferroni	Benjamini	FDR
GOTERM_BP_FAT	GO:0051270~regulation of cell motion	7	1.86667	0.0195337	LAMA2, LAMA1, PLXNA3, IRS2, UNC5C, PIK3R1, APC	270	107	13588	3.29235	1	0.226738	27.9453
GOTERM_BP_FAT	GO:0040012~regulation of locomotion	7	1.86667	0.0220571	LAMA2, PRKCA, LAMA1, IRS2, UNC5C, PIK3R1, APC	270	110	13588	3.20256	1	0.250404	30.9651
GOTERM_BP_FAT	GO:0030334~regulation of cell migration	6	1.6	0.0358186	LAMA2, LAMA1, IRS2, UNC5C, PIK3R1, APC	270	92	13588	3.28213	1	0.333034	45.4477
GOTERM_BP_FAT	GO:0030155~regulation of cell adhesion	6	1.6	0.03875	LAMA2, LAMA1, SRCIN1, L1CAM, PIK3R1, APC	270	94	13588	3.21229	1	0.353124	48.1388
GOTERM_BP_FAT	GO:0040017~positive regulation of locomotion	4	1.06667	0.0560825	PRKCA, IRS2, PIK3R1, APC	270	44	13588	4.57508	1	0.425696	61.6687
Annotation Cluster 30	Enrichment Score: 1.4318308932776111
Category	Term	Count	%	PValue	Genes	List Total	Pop Hits	Pop Total	Fold Enrichment	Bonferroni	Benjamini	FDR
GOTERM_BP_FAT	GO:0032868~response to insulin stimulus	5	1.33333	0.0292307	IRS2, FOXO1, VGF, LPIN1, PIK3R1	270	59	13588	4.26491	1	0.299359	38.9135
GOTERM_BP_FAT	GO:0009719~response to endogenous stimulus	9	2.4	0.030029	IRS2, GRIN1, FOXO1, ABCA2, SRD5A2, DBH, VGF, LPIN1, PIK3R1	270	184	13588	2.46159	1	0.302231	39.7427
GOTERM_BP_FAT	GO:0043434~response to peptide hormone stimulus	6	1.6	0.0402691	IRS2, FOXO1, SRD5A2, VGF, LPIN1, PIK3R1	270	95	13588	3.17848	1	0.358057	49.4838
GOTERM_BP_FAT	GO:0032869~cellular response to insulin stimulus	4	1.06667	0.0530058	IRS2, FOXO1, LPIN1, PIK3R1	270	43	13588	4.68148	1	0.417634	59.5393
Annotation Cluster 31	Enrichment Score: 1.4093867154706148
Category	Term	Count	%	PValue	Genes	List Total	Pop Hits	Pop Total	Fold Enrichment	Bonferroni	Benjamini	FDR
GOTERM_BP_FAT	GO:0021537~telencephalon development	6	1.6	0.0139584	PLXNA3, GRIN1, LRP8, RELN, NCOR2, MYH10	270	72	13588	4.19383	1	0.180272	20.8273
GOTERM_BP_FAT	GO:0030900~forebrain development	8	2.13333	0.0484917	PLXNA3, NOTCH1, PGAP1, GRIN1, LRP8, RELN, NCOR2, MYH10	270	167	13588	2.41082	1	0.401822	56.2129
GOTERM_BP_FAT	GO:0021543~pallium development	4	1.06667	0.087365	PLXNA3, GRIN1, LRP8, RELN	270	53	13588	3.79818	1	0.53295	78.1035
Annotation Cluster 32	Enrichment Score: 1.3732050445433668
Category	Term	Count	%	PValue	Genes	List Total	Pop Hits	Pop Total	Fold Enrichment	Bonferroni	Benjamini	FDR
GOTERM_BP_FAT	GO:0043067~regulation of programmed cell death	19	5.06667	0.0300195	PRKCA, GRIN1, BIRC6, NR4A1, FOXO1, INTS1, FOXO3, ZBTB16, DBH, PAX2, NOTCH1, SARM1, ANK2, CSRNP3, GSK3B, POU4F1, CACNA1A, PIK3R1, APC	270	560	13588	1.70749	1	0.30414	39.7329
GOTERM_BP_FAT	GO:0010941~regulation of cell death	19	5.06667	0.0314478	PRKCA, GRIN1, BIRC6, NR4A1, FOXO1, INTS1, FOXO3, ZBTB16, DBH, PAX2, NOTCH1, SARM1, ANK2, CSRNP3, GSK3B, POU4F1, CACNA1A, PIK3R1, APC	270	563	13588	1.69839	1	0.310162	41.1905
GOTERM_BP_FAT	GO:0042981~regulation of apoptosis	18	4.8	0.0485395	PRKCA, GRIN1, BIRC6, NR4A1, FOXO1, INTS1, FOXO3, ZBTB16, DBH, NOTCH1, SARM1, ANK2, CSRNP3, GSK3B, POU4F1, CACNA1A, PIK3R1, APC	270	553	13588	1.6381	1	0.397933	56.2494
GOTERM_BP_FAT	GO:0043069~negative regulation of programmed cell death	10	2.66667	0.0537459	NOTCH1, GSK3B, GRIN1, FOXO1, BIRC6, INTS1, PAX2, PIK3R1, CACNA1A, APC	270	244	13588	2.06254	1	0.415929	60.0614
GOTERM_BP_FAT	GO:0060548~negative regulation of cell death	10	2.66667	0.0552764	NOTCH1, GSK3B, GRIN1, FOXO1, BIRC6, INTS1, PAX2, PIK3R1, CACNA1A, APC	270	245	13588	2.05412	1	0.423004	61.1212
Annotation Cluster 33	Enrichment Score: 1.3686655364343425
Category	Term	Count	%	PValue	Genes	List Total	Pop Hits	Pop Total	Fold Enrichment	Bonferroni	Benjamini	FDR
GOTERM_MF_FAT	GO:0015294~solute:cation symporter activity	6	1.6	0.0140784	SLC6A11, SLC6A2, SLC6A5, SLC12A5, GM5868, SLC4A4	261	73	13288	4.18454	0.996407	0.108522	17.9257
GOTERM_MF_FAT	GO:0005328~neurotransmitter:sodium symporter activity	3	0.8	0.0575013	SLC6A11, SLC6A2, SLC6A5	261	20	13288	7.63678	1	0.315594	56.1813
GOTERM_MF_FAT	GO:0015370~solute:sodium symporter activity	4	1.06667	0.06075	SLC6A11, SLC6A2, SLC6A5, GM5868	261	46	13288	4.42712	1	0.322111	58.2394
GOTERM_MF_FAT	GO:0005326~neurotransmitter transporter activity	3	0.8	0.0681648	SLC6A11, SLC6A2, SLC6A5	261	22	13288	6.94253	1	0.341853	62.6054
Annotation Cluster 34	Enrichment Score: 1.3501795386708193
Category	Term	Count	%	PValue	Genes	List Total	Pop Hits	Pop Total	Fold Enrichment	Bonferroni	Benjamini	FDR
GOTERM_MF_FAT	GO:0004672~protein kinase activity	21	5.6	0.0106809	PRKCA, OBSCN, RET, BMPR2, SMG1, ALK, PRKCE, C230081A13RIK, PRKCB, POLR2A, MAST4, IGF1R, MAST1, CAMK4, TTBK1, GSK3B, LMTK3, RELN, SIK1, CIT, KNDC1	261	583	13288	1.83388	0.985922	0.0923433	13.896
GOTERM_MF_FAT	GO:0004674~protein serine/threonine kinase activity	15	4	0.0380305	PRKCA, OBSCN, BMPR2, SMG1, PRKCE, PRKCB, MAST4, MAST1, CAMK4, TTBK1, GSK3B, LMTK3, SIK1, CIT, KNDC1	261	421	13288	1.81396	1	0.236656	41.7373
GOTERM_BP_FAT	GO:0006468~protein amino acid phosphorylation	20	5.33333	0.0515336	PRKCA, OBSCN, RET, CSPG4, BMPR2, ALK, PRKCE, C230081A13RIK, PRKCB, MAST4, IGF1R, MAST1, CAMK4, TTBK1, GSK3B, LMTK3, RELN, SIK1, CIT, PIK3R1	270	640	13588	1.57269	1	0.410651	58.4814
GOTERM_BP_FAT	GO:0006796~phosphate metabolic process	24	6.4	0.0920739	PRKCA, OBSCN, RET, PTPRZ1, PTPRN2, CSPG4, BMPR2, PTPRT, ALK, PRKCE, C230081A13RIK, PRKCB, MAST4, IGF1R, MAST1, PPM1E, CAMK4, TTBK1, GSK3B, LMTK3, RELN, SIK1, CIT, PIK3R1	270	866	13588	1.39471	1	0.546705	79.9068
GOTERM_BP_FAT	GO:0006793~phosphorus metabolic process	24	6.4	0.0920739	PRKCA, OBSCN, RET, PTPRZ1, PTPRN2, CSPG4, BMPR2, PTPRT, ALK, PRKCE, C230081A13RIK, PRKCB, MAST4, IGF1R, MAST1, PPM1E, CAMK4, TTBK1, GSK3B, LMTK3, RELN, SIK1, CIT, PIK3R1	270	866	13588	1.39471	1	0.546705	79.9068
Annotation Cluster 35	Enrichment Score: 1.3298769757838305
Category	Term	Count	%	PValue	Genes	List Total	Pop Hits	Pop Total	Fold Enrichment	Bonferroni	Benjamini	FDR
GOTERM_CC_FAT	GO:0034704~calcium channel complex	3	0.8	0.041634	CACNA1E, CACNA1A, CACNA1B	275	15	12504	9.09382	0.999991	0.194086	42.9024
GOTERM_CC_FAT	GO:0005891~voltage-gated calcium channel complex	3	0.8	0.041634	CACNA1E, CACNA1A, CACNA1B	275	15	12504	9.09382	0.999991	0.194086	42.9024
GOTERM_MF_FAT	GO:0005262~calcium channel activity	5	1.33333	0.0440498	SLC24A2, GRIN1, CACNA1E, CACNA1A, CACNA1B	261	68	13288	3.74352	1	0.265346	46.6163
GOTERM_MF_FAT	GO:0005245~voltage-gated calcium channel activity	3	0.8	0.0627554	CACNA1E, CACNA1A, CACNA1B	261	21	13288	7.27313	1	0.32284	59.4647
Annotation Cluster 36	Enrichment Score: 1.3218058822176928
Category	Term	Count	%	PValue	Genes	List Total	Pop Hits	Pop Total	Fold Enrichment	Bonferroni	Benjamini	FDR
GOTERM_CC_FAT	GO:0060053~neurofilament cytoskeleton	3	0.8	0.0122774	NEFH, DST, NEFM	275	8	12504	17.0509	0.966117	0.0774294	15.0235
GOTERM_BP_FAT	GO:0000226~microtubule cytoskeleton organization	6	1.6	0.0694754	FMN2, NAV1, CROCC, NEFH, DST, NEFM	270	111	13588	2.72032	1	0.484283	69.7696
GOTERM_BP_FAT	GO:0045104~intermediate filament cytoskeleton organization	3	0.8	0.0695754	NEFH, DST, NEFM	270	22	13588	6.86263	1	0.482705	69.8236
GOTERM_BP_FAT	GO:0045103~intermediate filament-based process	3	0.8	0.0869725	NEFH, DST, NEFM	270	25	13588	6.03911	1	0.533255	77.9465
Annotation Cluster 37	Enrichment Score: 1.2138299261060512
Category	Term	Count	%	PValue	Genes	List Total	Pop Hits	Pop Total	Fold Enrichment	Bonferroni	Benjamini	FDR
GOTERM_BP_FAT	GO:0046907~intracellular transport	16	4.26667	0.0248868	MYO5A, PGAP1, AKAP12, NBEA, RPH3A, STX1B, RIMS1, CAMK4, MACF1, GSK3B, AP3B2, DST, AGAP2, NEFM, APBA1, MYH10	270	431	13588	1.86825	1	0.273958	34.21
GOTERM_BP_FAT	GO:0034613~cellular protein localization	11	2.93333	0.0744857	MACF1, ANK2, PGAP1, GSK3B, AKAP12, AP3B2, NBEA, RPH3A, RIMS1, STX1B, APBA1	270	299	13588	1.85146	1	0.498755	72.3631
GOTERM_BP_FAT	GO:0070727~cellular macromolecule localization	11	2.93333	0.0768873	MACF1, ANK2, PGAP1, GSK3B, AKAP12, AP3B2, NBEA, RPH3A, RIMS1, STX1B, APBA1	270	301	13588	1.83915	1	0.50407	73.5308
GOTERM_BP_FAT	GO:0006886~intracellular protein transport	10	2.66667	0.0979002	MACF1, PGAP1, GSK3B, AKAP12, AP3B2, NBEA, RPH3A, RIMS1, STX1B, APBA1	270	276	13588	1.8234	1	0.564096	81.9449
Annotation Cluster 38	Enrichment Score: 1.186366727027952
Category	Term	Count	%	PValue	Genes	List Total	Pop Hits	Pop Total	Fold Enrichment	Bonferroni	Benjamini	FDR
GOTERM_BP_FAT	GO:0021522~spinal cord motor neuron differentiation	3	0.8	0.0587086	ISL2, MDGA2, CACNA1A	270	20	13588	7.54889	1	0.438792	63.4025
GOTERM_BP_FAT	GO:0021510~spinal cord development	4	1.06667	0.0624843	ISL2, MDGA2, RELN, CACNA1A	270	46	13588	4.37617	1	0.455719	65.7665
GOTERM_BP_FAT	GO:0021517~ventral spinal cord development	3	0.8	0.0752362	ISL2, MDGA2, CACNA1A	270	23	13588	6.56425	1	0.500312	72.7331
Annotation Cluster 39	Enrichment Score: 1.1538170113367805
Category	Term	Count	%	PValue	Genes	List Total	Pop Hits	Pop Total	Fold Enrichment	Bonferroni	Benjamini	FDR
GOTERM_BP_FAT	GO:0045944~positive regulation of transcription from RNA polymerase II promoter	13	3.46667	0.0531181	LMX1B, GRIN1, ARNT2, NR4A1, FOXO1, FOXO3, PAX2, NOTCH1, EP300, ZFP462, CSRNP3, ZMIZ1, MLL1	270	358	13588	1.82748	1	0.416242	59.6189
GOTERM_BP_FAT	GO:0045893~positive regulation of transcription, DNA-dependent	14	3.73333	0.0685742	KLF7, LMX1B, GRIN1, ARNT2, NR4A1, FOXO1, FOXO3, PAX2, NOTCH1, EP300, ZFP462, CSRNP3, ZMIZ1, MLL1	270	416	13588	1.69366	1	0.481766	69.2795
GOTERM_BP_FAT	GO:0051254~positive regulation of RNA metabolic process	14	3.73333	0.0737696	KLF7, LMX1B, GRIN1, ARNT2, NR4A1, FOXO1, FOXO3, PAX2, NOTCH1, EP300, ZFP462, CSRNP3, ZMIZ1, MLL1	270	419	13588	1.68153	1	0.499426	72.0057
GOTERM_BP_FAT	GO:0045941~positive regulation of transcription	15	4	0.0902508	KLF7, LMX1B, GRIN1, ARNT2, NR4A1, FOXO1, FOXO3, PAX2, NOTCH1, EP300, ZFP462, CSRNP3, ZMIZ1, HIVEP3, MLL1	270	475	13588	1.58924	1	0.541153	79.2258
Annotation Cluster 40	Enrichment Score: 1.1326762325860202
Category	Term	Count	%	PValue	Genes	List Total	Pop Hits	Pop Total	Fold Enrichment	Bonferroni	Benjamini	FDR
GOTERM_BP_FAT	GO:0050806~positive regulation of synaptic transmission	3	0.8	0.0640635	LAMA2, GRIK1, SLC24A2	270	21	13588	7.18942	1	0.462208	66.7121
GOTERM_BP_FAT	GO:0051971~positive regulation of transmission of nerve impulse	3	0.8	0.0695754	LAMA2, GRIK1, SLC24A2	270	22	13588	6.86263	1	0.482705	69.8236
GOTERM_BP_FAT	GO:0031646~positive regulation of neurological system process	3	0.8	0.0810378	LAMA2, GRIK1, SLC24A2	270	24	13588	6.29074	1	0.517151	75.4401
GOTERM_BP_FAT	GO:0010647~positive regulation of cell communication	8	2.13333	0.0815719	LAMA2, IGF1R, GRIK1, SLC24A2, TMOD2, RELN, L1CAM, NRG1	270	189	13588	2.1302	1	0.517547	75.6762
Annotation Cluster 41	Enrichment Score: 1.0593465838245504
Category	Term	Count	%	PValue	Genes	List Total	Pop Hits	Pop Total	Fold Enrichment	Bonferroni	Benjamini	FDR
GOTERM_BP_FAT	GO:0045859~regulation of protein kinase activity	8	2.13333	0.0763954	PRKCA, CSPG4, DGKK, LRP8, RELN, NRG1, AGAP2, APC	270	186	13588	2.16456	1	0.503786	73.2955
GOTERM_BP_FAT	GO:0043549~regulation of kinase activity	8	2.13333	0.0869421	PRKCA, CSPG4, DGKK, LRP8, RELN, NRG1, AGAP2, APC	270	192	13588	2.09691	1	0.535118	77.9343
GOTERM_BP_FAT	GO:0045860~positive regulation of protein kinase activity	6	1.6	0.0999225	CSPG4, DGKK, LRP8, RELN, NRG1, AGAP2	270	124	13588	2.43513	1	0.568028	82.6058

## Sheet: SColumn_Up
Annotation Cluster 1	Enrichment Score: 11.17392619616968
Category	Term	Count	%	PValue	Genes	List Total	Pop Hits	Pop Total	Fold Enrichment	Bonferroni	Benjamini	FDR
GOTERM_BP_FAT	GO:0008544~epidermis development	22	6.85358	5.97526e-16	LOR, HRNR, KRT6A, KRTDAP, SFN, SCEL, KRT25, KRT27, BARX2, CST6, KRT17, SPRR2D, SPRR1A, PPL, SPRR1B, POU2F3, CNFN, TGM1, OVOL1, IVL, KRT71, ASPRV1	219	125	13588	10.92	6.13953e-13	6.13953e-13	8.88178e-13
GOTERM_BP_FAT	GO:0007398~ectoderm development	22	6.85358	2.41021e-15	LOR, HRNR, KRT6A, KRTDAP, SFN, SCEL, KRT25, KRT27, BARX2, CST6, KRT17, SPRR2D, SPRR1A, PPL, SPRR1B, POU2F3, CNFN, TGM1, OVOL1, IVL, KRT71, ASPRV1	219	133	13588	10.2632	2.70139e-12	1.3507e-12	3.90799e-12
GOTERM_BP_FAT	GO:0030216~keratinocyte differentiation	14	4.36137	3.83434e-13	LOR, HRNR, KRT6A, SFN, SCEL, KRT17, SPRR1A, SPRR2D, POU2F3, SPRR1B, PPL, TGM1, CNFN, IVL	219	48	13588	18.0967	4.24119e-10	1.41373e-10	6.13654e-10
GOTERM_BP_FAT	GO:0009913~epidermal cell differentiation	14	4.36137	9.07382e-13	LOR, HRNR, KRT6A, SFN, SCEL, KRT17, SPRR1A, SPRR2D, POU2F3, SPRR1B, PPL, TGM1, CNFN, IVL	219	51	13588	17.0321	1.00357e-09	2.50892e-10	1.45205e-09
GOTERM_BP_FAT	GO:0031424~keratinization	11	3.42679	9.37391e-12	LOR, HRNR, KRT6A, KRT17, SPRR1A, SPRR2D, PPL, SPRR1B, TGM1, CNFN, IVL	219	28	13588	24.3751	1.03676e-08	2.07352e-09	1.50007e-08
GOTERM_BP_FAT	GO:0030855~epithelial cell differentiation	17	5.29595	1.15534e-10	LOR, HRNR, KRT6A, SFN, SCEL, GPX1, TCF21, KRT17, SPRR2D, SPRR1A, PPL, POU2F3, SPRR1B, KRT14, TGM1, CNFN, IVL	219	123	13588	8.57542	1.27781e-07	2.12968e-08	1.84884e-07
GOTERM_CC_FAT	GO:0001533~cornified envelope	8	2.49221	1.99788e-08	LOR, HRNR, CST6, SPRR2D, RPTN, SPRR1B, CNFN, IVL	221	19	12504	23.8228	3.59618e-06	7.19237e-07	2.46088e-05
GOTERM_BP_FAT	GO:0060429~epithelium development	19	5.919	3.74539e-07	LOR, HRNR, KRT6A, SFN, SCEL, GPX1, PSPN, TCF21, KRT17, SPRR2D, SPRR1A, SERPINB5, PPL, SPRR1B, POU2F3, CNFN, KRT14, TGM1, IVL	219	271	13588	4.35006	0.000414154	5.91754e-05	0.000599356
Annotation Cluster 2	Enrichment Score: 10.23973116867466
Category	Term	Count	%	PValue	Genes	List Total	Pop Hits	Pop Total	Fold Enrichment	Bonferroni	Benjamini	FDR
GOTERM_MF_FAT	GO:0004866~endopeptidase inhibitor activity	23	7.16511	2.33885e-14	SERPINA12, GM5483, SERPINB1A, SPINT1, SERPINB3A, SERPINA1E, STFA1, SPINK5, BC117090, STFA3, STFA2, AHSG, CST6, SERPINA3H, SERPINB5, SERPINA1A, SERPINA1D, SERPINB7, SERPINB10, SERPINB12, CSTA, BC100530, GM5416, WFDC2	222	161	13288	8.55084	8.12872e-12	4.0643e-12	3.19966e-11
GOTERM_MF_FAT	GO:0030414~peptidase inhibitor activity	23	7.16511	1.52936e-13	SERPINA12, GM5483, SERPINB1A, SPINT1, SERPINB3A, SERPINA1E, STFA1, SPINK5, BC117090, STFA3, STFA2, AHSG, CST6, SERPINA3H, SERPINB5, SERPINA1A, SERPINA1D, SERPINB7, SERPINB10, SERPINB12, CSTA, BC100530, GM5416, WFDC2	222	176	13288	7.82207	5.30871e-11	1.76957e-11	2.08966e-10
GOTERM_MF_FAT	GO:0004857~enzyme inhibitor activity	24	7.47664	1.51559e-11	SERPINA12, SERPINB1A, SERPINB3A, STFA1, SCGB1A1, SPINK5, STFA3, AHSG, STFA2, SERPINA1A, SERPINA1D, SERPINB10, SERPINB12, GM5416, GM5483, SPINT1, SERPINA1E, BC117090, SERPINA3H, CST6, SERPINB5, SERPINB7, CSTA, BC100530, WFDC2	222	243	13288	5.91169	5.25909e-09	1.31477e-09	2.07018e-08
GOTERM_MF_FAT	GO:0004867~serine-type endopeptidase inhibitor activity	14	4.36137	5.73413e-08	SERPINA12, SERPINB1A, SPINT1, SERPINA1E, SERPINB3A, SPINK5, SERPINA3H, SERPINA1A, SERPINB5, SERPINA1D, SERPINB7, SERPINB10, SERPINB12, WFDC2	222	115	13288	7.2868	1.98972e-05	3.97948e-06	7.83241e-05
GOTERM_MF_FAT	GO:0004869~cysteine-type endopeptidase inhibitor activity	9	2.80374	2.03601e-07	CST6, GM5483, CSTA, STFA1, BC100530, GM5416, STFA3, BC117090, AHSG, STFA2	222	39	13288	13.8129	7.06472e-05	1.17749e-05	0.000278105
Annotation Cluster 3	Enrichment Score: 7.581595770798715
Category	Term	Count	%	PValue	Genes	List Total	Pop Hits	Pop Total	Fold Enrichment	Bonferroni	Benjamini	FDR
GOTERM_CC_FAT	GO:0005576~extracellular region	67	20.8723	8.63063e-11	NRTN, TUFT1, BTC, DNASE1L2, CDSN, SCGB1A1, WNT2, APOA1, SBSN, DMKN, APOH, C330005M16RIK, KLK11, TPSB2, CFD, WNT10B, LAD1, KRTDAP, SPINT1, FGF22, DHRS7C, 1100001G20RIK, SERPINB5, WFDC2, PLA2G2F, CCL2, SERPINA12, APOC1, PF4, SFN, SFTPA1, CHIT1, CCL7, AHSG, COL17A1, FGA, ALB, SERPINA1A, FGB, RPTN, SERPINA1D, C1QTNF2, PYCARD, SFTPC, SFTPB, DPT, KLK6, CPA4, KLK7, KLK8, RNASE1, LGALS3, IL1RN, GGH, LGAL…	221	1680	12504	2.25643	1.55351e-08	1.55351e-08	1.06308e-07
GOTERM_CC_FAT	GO:0005615~extracellular space	28	8.72274	3.16572e-07	CCL2, BTC, APOC1, PF4, SFTPA1, CCL7, AHSG, APOA1, FGA, ALB, FGB, DMKN, C1QTNF2, APOH, SFTPC, CFD, SFTPB, KLK8, IL1RN, GGH, AGER, 1100001G20RIK, ADIPOQ, PSPN, AFP, CXCL14, SERPINB5, IL1F5	221	511	12504	3.10023	5.69814e-05	8.14039e-06	0.000389936
GOTERM_CC_FAT	GO:0044421~extracellular region part	35	10.9034	6.58715e-07	CCL2, BTC, APOC1, PF4, SFTPA1, CCL7, AHSG, WNT2, COL17A1, APOA1, FGA, ALB, FGB, RPTN, DMKN, C1QTNF2, APOH, SFTPC, CFD, SFTPB, DPT, KLK8, WNT10B, LAD1, LGALS3, IL1RN, GGH, AGER, ADIPOQ, 1100001G20RIK, PSPN, AFP, CXCL14, SERPINB5, IL1F5	221	774	12504	2.55849	0.000118562	1.4821e-05	0.000811368
Annotation Cluster 4	Enrichment Score: 6.481619546843482
Category	Term	Count	%	PValue	Genes	List Total	Pop Hits	Pop Total	Fold Enrichment	Bonferroni	Benjamini	FDR
GOTERM_MF_FAT	GO:0005198~structural molecule activity	36	11.215	1.84952e-14	LOR, MRPS16, KRT6A, CLDN4, RPL36, RPS15A, RPL22L1, KRT23, MRPL11, KRT25, KRT28, KRT27, KRT5, MRPL14, RPL9, GM5148, RPL34, KRT8, RPL39L, KRT1, MRPL33, RPL36AL, KRT10, KRT35, CLDN23, KRT73, RPS18, KRT17, KRT16, SPRR1B, KRT15, KRT14, KRT78, RPS12, GM4832, KRT71	222	450	13288	4.78847	6.43363e-12	6.43363e-12	2.53242e-11
GOTERM_MF_FAT	GO:0003735~structural constituent of ribosome	15	4.6729	2.17049e-07	MRPS16, RPL36, RPS15A, RPL22L1, MRPL11, RPS18, MRPL14, RPL34, RPL9, GM5148, RPL39L, RPS12, GM4832, MRPL33, RPL36AL	222	151	13288	5.94595	7.53132e-05	1.07594e-05	0.000296473
GOTERM_CC_FAT	GO:0005840~ribosome	16	4.98442	1.47494e-06	MRPS16, MRPS28, RPL36, RPS15A, RPL22L1, MRPL11, RPS18, MRPL14, RPL34, RPL9, GM5148, RPL39L, RPS12, GM4832, MRPL33, RPL36AL	221	192	12504	4.71493	0.000265455	2.94984e-05	0.00181674
GOTERM_BP_FAT	GO:0006412~translation	16	4.98442	0.000199173	MRPS16, RPL36, RPS15A, RPL22L1, MRPL11, RPS18, MRPL14, RPL34, RPL9, GM5148, RPL39L, RPS12, EIF3I, GM4832, MRPL33, RPL36AL	219	319	13588	3.11201	0.197728	0.0217898	0.318251
GOTERM_CC_FAT	GO:0030529~ribonucleoprotein complex	18	5.60748	0.00331346	MRPS16, MRPS28, RPL36, RPS15A, RPL22L1, MRPL11, RPS18, MRPL14, RPL34, RPL9, GM5148, RPL39L, RPS12, GM4832, GEMIN7, MRPL33, SNRPG, RPL36AL	221	462	12504	2.20438	0.449766	0.0267897	4.00568
Annotation Cluster 5	Enrichment Score: 6.3245604866608085
Category	Term	Count	%	PValue	Genes	List Total	Pop Hits	Pop Total	Fold Enrichment	Bonferroni	Benjamini	FDR
GOTERM_MF_FAT	GO:0005198~structural molecule activity	36	11.215	1.84952e-14	LOR, MRPS16, KRT6A, CLDN4, RPL36, RPS15A, RPL22L1, KRT23, MRPL11, KRT25, KRT28, KRT27, KRT5, MRPL14, RPL9, GM5148, RPL34, KRT8, RPL39L, KRT1, MRPL33, RPL36AL, KRT10, KRT35, CLDN23, KRT73, RPS18, KRT17, KRT16, SPRR1B, KRT15, KRT14, KRT78, RPS12, GM4832, KRT71	222	450	13288	4.78847	6.43363e-12	6.43363e-12	2.53242e-11
GOTERM_CC_FAT	GO:0005882~intermediate filament	18	5.60748	2.61047e-10	KRT6A, KRTAP7-1, KRT10, KRT35, KRT23, KRT73, KRT25, KRT28, KRT27, KRT17, KRT5, KRT16, KRT15, KRT78, KRT8, KRT14, KRT1, KRT71	221	137	12504	7.43376	4.69884e-08	2.34942e-08	3.21544e-07
GOTERM_CC_FAT	GO:0045111~intermediate filament cytoskeleton	18	5.60748	3.68533e-10	KRT6A, KRTAP7-1, KRT10, KRT35, KRT23, KRT73, KRT25, KRT28, KRT27, KRT17, KRT5, KRT16, KRT15, KRT78, KRT8, KRT14, KRT1, KRT71	221	140	12504	7.27447	6.63359e-08	2.2112e-08	4.53939e-07
GOTERM_CC_FAT	GO:0045095~keratin filament	9	2.80374	1.53408e-05	KRT73, KRT6A, KRT5, KRT78, KRT14, KRT8, KRT1, KRT10, KRT71	221	64	12504	7.95645	0.00275755	0.000276098	0.0188943
GOTERM_CC_FAT	GO:0043228~non-membrane-bounded organelle	51	15.8879	0.00229404	LOR, HRNR, RPL22L1, H2AFV, GM5148, HMOX1, RPL39L, MRPL33, RPL36AL, KRTAP7-1, EXOSC3, KRT10, FGF22, RPS18, CST6, KRT17, KRT16, KRT15, KRT14, RPS12, GM4832, MRPS16, KRT6A, RHBG, RPS15A, RPL36, KRT23, MRPL11, KRT25, KRT28, KRT27, KRT5, MRPL14, CENPA, SPRR2D, RPTN, RPL34, RPL9, PPL, KRT8, KRT1, IVL, S100A16, MRPS28, KRT35, KRT73, SPRR1B, KRT78, CNFN, TMOD4, KRT71	221	1919	12504	1.50367	0.338603	0.0194933	2.78928
GOTERM_CC_FAT	GO:0043232~intracellular non-membrane-bounded organelle	51	15.8879	0.00229404	LOR, HRNR, RPL22L1, H2AFV, GM5148, HMOX1, RPL39L, MRPL33, RPL36AL, KRTAP7-1, EXOSC3, KRT10, FGF22, RPS18, CST6, KRT17, KRT16, KRT15, KRT14, RPS12, GM4832, MRPS16, KRT6A, RHBG, RPS15A, RPL36, KRT23, MRPL11, KRT25, KRT28, KRT27, KRT5, MRPL14, CENPA, SPRR2D, RPTN, RPL34, RPL9, PPL, KRT8, KRT1, IVL, S100A16, MRPS28, KRT35, KRT73, SPRR1B, KRT78, CNFN, TMOD4, KRT71	221	1919	12504	1.50367	0.338603	0.0194933	2.78928
GOTERM_CC_FAT	GO:0005856~cytoskeleton	29	9.03427	0.03722	LOR, HRNR, KRT6A, RHBG, KRT23, KRT25, KRT28, KRT27, KRT5, SPRR2D, RPTN, PPL, KRT8, KRT1, IVL, KRTAP7-1, KRT10, KRT35, KRT73, KRT17, CST6, KRT16, SPRR1B, KRT15, CNFN, KRT14, KRT78, TMOD4, KRT71	221	1122	12504	1.46239	0.998916	0.230947	37.3249
Annotation Cluster 6	Enrichment Score: 4.154519539590139
Category	Term	Count	%	PValue	Genes	List Total	Pop Hits	Pop Total	Fold Enrichment	Bonferroni	Benjamini	FDR
GOTERM_CC_FAT	GO:0030057~desmosome	8	2.49221	3.02792e-08	DSG1A, PKP1, PPL, PKP3, DSC3, DSP, PERP, CDSN	221	20	12504	22.6317	5.45024e-06	9.08375e-07	3.72963e-05
GOTERM_CC_FAT	GO:0005911~cell-cell junction	13	4.04984	5.50379e-05	CLDN4, GJB3, CDSN, CLDN23, GJB2, DSG1A, PKP1, PKP3, PPL, TGM1, DSC3, DSP, PERP	221	173	12504	4.25162	0.00985818	0.00090024	0.0677717
GOTERM_CC_FAT	GO:0043296~apical junction complex	10	3.11526	7.05037e-05	DSG1A, CLDN4, PKP1, PPL, PKP3, DSC3, DSP, PERP, CDSN, CLDN23	221	101	12504	5.6019	0.0126109	0.00105703	0.0868082
GOTERM_CC_FAT	GO:0016327~apicolateral plasma membrane	10	3.11526	8.21987e-05	DSG1A, CLDN4, PKP1, PPL, PKP3, DSC3, DSP, PERP, CDSN, CLDN23	221	103	12504	5.49312	0.0146875	0.00113754	0.101201
GOTERM_CC_FAT	GO:0070161~anchoring junction	10	3.11526	0.000318373	WNT2, DSG1A, PKP1, PPL, PKP3, TGM1, DSC3, DSP, PERP, CDSN	221	123	12504	4.59993	0.0557046	0.00357586	0.39145
GOTERM_CC_FAT	GO:0030054~cell junction	15	4.6729	0.0384648	CLDN4, GJB3, CDSN, CLDN23, GJB2, WNT2, COL17A1, DSG1A, PKP1, PPL, PKP3, TGM1, DSC3, DSP, PERP	221	470	12504	1.80572	0.999142	0.222876	38.3158
Annotation Cluster 7	Enrichment Score: 4.031796847825059
Category	Term	Count	%	PValue	Genes	List Total	Pop Hits	Pop Total	Fold Enrichment	Bonferroni	Benjamini	FDR
GOTERM_CC_FAT	GO:0070469~respiratory chain	12	3.73832	1.51528e-08	NDUFB4, NDUFS6, UQCR10, NDUFA3, NDUFS4, NDUFB7, COX7A1, UQCRH, NDUFB9, NDUFA7, NDUFV2, NDUFA1	221	65	12504	10.4454	2.7275e-06	6.81875e-07	1.86644e-05
GOTERM_BP_FAT	GO:0022900~electron transport chain	12	3.73832	1.78862e-06	CYBA, NDUFB4, NDUFS6, UQCR10, NDUFA3, NDUFS4, NDUFB7, UQCRH, NDUFB9, NDUFA7, NDUFV2, NDUFA1	219	112	13588	6.64775	0.00197626	0.000247247	0.00286221
GOTERM_MF_FAT	GO:0008137~NADH dehydrogenase (ubiquinone) activity	5	1.55763	0.000609159	NDUFB4, NDUFS4, NDUFB7, NDUFA7, NDUFV2	222	24	13288	12.47	0.190584	0.0190385	0.828867
GOTERM_MF_FAT	GO:0003954~NADH dehydrogenase activity	5	1.55763	0.000609159	NDUFB4, NDUFS4, NDUFB7, NDUFA7, NDUFV2	222	24	13288	12.47	0.190584	0.0190385	0.828867
GOTERM_MF_FAT	GO:0050136~NADH dehydrogenase (quinone) activity	5	1.55763	0.000609159	NDUFB4, NDUFS4, NDUFB7, NDUFA7, NDUFV2	222	24	13288	12.47	0.190584	0.0190385	0.828867
GOTERM_MF_FAT	GO:0016655~oxidoreductase activity, acting on NADH or NADPH, quinone or similar compound as acceptor	5	1.55763	0.00096757	NDUFB4, NDUFS4, NDUFB7, NDUFA7, NDUFV2	222	27	13288	11.0844	0.285312	0.0276043	1.31357
GOTERM_MF_FAT	GO:0016651~oxidoreductase activity, acting on NADH or NADPH	5	1.55763	0.010105	NDUFB4, NDUFS4, NDUFB7, NDUFA7, NDUFV2	222	51	13288	5.86822	0.970527	0.197696	12.9537
Annotation Cluster 8	Enrichment Score: 3.79879395431067
Category	Term	Count	%	PValue	Genes	List Total	Pop Hits	Pop Total	Fold Enrichment	Bonferroni	Benjamini	FDR
GOTERM_CC_FAT	GO:0070469~respiratory chain	12	3.73832	1.51528e-08	NDUFB4, NDUFS6, UQCR10, NDUFA3, NDUFS4, NDUFB7, COX7A1, UQCRH, NDUFB9, NDUFA7, NDUFV2, NDUFA1	221	65	12504	10.4454	2.7275e-06	6.81875e-07	1.86644e-05
GOTERM_BP_FAT	GO:0022900~electron transport chain	12	3.73832	1.78862e-06	CYBA, NDUFB4, NDUFS6, UQCR10, NDUFA3, NDUFS4, NDUFB7, UQCRH, NDUFB9, NDUFA7, NDUFV2, NDUFA1	219	112	13588	6.64775	0.00197626	0.000247247	0.00286221
GOTERM_BP_FAT	GO:0006091~generation of precursor metabolites and energy	16	4.98442	2.06363e-05	ATP5E, NDUFB4, NDUFA3, NDUFB7, NDUFB9, NDUFA7, ALDOB, GM6498, NDUFA1, CYBA, NDUFS6, UQCR10, NDUFS4, UQCRH, NDUFV2, GM12070	219	261	13588	3.80357	0.0225655	0.00253279	0.0330183
GOTERM_CC_FAT	GO:0005739~mitochondrion	43	13.3956	0.000102319	ATP5E, NDUFB4, MRPS16, TSPO, NDUFB7, NDUFB9, CHCHD1, COX7C, RPS15A, FAM136A, WNT2, MRPL11, NDUFS6, GPX1, UQCR10, DNAJC15, CBR2, NDUFS4, KRT5, MRPL14, TOMM5, PPL, RPL34, LIPT2, COX17, MRPL33, 2410015M20RIK, NDUFA3, MRPS28, COX7A1, CYP11A1, NDUFA7, NDUFA1, TIMM22, 2010107E04RIK, CYBA, UQCRH, TDH, NDUFV2, DSP, GM12070, PERP, THEM5	221	1322	12504	1.84032	0.0182498	0.00131474	0.125959
GOTERM_BP_FAT	GO:0055114~oxidation reduction	25	7.78816	0.00020198	NDUFB4, NDUFB7, NDUFB9, GPX1, NDUFS6, TYR, UQCR10, CBR2, NDUFS4, HMOX1, ALOX12B, NDUFA3, CYP11A1, NDUFA7, ALDH3B2, GM6498, DHRS7C, NDUFA1, CYBA, UQCRH, SDR42E1, NDUFV2, TDH, TPH1, GM12070	219	672	13588	2.30825	0.200215	0.0201053	0.322729
GOTERM_CC_FAT	GO:0005743~mitochondrial inner membrane	16	4.98442	0.000237398	ATP5E, NDUFB4, NDUFA3, COX7A1, CYP11A1, NDUFB7, NDUFB9, NDUFA7, COX7C, NDUFA1, TIMM22, NDUFS6, UQCR10, NDUFS4, UQCRH, NDUFV2	221	296	12504	3.05833	0.0418364	0.00284506	0.292022
GOTERM_CC_FAT	GO:0019866~organelle inner membrane	16	4.98442	0.000416075	ATP5E, NDUFB4, NDUFA3, COX7A1, CYP11A1, NDUFB7, NDUFB9, NDUFA7, COX7C, NDUFA1, TIMM22, NDUFS6, UQCR10, NDUFS4, UQCRH, NDUFV2	221	312	12504	2.9015	0.0721721	0.00439672	0.511294
GOTERM_CC_FAT	GO:0005740~mitochondrial envelope	18	5.60748	0.000558414	ATP5E, NDUFB4, NDUFA3, COX7A1, CYP11A1, NDUFB7, NDUFB9, NDUFA7, COX7C, NDUFA1, TIMM22, NDUFS6, UQCR10, NDUFS4, TOMM5, UQCRH, NDUFV2, COX17	221	391	12504	2.60467	0.0956534	0.00557013	0.685656
GOTERM_CC_FAT	GO:0031966~mitochondrial membrane	17	5.29595	0.000797185	ATP5E, NDUFB4, NDUFA3, COX7A1, CYP11A1, NDUFB7, NDUFB9, NDUFA7, COX7C, NDUFA1, TIMM22, NDUFS6, UQCR10, NDUFS4, TOMM5, UQCRH, NDUFV2	221	368	12504	2.61371	0.133723	0.00752682	0.977514
GOTERM_CC_FAT	GO:0044429~mitochondrial part	20	6.23053	0.00229335	ATP5E, NDUFB4, NDUFA3, COX7A1, CYP11A1, NDUFB7, NDUFB9, NDUFA7, COX7C, NDUFA1, TIMM22, MRPL11, NDUFS6, UQCR10, NDUFS4, CBR2, TOMM5, UQCRH, NDUFV2, COX17	221	524	12504	2.15951	0.338522	0.0204519	2.78846
GOTERM_CC_FAT	GO:0031967~organelle envelope	18	5.60748	0.0146361	ATP5E, NDUFB4, NDUFA3, COX7A1, CYP11A1, NDUFB7, NDUFB9, NDUFA7, COX7C, NDUFA1, TIMM22, NDUFS6, UQCR10, NDUFS4, TOMM5, UQCRH, NDUFV2, COX17	221	540	12504	1.88597	0.929629	0.104687	16.6076
GOTERM_CC_FAT	GO:0031975~envelope	18	5.60748	0.0152231	ATP5E, NDUFB4, NDUFA3, COX7A1, CYP11A1, NDUFB7, NDUFB9, NDUFA7, COX7C, NDUFA1, TIMM22, NDUFS6, UQCR10, NDUFS4, TOMM5, UQCRH, NDUFV2, COX17	221	542	12504	1.87901	0.936786	0.104568	17.2174
Annotation Cluster 9	Enrichment Score: 3.2047034225789583
Category	Term	Count	%	PValue	Genes	List Total	Pop Hits	Pop Total	Fold Enrichment	Bonferroni	Benjamini	FDR
GOTERM_BP_FAT	GO:0045104~intermediate filament cytoskeleton organization	5	1.55763	0.000375708	KRT25, KRT6A, KRT17, KRT16, KRT14	219	22	13588	14.1013	0.340063	0.0314645	0.599537
GOTERM_BP_FAT	GO:0045103~intermediate filament-based process	5	1.55763	0.000625685	KRT25, KRT6A, KRT17, KRT16, KRT14	219	25	13588	12.4091	0.499538	0.0450996	0.996569
GOTERM_BP_FAT	GO:0045109~intermediate filament organization	4	1.24611	0.00103439	KRT25, KRT6A, KRT17, KRT14	219	13	13588	19.091	0.681656	0.0651141	1.6425
Annotation Cluster 10	Enrichment Score: 3.2005536685041363
Category	Term	Count	%	PValue	Genes	List Total	Pop Hits	Pop Total	Fold Enrichment	Bonferroni	Benjamini	FDR
GOTERM_MF_FAT	GO:0008236~serine-type peptidase activity	14	4.36137	5.47804e-05	KLK6, KLK7, KLK8, KLK9, KLK5, ENDOU, MCPT4, TMPRSS4, KLK11, KLK10, CMA1, CFD, TPSB2, TMPRSS13	222	212	13288	3.95275	0.0188298	0.00237334	0.0748001
GOTERM_MF_FAT	GO:0017171~serine hydrolase activity	14	4.36137	5.74967e-05	KLK6, KLK7, KLK8, KLK9, KLK5, ENDOU, MCPT4, TMPRSS4, KLK11, KLK10, CMA1, CFD, TPSB2, TMPRSS13	222	213	13288	3.93419	0.0197542	0.00221443	0.0785078
GOTERM_MF_FAT	GO:0004252~serine-type endopeptidase activity	13	4.04984	7.60586e-05	KLK6, KLK7, KLK8, KLK9, KLK5, MCPT4, TMPRSS4, KLK11, CMA1, KLK10, CFD, TPSB2, TMPRSS13	222	189	13288	4.11707	0.0260481	0.00263586	0.103841
GOTERM_MF_FAT	GO:0008233~peptidase activity	21	6.54206	0.00417365	KLK6, KLK7, CPA4, KLK8, KLK9, KLK5, ENDOU, GGH, MCPT4, SPINT1, TMPRSS4, PYCARD, ACE2, KLK11, CPA3, KLK10, CMA1, TPSB2, CFD, TMPRSS13, ASPRV1	222	629	13288	1.99837	0.765731	0.0984713	5.55272
GOTERM_MF_FAT	GO:0070011~peptidase activity, acting on L-amino acid peptides	20	6.23053	0.00571515	KLK6, KLK7, CPA4, KLK8, KLK9, KLK5, ENDOU, GGH, MCPT4, TMPRSS4, PYCARD, ACE2, KLK11, CPA3, KLK10, CMA1, TPSB2, CFD, TMPRSS13, ASPRV1	222	603	13288	1.98527	0.863147	0.124176	7.53027
GOTERM_MF_FAT	GO:0004175~endopeptidase activity	15	4.6729	0.0109577	KLK6, KLK7, KLK8, KLK9, KLK5, MCPT4, TMPRSS4, PYCARD, KLK11, KLK10, CMA1, CFD, TPSB2, TMPRSS13, ASPRV1	222	421	13288	2.13263	0.978144	0.201404	13.9722
Annotation Cluster 11	Enrichment Score: 2.474595411888867
Category	Term	Count	%	PValue	Genes	List Total	Pop Hits	Pop Total	Fold Enrichment	Bonferroni	Benjamini	FDR
GOTERM_BP_FAT	GO:0009725~response to hormone stimulus	11	3.42679	0.000330069	WNT2, SERPINA3H, CYP11A1, SPRR2D, SERPINA1A, SERPINA1D, HMOX1, ALDOB, FABP4, SERPINA1E, AHSG	219	165	13588	4.13638	0.305884	0.0299681	0.526888
GOTERM_BP_FAT	GO:0009719~response to endogenous stimulus	11	3.42679	0.000776615	WNT2, SERPINA3H, CYP11A1, SPRR2D, SERPINA1A, SERPINA1D, HMOX1, ALDOB, FABP4, SERPINA1E, AHSG	219	184	13588	3.70925	0.576529	0.0522878	1.23557
GOTERM_BP_FAT	GO:0034097~response to cytokine stimulus	5	1.55763	0.00162923	SERPINA3H, SERPINA1A, SERPINA1D, SERPINA1E, 1100001G20RIK	219	32	13588	9.69463	0.835262	0.0953335	2.57556
GOTERM_BP_FAT	GO:0048545~response to steroid hormone stimulus	6	1.86916	0.00270861	WNT2, CYP11A1, SPRR2D, HMOX1, ALDOB, FABP4	219	60	13588	6.20457	0.950202	0.139283	4.2475
GOTERM_BP_FAT	GO:0043434~response to peptide hormone stimulus	7	2.18069	0.00422862	WNT2, SERPINA3H, SERPINA1A, SERPINA1D, ALDOB, SERPINA1E, AHSG	219	95	13588	4.57179	0.990784	0.191872	6.5564
GOTERM_BP_FAT	GO:0043627~response to estrogen stimulus	4	1.24611	0.0155967	WNT2, CYP11A1, SPRR2D, HMOX1	219	33	13588	7.52069	1	0.474772	22.2409
GOTERM_BP_FAT	GO:0010033~response to organic substance	14	4.36137	0.0638352	CYP11A1, ALDOB, SERPINA1E, 1100001G20RIK, ADIPOQ, AHSG, WNT2, SERPINA3H, SERPINA1A, ALB, SPRR2D, HMOX1, SERPINA1D, FABP4	219	505	13588	1.72008	1	0.838605	65.2012
Annotation Cluster 12	Enrichment Score: 2.315322783967477
Category	Term	Count	%	PValue	Genes	List Total	Pop Hits	Pop Total	Fold Enrichment	Bonferroni	Benjamini	FDR
GOTERM_BP_FAT	GO:0009611~response to wounding	16	4.98442	0.00048723	KLK8, CCL2, F2RL1, PF4, CCL7, AHSG, GPX1, ANXA8, FGA, SERPINA1A, FGB, POU2F3, PYCARD, APOH, TPSB2, CFD	219	347	13588	2.8609	0.416673	0.0377688	0.776849
GOTERM_BP_FAT	GO:0042060~wound healing	8	2.49221	0.00216827	GPX1, ANXA8, FGA, FGB, POU2F3, F2RL1, APOH, PF4	219	112	13588	4.43183	0.909347	0.118697	3.41392
GOTERM_BP_FAT	GO:0007596~blood coagulation	6	1.86916	0.00527711	ANXA8, FGA, FGB, F2RL1, APOH, PF4	219	70	13588	5.3182	0.997126	0.224643	8.11853
GOTERM_BP_FAT	GO:0050817~coagulation	6	1.86916	0.00527711	ANXA8, FGA, FGB, F2RL1, APOH, PF4	219	70	13588	5.3182	0.997126	0.224643	8.11853
GOTERM_BP_FAT	GO:0007599~hemostasis	6	1.86916	0.00560441	ANXA8, FGA, FGB, F2RL1, APOH, PF4	219	71	13588	5.2433	0.998003	0.228174	8.60113
GOTERM_BP_FAT	GO:0050878~regulation of body fluid levels	6	1.86916	0.0141903	ANXA8, FGA, FGB, F2RL1, APOH, PF4	219	89	13588	4.18285	1	0.455537	20.4438
GOTERM_BP_FAT	GO:0030168~platelet activation	3	0.934579	0.0265204	FGA, FGB, PF4	219	16	13588	11.6336	1	0.641234	34.957
Annotation Cluster 13	Enrichment Score: 2.1263818848172917
Category	Term	Count	%	PValue	Genes	List Total	Pop Hits	Pop Total	Fold Enrichment	Bonferroni	Benjamini	FDR
GOTERM_MF_FAT	GO:0008943~glyceraldehyde-3-phosphate dehydrogenase activity	3	0.934579	0.0026641	3000002C10RIK, GM12070, GM6498	222	5	13288	35.9135	0.603737	0.0687299	3.57824
GOTERM_MF_FAT	GO:0004365~glyceraldehyde-3-phosphate dehydrogenase (phosphorylating) activity	3	0.934579	0.0026641	3000002C10RIK, GM12070, GM6498	222	5	13288	35.9135	0.603737	0.0687299	3.57824
GOTERM_MF_FAT	GO:0016620~oxidoreductase activity, acting on the aldehyde or oxo group of donors, NAD or NADP as acceptor	4	1.24611	0.0120589	3000002C10RIK, ALDH3B2, GM12070, GM6498	222	29	13288	8.25598	0.985152	0.208545	15.2714
GOTERM_MF_FAT	GO:0051287~NAD or NADH binding	4	1.24611	0.0364806	3000002C10RIK, NDUFV2, GM12070, GM6498	222	44	13288	5.44144	0.999997	0.429175	39.8071
Annotation Cluster 14	Enrichment Score: 1.3736771915361312
Category	Term	Count	%	PValue	Genes	List Total	Pop Hits	Pop Total	Fold Enrichment	Bonferroni	Benjamini	FDR
GOTERM_MF_FAT	GO:0022890~inorganic cation transmembrane transporter activity	7	2.18069	0.0193776	ATP5E, UQCR10, COX7A1, UQCRH, COX7C, RHBG, RHD	222	127	13288	3.29914	0.998875	0.287874	23.4542
GOTERM_MF_FAT	GO:0015078~hydrogen ion transmembrane transporter activity	5	1.55763	0.0476979	ATP5E, UQCR10, COX7A1, UQCRH, COX7C	222	82	13288	3.64975	1	0.506692	48.7046
GOTERM_MF_FAT	GO:0015077~monovalent inorganic cation transmembrane transporter activity	5	1.55763	0.0570065	ATP5E, UQCR10, COX7A1, UQCRH, COX7C	222	87	13288	3.43999	1	0.543133	55.1454
GOTERM_BP_FAT	GO:0006119~oxidative phosphorylation	4	1.24611	0.0607532	ATP5E, UQCR10, UQCRH, NDUFA7	219	56	13588	4.43183	1	0.838658	63.3219
Annotation Cluster 15	Enrichment Score: 1.296389571051009
Category	Term	Count	%	PValue	Genes	List Total	Pop Hits	Pop Total	Fold Enrichment	Bonferroni	Benjamini	FDR
GOTERM_BP_FAT	GO:0031069~hair follicle morphogenesis	3	0.934579	0.0366256	KRT25, KRT27, KRT71	219	19	13588	9.79668	1	0.735849	44.9597
GOTERM_BP_FAT	GO:0001942~hair follicle development	4	1.24611	0.0460159	KRT25, KRT27, BARX2, KRT71	219	50	13588	4.96365	1	0.803714	52.945
GOTERM_BP_FAT	GO:0022404~molting cycle process	4	1.24611	0.0460159	KRT25, KRT27, BARX2, KRT71	219	50	13588	4.96365	1	0.803714	52.945
GOTERM_BP_FAT	GO:0022405~hair cycle process	4	1.24611	0.0460159	KRT25, KRT27, BARX2, KRT71	219	50	13588	4.96365	1	0.803714	52.945
GOTERM_BP_FAT	GO:0042303~molting cycle	4	1.24611	0.050707	KRT25, KRT27, BARX2, KRT71	219	52	13588	4.77274	1	0.82519	56.5142
GOTERM_BP_FAT	GO:0042633~hair cycle	4	1.24611	0.050707	KRT25, KRT27, BARX2, KRT71	219	52	13588	4.77274	1	0.82519	56.5142
GOTERM_BP_FAT	GO:0048730~epidermis morphogenesis	3	0.934579	0.0519816	KRT25, KRT27, KRT71	219	23	13588	8.09291	1	0.823858	57.4392
GOTERM_BP_FAT	GO:0048729~tissue morphogenesis	8	2.49221	0.0892053	PSPN, TCF21, KRT25, KRT6A, KRT27, KRT17, SERPINB5, KRT71	219	238	13588	2.08557	1	0.904505	77.5805
Annotation Cluster 16	Enrichment Score: 1.276211166053629
Category	Term	Count	%	PValue	Genes	List Total	Pop Hits	Pop Total	Fold Enrichment	Bonferroni	Benjamini	FDR
GOTERM_BP_FAT	GO:0042773~ATP synthesis coupled electron transport	3	0.934579	0.0331139	UQCR10, UQCRH, NDUFA7	219	18	13588	10.3409	1	0.711041	41.6598
GOTERM_BP_FAT	GO:0006119~oxidative phosphorylation	4	1.24611	0.0607532	ATP5E, UQCR10, UQCRH, NDUFA7	219	56	13588	4.43183	1	0.838658	63.3219
GOTERM_BP_FAT	GO:0022904~respiratory electron transport chain	3	0.934579	0.0737543	UQCR10, UQCRH, NDUFA7	219	28	13588	6.64775	1	0.873404	70.655
Annotation Cluster 17	Enrichment Score: 1.1550966512497456
Category	Term	Count	%	PValue	Genes	List Total	Pop Hits	Pop Total	Fold Enrichment	Bonferroni	Benjamini	FDR
GOTERM_CC_FAT	GO:0016323~basolateral plasma membrane	7	2.18069	0.0383722	EPCAM, WNT2, COL17A1, RHBG, DSP, AGER, AQP3	221	141	12504	2.8089	0.999127	0.229605	38.2426
GOTERM_CC_FAT	GO:0009925~basal plasma membrane	3	0.934579	0.0917917	WNT2, COL17A1, AGER	221	29	12504	5.85302	1	0.438806	69.4543
GOTERM_CC_FAT	GO:0045178~basal part of cell	3	0.934579	0.09725	WNT2, COL17A1, AGER	221	30	12504	5.65792	1	0.427677	71.6402

[truncated: 1 more sheets: ChIP_Seq_GO]
