# Supplementary material for: Core promoter factor TAF9B regulates neuronal gene expression
Source: eLife. 2014 Jul 8;3:e02559. doi: 10.7554/eLife.02559 (PMC4083437; doi:10.7554/eLife.02559)
Supplement: Supplementary file 2. — Gene expression analysis of neuronal markers in Taf9b KO mouse. DOI: http://dx.doi.org/10.7554/eLife.02559.015 [file elife02559s002.xlsx]

## Sheet: RNA-seq
Neuronal	gene	FPKM	FPKM	Log2			Neuronal	gene	FPKM	FPKM	Log2			Log2
population	name	WT	KO	(fold change)			population	name	WT	KO	(fold change)			(fold change)
dl1c	Pou4f1	8.76473	3.18273	-1.46144			V1	En1	2.8017	2.69638	-0.0552828			3
	Barhl2	0.483215	0.525205	0.120216			Renshaw	Pax2	8.63293	2.41435	-1.83821			2
	Lhx9	0.236279	0.236914	N/A				Lhx1	2.19387	1.41543	-0.632237			1
	Lhx2	0.494942	2.85796	2.52965				Lhx5	1.12644	0.767881	-0.552819			0
								Bhlhe22	2.16003	1.69112	-0.35307			-1
dl1i	Pou4f1	8.76473	3.18273	-1.46144				Lhx2	0.494942	2.85796	2.52965			-2
	Barhl2	0.483215	0.525205	0.120216				Foxd3	4.42737	3.22999	-0.454921			-3
	Lhx9	0.236279	0.236914	N/A
	Lhx2	0.494942	2.85796	2.52965			V1	En1	2.8017	2.69638	-0.0552828
							IaIN	Pax2	8.63293	2.41435	-1.83821
dl2	Pou4f1	8.76473	3.18273	-1.46144				Lhx1	2.19387	1.41543	-0.632237
	Foxd3	4.42737	3.22999	-0.454921				Lhx5	1.12644	0.767881	-0.552819
	Lhx1	2.19387	1.41543	-0.632237				Bhlhe22	2.16003	1.69112	-0.35307
	Lhx5	1.12644	0.767881	-0.552819				Lhx2	0.494942	2.85796	2.52965
								Foxd3	4.42737	3.22999	-0.454921
dl3	Pou4f1	8.76473	3.18273	-1.46144				Foxp2	1.67107	0.833614	-1.00332
	Tlx3	8.6348	4.10732	-1.07196
	Isl1	7.56765	5.12473	-0.562369			V1	En1	2.8017	2.69638	-0.0552828
	Prrxl1	3.78685	1.85449	-1.02997				Pax2	8.63293	2.41435	-1.83821
								Lhx1	2.19387	1.41543	-0.632237
dl4	Lbx1	4.47773	3.57767	-0.323747				Lhx5	1.12644	0.767881	-0.552819
	Pax2	8.63293	2.41435	-1.83821				Bhlhe22	2.16003	1.69112	-0.35307
	Lhx1	2.19387	1.41543	-0.632237				Lhx2	0.494942	2.85796	2.52965
	Lhx5	1.12644	0.767881	-0.552819				Foxd3	4.42737	3.22999	-0.454921
	Ptf1a	0	0	N/A				Foxp2	1.67107	0.833614	-1.00332
dlL A	Lbx1	4.47773	3.57767	-0.323747			V2a	Dll4	1.67756	1.64941	-0.0244108
	Pax2	8.63293	2.41435	-1.83821				Vsx2	0.657137	0.559167	-0.232916
	Lhx1	2.19387	1.41543	-0.632237				Sox14	0.426871	0.404662	N/A
	Lhx5	1.12644	0.767881	-0.552819				Sox21	1.28877	1.48603	0.205469
	Ptf1a	0	0	N/A				Bhlhe22	2.16003	1.69112	-0.35307
	Dll1	2.97182	1.77828	-0.740866				Lhx3	0.72718	0.280205	-1.37583
dlL B	Lbx1	4.47773	3.57767	-0.323747			V2b	Notch1	5.4046	2.08882	-1.3715
	Tlx3	8.6348	4.10732	-1.07196				Tal1	1.16929	1.28359	0.134553
	Tlx1	0	0.225531	N/A				Gata2	4.26263	2.63164	-0.695781
	Lmx1b	3.46318	0.719864	-2.2663				Gata3	1.33689	1.73886	0.379268
	Pou4f1	8.76473	3.18273	-1.46144				Bhlhe22	2.16003	1.69112	-0.35307
	Gsx1	0.183897	0.161501	N/A
	Gsx2	0	0	N/A			V2c	Sox1	1.0377	0.563495	-0.880916
	Notch1	5.4046	2.08882	-1.3715				Bhlhe22	2.16003	1.69112	-0.35307
dl5	Lbx1	4.47773	3.57767	-0.323747			MN	Mnx1	0.353285	0	N/A
	Tlx3	8.6348	4.10732	-1.07196				Isl1	7.56765	5.12473	-0.562369
	Tlx1	0	0.225531	N/A				Isl2	19.6753	7.46184	-1.39878
	Lmx1b	3.46318	0.719864	-2.2663				Lhx3	0.72718	0.280205	-1.37583
	Pou4f1	8.76473	3.18273	-1.46144				Lhx1	2.19387	1.41543	-0.632237
	Prrxl1	3.78685	1.85449	-1.02997				Lmo4	39.7828	42.0347	0.079434
	Plcg1	12.7935	6.92206	-0.886138				Foxp1	6.78221	4.99008	-0.442692
								Onecut1	0.213773	0	N/A
dl6	Lbx1	4.47773	3.57767	-0.323747				Etv1	8.83185	3.80225	-1.21586
	Pax2	8.63293	2.41435	-1.83821				Nkx6-1	2.76586	0.837836	-1.72299
	Lhx1	2.19387	1.41543	-0.632237				Etv4	8.33001	8.55012	0.0376268
	Lhx5	1.12644	0.767881	-0.552819				Nkx6-2	5.80672	7.53363	0.375624
	Bhlhe22	2.16003	1.69112	-0.35307
	Wt1	0.454151	0.403961	N/A			Vx	Mnx1	0.353285	0	N/A
V0 D	Pax2	8.63293	2.41435	-1.83821			V3 D	Sim1	0.281259	0.288532	N/A
	Lhx1	2.19387	1.41543	-0.632237
	Lhx5	1.12644	0.767881	-0.552819			V3 V	Sim1	0.281259	0.288532	N/A
V0 V	Evx1	0.0666737	0.141948	N/A			Other neuronal	Map1b	70.1228	12.3112	-2.50991
	Evx2	0.2862	0	N/A			genes	L1cam	30.1825	6.90718	-2.12754
	Lhx1	2.19387	1.41543	-0.632237			analyzed	Nefm	109.515	30.046	-1.86589
	Lhx5	1.12644	0.767881	-0.552819			by qRT-PCR	Nefh	26.9651	7.2158	-1.90186
								Cdh2	17.0542	8.41233	-1.01955
VO C	Evx1	0.0666737	0.141948	N/A				Hes5	3.6474	3.04812	-0.258948
	Evx2	0.2862	0	N/A
	Pax2	8.63293	2.41435	-1.83821			Control	Gpx1	125.269	299.686	1.25842
	Lhx1	2.19387	1.41543	-0.632237			genes	Ndufa1	195.347	456.461	1.22445
	Lhx5	1.12644	0.767881	-0.552819			analyzed	Atp5J	348.931	698.525	1.00137
	Pitx2	5.61151	10.1616	0.856672			by qRT-PCR	Ndufa4	588.951	1371.59	1.21962
								Atp5k	1582.77	3367.65	1.08929
VO G	Evx1	0.0666737	0.141948	N/A				Rpl9	844.747	2376.48	1.49223
	Evx2	0.2862	0	N/A
	Pax2	8.63293	2.41435	-1.83821
	Lhx1	2.19387	1.41543	-0.632237
	Lhx5	1.12644	0.767881	-0.552819
	Pitx2	5.61151	10.1616	0.856672
