# Supplementary material for: Core promoter factor TAF9B regulates neuronal gene expression
Source: eLife. 2014 Jul 8;3:e02559. doi: 10.7554/eLife.02559 (PMC4083437; doi:10.7554/eLife.02559)
Supplement: Supplementary file 3. — Sequences of oligonucleotides used in this study. DOI: http://dx.doi.org/10.7554/eLife.02559.016 [file elife02559s003.xlsx]

## Sheet: Primers
	Gene	Location	Forward Primer	Reverse primer	Notes
	Atp5j	ORF + UTR	CGGGACTCAGTGCAAGTACA	AGATGCCTGTCGCTTTGATT	qRT-PCR
	Atp5k	ORF + UTR	CGGTTCAGGTCTCTCCACTC	CTTCTTTTCCTCCGCTGCTA	qRT-PCR
	Ccnc	Promoter	GCTAGCTTCCTCCGCAACTA	AGACTGGCTGGGCTGAACT	ChIP
	Cdh2	ORF + UTR	CGGTTTCACTTGAGAGCACA	TGATGATGTCCCCAGTCTCA	qRT-PCR
	Dbx1	ORF + UTR	CGAGGAGGATGAGGAAATCA	AGAAGGTGGTGGGTCTGTTG	qRT-PCR
	En1	ORF + UTR	GATTTCGGTTGCAAAAAGGA	CAGAGAGTGAACGGGGTCTC	qRT-PCR
	Gapdh	ORF + UTR	AACTTTGGCATTGTGGAAGG	ACACATTGGGGGTAGGAACA	qRT-PCR
	Gpx1	ORF + UTR	GTCCACCGTGTATGCCTTCT	CTCCTGGTGTCCGAACTGAT	qRT-PCR
	Gtf2b	ORF + UTR	ATGATTGGCAAGGGTACAGG	CGAGGGAGGTTGATTCTGTC	qRT-PCR
	Hes5	ORF + UTR	CTTCTGCGAAGTTCCTGGTC	ATGTGGACCTTGAGGTGAGG	qRT-PCR
	Hes6	Distal	CCTCCCCCTTCTATTCTTGG	GCAGGACAAAGCCAGCTAGA	ChIP
	Isl1	ORF + UTR	CGACCCAGTCAATGGAAACT	TGGGCTTAGGGTTTTGTTTG	qRT-PCR
	Isl2	ORF + UTR	TACGGACTGTGCTCAACGAG	CAACGCTTGTTCTGAAACCA	qRT-PCR
	Krt18	ORF + UTR	GACTGGGGCCACTACTTCAA	CATCTACCACCTTGCGGAGT	qRT-PCR
	L1cam	ORF + UTR	CAGTGCTTCAGGATGAACGA	ATGTCACCCTTGCACCTTTC	qRT-PCR
	Lhx3	ORF + UTR	GGGGGAGTAGAGCTTTCTGG	CTCGGGACCACAGTCTGTTT	qRT-PCR
	Lhx3	ORF + UTR	CATTGGCACAGCAAGTGTCT	TGCAGGTGGTACACGAAGTC	qRT-PCR
	Lhx4	ORF + UTR	GCAAGGCTCAGGACTTTGTC	ATCGTTTTGCTTGGCTGTCT	qRT-PCR
	Lhx4	Distal	TCCCTCCCCTCTTAGCATTT	GGGGAGACAGTCATTCCTCA	ChIP
	Lmx1b	ORF + UTR	GACATTGGCAGCAGAGACAG	GGCTTGACAGAACCTCTTGG	qRT-PCR
	Map1b	ORF + UTR	CAGTTTGCTTGGGTTGGTTT	CTGCAGGAAACGTAGCATGA	qRT-PCR
	Mnx1	ORF + UTR	GTCGAACCTCTTGGGGAAGT	TGAGTCTCGGTGAGCATGAG	qRT-PCR
	Mnx1	Promoter	CAGGCTAATTGGACCGTGAC	CGCTCCACTCACTGGTATGA	ChIP
	Mnx1	Distal Neg. Control (NC)	AATGCAGGGAGTGTGTTTCC	GAGGATGTGGGTGGTCATCT	ChIP
	Nanog	ORF + UTR	AGTATCCCAGCATCCATTGC	GTTGGTCCAGGTCTGGTTGT	qRT-PCR
	Ndufa4	ORF + UTR	CATCCCAGCTTGATTCCTCT	CATGGCTCTGGGTTGTTCTT	qRT-PCR
	Nefh	ORF + UTR	CGGCACCAGAGAAGAAAGAC	GAGTACTGGGACCGTCCTGA	qRT-PCR
	Nefm	ORF + UTR	GAACCACGAGAAGGCTCAAG	CCTCCTCTTCGTGATTGCTC	qRT-PCR
	Ngn2	Distal	CCCCTAATGAGCTGCTGAAA	GCCGCTGTCTATTGTGATTG	ChIP
	Nkx2-2	ORF + UTR	CCCCAGTCACAGCCTACATT	GATGGGGGATGGGTTTTAAT	qRT-PCR
	Nkx6-2	ORF + UTR	TCCTGGATAAGGATGGCAAG	GTCATGCCCAGAGAGTAGGC	qRT-PCR
	Notch1	ORF + UTR	GCTTGTGGTAGCAAGGAAGC	CCACATTCAAGTGGCTGATG	qRT-PCR
	Olig2	ORF + UTR	CACAGGAGGGACTGTGTCCT	AGGAGGTGCTGGAGGAAGAT	qRT-PCR
	Pax6	ORF + UTR	TCTAATCGAAGGGCCAAATG	AGGAGGAGACAGGTGTGGTG	qRT-PCR
	Pou5f1	ORF + UTR	GAGGAGTCCCAGGACATGAA	GTGGTCTGGCTGAACACCTT	qRT-PCR
	Rpl9	ORF + UTR	CGGAGGGACTTCAATCACAT	ACACCTGTCCTCATCCGAAC	qRT-PCR
	Sox1	ORF + UTR	CACAGTTCAGCCCTGAGTGA	GATCAGCCCAGAGAGACTGG	qRT-PCR
	Taf1	ORF + UTR	TCCAGATTCTTGGCCATTTC	CGTTCACAATCTCCTGAGCA	qRT-PCR
	Taf10	ORF + UTR	GCTTCAGACCCACGCATAAT	GGGTGTACTTGCGATCCTTG	qRT-PCR
	Taf11	ORF + UTR	AAGCAGAAGGTGGACGAAGA	AGAGGTGCCAGTGATGGACT	qRT-PCR
	Taf12	ORF + UTR	CAGCGCTAATCAACCTCTCC	GTTTTCAGGGCTGAGACGAC	qRT-PCR
	Taf13	ORF + UTR	ATGCCTCAGTAGTGGGAACG	ATGGTTTGCACAGCCACATA	qRT-PCR
	Taf2	ORF + UTR	CCCAGCATTCATTAGGCTGT	GCCTCCTTAGCAAACATGGA	qRT-PCR
	Taf3	ORF + UTR	AGGTGCCCTTGGAAGAAGAT	GGGAGTCCCCTTTAGTGCTC	qRT-PCR
	Taf4	ORF + UTR	GACGACGACAGATACGAGCA	GGGTCTTCTTGTCTGGATCG	qRT-PCR
	Taf4b	ORF + UTR	GCTGCAACTGTTTTGCTTCA	GACGCTTCTCCAAAAGTTGC	qRT-PCR
	Taf5	ORF + UTR	GGCGTGCAATCAAACACTTA	TTTCCAAAGCAAGGCTCAGT	qRT-PCR
	Taf6	ORF + UTR	GCTTCCATGCTCAGGAGTTC	GAGCTTTGAGGCAGACATCC	qRT-PCR
	Taf7	ORF + UTR	GAATCTCCGGATGTGGAAAA	GCCAGACATTCCTGGAGAAG	qRT-PCR
	Taf7L	ORF + UTR	TGCTGAAGCTGTCAGTGTCC	TCATCTCCCGAAACACATCA	qRT-PCR
	Taf8	ORF + UTR	TCCTGTGGCTTCAAAAGGAG	CTCAGCAGGGTCTTCTCACC	qRT-PCR
	Taf9	ORF + UTR	TTGCTTAACTGCCCCAAACT	TGGTTTGTGGAGTCGGTGTA	qRT-PCR
	Taf9b	ORF + UTR	CACCCCCACAAGCAGTATCT	AGGAAACCATGCTGGTGGTA	qRT-PCR
	Taf9b	WT 5' end	AATTCCAGGAAACTCCGAGG	GGCATCAACAGTGGGTTTCT	Genotyping
	Taf9b	WT 3' end	CACCCCCACAAGCAGTATCT	TAAGGCGATGAGAGGTGGG	Genotyping
	Taf9b	KO 5' end	AATTCCAGGAAACTCCGAGG	GTCTGTCCTAGCTTCCTCACTG	Genotyping
	Taf9b	KO 3' end	TCATTCTCAGTATTGTTTTGCC	TAAGGCGATGAGAGGTGGG	Genotyping
	Tbp	ORF + UTR	ACATCTCAGCAACCCACACA	CTGGTGTGGCAGGAGTGATA	qRT-PCR
	Tubb3	ORF + UTR	CGAGACCTACTGCATCGACA	CATTGAGCTGACCAGGGAAT	qRT-PCR/ChIP
	Tubb3	Promoter	CAGACTTGCTCCGCATTGT	CCTCGCTGGCTGATGTAAG	ChIP
	Vsx2	ORF + UTR	TCCGATTCCGAAGATGTTTC	GTGGGCTTCATTGAATGCTT	qRT-PCR
